# Supplementary material for: Transcriptional Profiling Suggests T Cells Cluster around Neurons Injected with Toxoplasma gondii Proteins
Source: mSphere. 2020 Sep 2;5(5):e00538-20. doi: 10.1128/mSphere.00538-20 (PMC7471001; doi:10.1128/mSphere.00538-20)
Supplement: TABLE S1 [file mSphere.00538-20-st001.xlsx]

## Sheet: Sheet1
Sample Number	Number of Reads	Number of Mapped Reads	Sample Type	Renamed Sample #
1	61236295	42091657	Saline	S_1
2	53230580	41559705	Saline	S_2
3	67508516	50760718	Saline	S_3
4	53775849	41761779	Saline	S_4
5	55744725	43668262	Saline	S_5
6	56715483	42188554	Type II Bystander	IIB_1
7	55864901	43391341	Type II Bystander	IIB_2
8	68437547	53333496	Type II Bystander	IIB_3
9	58790086	43610986	Type II Bystander	IIB_4
10	63495652	49239523	Type II Bystander	IIB_5
6	53948729	43085864	Type II TINS	IIT_1
7	49829178	39386921	Type II TINS	IIT_2
8	61443459	49080858	Type II TINS	IIT_3
9	52974279	41922336	Type II TINS	IIT_4
10	68049310	53586903	Type II TINS	IIT_5
11	56300608	46412206	Type III Bystander	IIIB_1
12	69272836	56144674	Type III Bystander	IIIB_2
13	59712525	49499213	Type III Bystander	IIIB_3
14	58555830	48373523	Type III Bystander	IIIB_4
15	53307102	43360355	Type III Bystander	IIIB_5
11	58518851	45803170	Type III TINS	IIIT_1
12	63441555	48388826	Type III TINS	IIIT_2
13	55807398	42253369	Type III TINS	IIIT_3
14	22121262	16439167	Type III TINS	IIIT_4
15	63415869	48742844	Type III TINS	IIIT_5
