# Supplementary material for: Transcriptional Profiling Suggests T Cells Cluster around Neurons Injected with Toxoplasma gondii Proteins
Source: mSphere. 2020 Sep 2;5(5):e00538-20. doi: 10.1128/mSphere.00538-20 (PMC7471001; doi:10.1128/mSphere.00538-20)
Supplement: TABLE S2 [file mSphere.00538-20-st002.xlsx]

## Sheet: All DEGs
Id	Symbol	Fold Change Type II Bystanders	log2 Fold Change Type II Bystanders	p value Type II Bystanders	p adjusted value Type II Bystanders	Fold Change Type II TINs	log2 Fold Change Type II TINs	p value Type II TINs	p adjusted value Type II TINs	Fold Change Type III Bystanders	log2 Fold Change Type III Bystanders	p value Type III Bystanders	p adjusted value Type III Bystanders	Fold Change Type III TINs	log2 Fold Change Type III TINs	p value Type III TINs	p adjusted value Type III TINs
ENSMUSG00000029417	Cxcl9	428.309	8.743	1.29554e-231	2.36241e-227	1795.54	10.81	0	0	373.374	8.544	2.53983e-221	1.50553e-217	1429.19	10.481	0	0
ENSMUSG00000028270	GBP2	312.01	8.285	3.11846e-193	2.84326e-189	1375.97	10.426	6.47737e-305	6.66457e-301	724.374	9.501	1.62472e-253	2.88924e-249	1720.55	10.749	0	0
ENSMUSG00000073555	Gm4951	109.101	6.77	8.01823e-165	4.87375e-161	224.537	7.811	7.28676e-219	9.99646e-216	156.782	7.293	4.95561e-191	2.20314e-187	260.829	8.027	5.15474e-231	1.2796e-227
ENSMUSG00000061232	HLA-A	74.337	6.216	2.05805e-163	9.38214e-160	198.063	7.63	3.61485e-245	1.06266e-241	155.056	7.277	3.45072e-223	3.06821e-219	223.19	7.802	2.87546e-256	1.42759e-252
ENSMUSG00000078922	Tgtp1/Tgtp2	337.853	8.4	8.13022e-161	2.96509e-157	978.115	9.934	3.96272e-224	6.79541e-221	317.099	8.309	2.24706e-157	2.66397e-154	845.943	9.724	7.56486e-215	1.00154e-211
ENSMUSG00000046718	Bst2	51.996	5.7	1.6892e-157	5.13375e-154	133.163	7.057	2.07801e-240	4.75125e-237	76.215	6.252	4.19819e-189	1.49313e-185	126.049	6.978	4.67571e-235	1.3265e-231
ENSMUSG00000035042	CCL5	449.591	8.812	1.64394e-154	4.28246e-151	2858.02	11.481	7.984e-261	3.28589e-257	386.173	8.593	5.19843e-147	4.01929e-144	2327.04	11.184	1.24671e-247	4.95169e-244
ENSMUSG00000026104	STAT1	22.172	4.471	2.20581e-150	5.02787e-147	52.69	5.719	6.57221e-245	1.69054e-241	29.398	4.878	1.17187e-178	3.47322e-175	43.185	5.432	4.18346e-221	6.92328e-218
ENSMUSG00000037548	HLA-DMB	32.813	5.036	4.19479e-147	8.4991e-144	80.966	6.339	6.87226e-233	1.41417e-229	33.156	5.051	5.15942e-148	4.17046e-145	73.264	6.195	3.59322e-222	6.48706e-219
ENSMUSG00000027514	ZBP1	143.485	7.165	4.42255e-146	8.06452e-143	659.113	9.364	2.17472e-248	7.45855e-245	184.769	7.53	3.4339e-161	6.78501e-158	576.866	9.172	2.46101e-238	8.14554e-235
ENSMUSG00000021423	LY86	23.589	4.56	5.03939e-146	8.35394e-143	72.947	6.189	6.59915e-268	3.39493e-264	25.113	4.65	7.71265e-152	7.21863e-149	53.114	5.731	8.82768e-230	1.94788e-226
ENSMUSG00000060802	B2M	24.285	4.602	9.96116e-146	1.51368e-142	91.557	6.517	3.90658e-290	2.67966e-286	28.492	4.832	1.73202e-160	2.56671e-157	80.047	6.323	2.9579e-273	1.95803e-269
ENSMUSG00000034855	CXCL10	625.25	9.288	4.366e-141	6.12415e-138	2308.58	11.173	2.86462e-203	2.94741e-200	906.153	9.824	1.35912e-157	1.72637e-154	2627.34	11.359	4.82298e-210	5.63409e-207
ENSMUSG00000002325	IRF9	11.376	3.508	1.02617e-139	1.33658e-136	14.398	3.848	1.00125e-167	5.56857e-165	13.606	3.766	6.97162e-161	1.23976e-157	12.207	3.61	1.56082e-147	6.59495e-145
ENSMUSG00000034438	Gbp8	181.277	7.502	4.88279e-134	5.93584e-131	861.33	9.75	1.66587e-225	3.11638e-222	226.158	7.821	1.32735e-145	9.83513e-143	662.152	9.371	2.31546e-208	2.55459e-205
ENSMUSG00000033355	RTP4	52.249	5.707	1.47445e-132	1.68041e-129	110.451	6.787	1.00103e-186	7.62936e-184	57.095	5.835	1.70279e-138	1.12151e-135	108.372	6.76	3.33891e-185	2.88293e-182
ENSMUSG00000060550	HLA-A	139.059	7.12	1.91983e-132	2.0593e-129	484.49	8.92	8.75966e-207	1.00142e-203	226.572	7.824	1.54045e-159	2.10722e-156	426.665	8.737	1.89736e-198	1.79427e-195
ENSMUSG00000068129	CST7	89.928	6.491	4.54619e-131	4.60554e-128	260.343	8.024	1.73872e-199	1.70378e-196	129.012	7.011	1.04969e-152	1.09803e-149	304.556	8.251	9.13237e-211	1.1335e-207
ENSMUSG00000035186	UBD	519.265	9.02	5.62844e-128	5.40182e-125	2971.73	11.537	3.56241e-208	4.3122e-205	348.823	8.446	2.05124e-112	1.04221e-109	1959.03	10.936	3.12535e-187	2.82119e-184
ENSMUSG00000052776	OAS1	48.372	5.596	1.63987e-126	1.49515e-123	156.354	7.289	5.63377e-214	7.24573e-211	70.383	6.137	4.83495e-152	4.77666e-149	164.725	7.364	2.73143e-218	4.17257e-215
ENSMUSG00000104713	GBP6	108.339	6.759	8.2797e-124	7.18954e-121	333.888	8.383	1.99389e-189	1.64121e-186	244.218	7.932	8.50823e-170	2.16146e-166	401.542	8.649	1.64122e-201	1.62965e-198
ENSMUSG00000046879	Irgm1	31.175	4.962	2.42108e-123	2.00675e-120	74.318	6.216	1.98189e-192	1.85379e-189	50.989	5.672	1.39809e-160	2.26021e-157	86.949	6.442	1.5073e-206	1.57545e-203
ENSMUSG00000054072	Iigp1	259.345	8.019	3.29951e-122	2.61593e-119	644.779	9.333	7.54194e-165	3.97944e-162	486.446	8.926	5.67669e-151	5.04743e-148	668.729	9.385	1.09883e-166	6.6126e-164
ENSMUSG00000066363	Serpina3g (includes others)	452.727	8.822	3.90423e-122	2.9664e-119	1165.95	10.187	2.62921e-162	1.28819e-159	624.866	9.287	3.43193e-135	2.17965e-132	1323.59	10.37	4.19485e-168	2.77685e-165
ENSMUSG00000024334	HLA-DOA	193.265	7.594	3.62537e-119	2.64435e-116	367.23	8.521	1.31792e-149	5.31768e-147	212.708	7.733	1.6658e-123	9.25718e-121	446.108	8.801	1.73788e-159	9.32771e-157
ENSMUSG00000004612	NKG7	776.818	9.601	4.54096e-116	3.18478e-113	4111.68	12.006	2.00764e-180	1.4246e-177	675.233	9.399	2.63499e-111	1.26643e-108	1903.35	10.894	6.77043e-149	3.12683e-146
ENSMUSG00000078853	Igtp	60.752	5.925	5.9866e-113	4.04317e-110	128.824	7.009	2.64478e-157	1.20943e-154	122.769	6.94	3.0168e-154	3.35298e-151	152.636	7.254	2.47777e-168	1.69676e-165
ENSMUSG00000078920	Ifi47	221.553	7.792	1.51544e-110	9.86933e-108	705.502	9.463	3.67737e-162	1.75983e-159	431.593	8.754	4.71612e-139	3.22564e-136	810.955	9.663	4.95644e-169	3.51536e-166
ENSMUSG00000025498	IRF7	76.121	6.25	1.25248e-107	7.87552e-105	249.91	7.965	1.23629e-173	7.26866e-171	108.998	6.768	6.76171e-126	4.14633e-123	242.236	7.92	1.09279e-171	8.03769e-169
ENSMUSG00000060586	HLA-DRB5	130.352	7.026	2.4519e-107	1.49035e-104	507.178	8.986	2.53455e-174	1.534e-171	117.298	6.874	8.09792e-103	3.34896e-100	451.124	8.817	6.67378e-168	4.27531e-165
ENSMUSG00000073421	HLA-DQB1	107.836	6.753	2.95817e-107	1.74007e-104	517.165	9.014	1.39587e-189	1.19684e-186	110.78	6.792	1.79823e-108	8.19947e-106	456.689	8.835	3.43843e-182	2.73135e-179
ENSMUSG00000079363	GBP6	26.037	4.702	1.98537e-104	1.13135e-101	96.246	6.589	2.45822e-203	2.66238e-200	49.383	5.626	9.31981e-149	7.8921e-146	109.939	6.781	3.22657e-215	4.57688e-212
ENSMUSG00000022901	CD86	18.134	4.181	3.19663e-104	1.76638e-101	67.046	6.067	1.53713e-219	2.25936e-216	29.944	4.904	1.42393e-143	1.01287e-140	72.512	6.18	1.47325e-227	2.92572e-224
ENSMUSG00000078921	Tgtp1/Tgtp2	123.869	6.953	3.01811e-103	1.61868e-100	514.322	9.007	5.88463e-172	3.36372e-169	182.709	7.513	2.92161e-120	1.52809e-117	439.87	8.781	1.52792e-163	8.42859e-161
ENSMUSG00000029322	PLAC8	418.811	8.71	1.36241e-101	7.09817e-99	2376.6	11.215	3.41668e-167	1.85022e-164	206.35	7.689	1.54181e-79	3.70515e-77	1498.64	10.549	3.68309e-148	1.62539e-145
ENSMUSG00000028268	GBP4	45.074	5.494	1.5821e-100	8.0138e-98	93.804	6.552	3.29474e-142	1.11146e-139	136.287	7.091	2.73178e-166	6.07241e-163	116.442	6.863	7.11424e-156	3.53204e-153
ENSMUSG00000054435	GIMAP4	606.652	9.245	2.64688e-99	1.30448e-96	2595.64	11.342	1.35672e-148	5.36897e-146	525.981	9.039	5.30582e-95	1.78025e-92	1383.75	10.434	5.09221e-126	1.40453e-123
ENSMUSG00000002033	CD3G	186.346	7.542	5.34495e-99	2.56487e-96	1056.56	10.045	2.39865e-174	1.49574e-171	152.441	7.252	1.19191e-91	3.65443e-89	434.55	8.763	4.5552e-133	1.48298e-130
ENSMUSG00000024338	PSMB8	108.642	6.763	5.47956e-98	2.56205e-95	295.041	8.205	2.73363e-143	9.53434e-141	190.635	7.575	2.03266e-122	1.09536e-119	244.488	7.934	4.23643e-134	1.42595e-131
ENSMUSG00000040483	XAF1	18.48	4.208	1.64603e-96	7.50384e-94	32.431	5.019	1.47341e-136	4.5939e-134	27.537	4.783	3.28949e-124	1.887e-121	31.758	4.989	6.68843e-135	2.2901e-132
ENSMUSG00000099974	BCL2A1	158.156	7.305	2.31617e-96	1.03013e-93	751.425	9.553	9.03405e-164	4.64757e-161	108.659	6.764	9.00532e-83	2.39017e-80	438.603	8.777	2.02976e-138	7.46462e-136
ENSMUSG00000073412	Lst1	27.431	4.778	4.57103e-96	1.98459e-93	153.511	7.262	4.45552e-220	7.05275e-217	15.468	3.951	4.28445e-66	7.61904e-64	71.686	6.164	7.27648e-159	3.80272e-156
ENSMUSG00000056290	Ms4a4b (includes others)	58.293	5.865	9.02585e-96	3.82759e-93	285.453	8.157	1.51333e-183	1.11219e-180	53.117	5.731	1.61104e-91	4.85578e-89	116.292	6.862	2.17156e-130	6.84525e-128
ENSMUSG00000048521	CXCR6	332.584	8.378	1.2476e-95	5.17046e-93	1743.84	10.768	5.79185e-157	2.59097e-154	435.544	8.767	1.3595e-104	6.04399e-102	806.076	9.655	1.78525e-126	4.99343e-124
ENSMUSG00000022584	Ly6a (includes others)	371.646	8.538	3.7654e-95	1.52582e-92	2031.14	10.988	2.39557e-156	1.04885e-153	305.347	8.254	4.6746e-89	1.38547e-86	2437.23	11.251	8.05418e-164	4.56994e-161
ENSMUSG00000035692	ISG15	100.768	6.655	5.1741e-92	2.05108e-89	114.903	6.844	3.27842e-97	4.99728e-95	133.308	7.059	2.76659e-103	1.17139e-100	136.632	7.094	2.71458e-104	5.03821e-102
ENSMUSG00000024610	CD74	171.513	7.422	7.75251e-92	3.00781e-89	607.287	9.246	1.92086e-141	6.37539e-139	192.117	7.586	7.5851e-96	2.75277e-93	620.628	9.278	2.17115e-142	8.79937e-140
ENSMUSG00000074151	NLRC5	141.408	7.144	8.64018e-92	3.28237e-89	352.953	8.463	4.03072e-128	1.16823e-125	197.696	7.627	2.12619e-104	9.22197e-102	274.688	8.102	1.56383e-117	3.882e-115
ENSMUSG00000082292		186.667	7.544	2.14696e-90	7.98977e-88	357.945	8.484	7.90596e-114	1.74934e-111	486.824	8.927	7.32656e-126	4.34294e-123	509.229	8.992	1.19201e-127	3.43075e-125
ENSMUSG00000024397	AIF1	21.85	4.45	5.36665e-90	1.95722e-87	89.298	6.481	6.32261e-189	5.0041e-186	24.043	4.588	1.45342e-95	5.16923e-93	67.532	6.077	2.39368e-166	1.39812e-163
ENSMUSG00000000682	Cd52	111.75	6.804	1.17188e-89	4.19003e-87	594.338	9.215	7.48295e-163	3.75571e-160	80.51	6.331	7.18737e-78	1.68175e-75	385.164	8.589	9.67923e-142	3.84439e-139
ENSMUSG00000029561	Oasl2	83.167	6.378	1.34686e-89	4.72306e-87	94.361	6.56	1.12518e-94	1.61915e-92	141.979	7.15	4.13398e-112	2.04207e-109	129.159	7.013	6.3142e-108	1.24152e-105
ENSMUSG00000033880	LGALS3BP	23.807	4.573	1.35451e-87	4.66029e-85	61.904	5.952	4.15957e-147	1.5851e-144	35.434	5.147	1.74456e-110	8.16408e-108	100.458	6.65	3.53945e-183	2.92875e-180
ENSMUSG00000022586	Ly6a (includes others)	456.643	8.835	1.52681e-87	5.15581e-85	3252.11	11.667	3.05106e-151	1.2557e-148	380.172	8.571	1.72655e-82	4.51518e-80	3025.64	11.563	1.37565e-148	6.20889e-146
ENSMUSG00000096727	PSMB9	84.035	6.393	7.94268e-87	2.63336e-84	263.533	8.042	2.72098e-136	8.35708e-134	112.456	6.813	2.27737e-98	8.80402e-96	193.448	7.596	8.5657e-122	2.33022e-119
ENSMUSG00000033220	RAC2	35.984	5.169	1.4214e-86	4.62843e-84	172.608	7.431	5.10498e-177	3.38872e-174	32.532	5.024	7.274e-82	1.84791e-79	97.564	6.608	2.43736e-140	9.30837e-138
ENSMUSG00000025279	DNASE1L3	21.77	4.444	3.84964e-86	1.23155e-83	66.209	6.049	5.44141e-159	2.54485e-156	20.05	4.326	1.20459e-81	2.97518e-79	57.977	5.857	6.21312e-149	2.93777e-146
ENSMUSG00000062593	LILRB4	393.864	8.622	4.51979e-86	1.42101e-83	1743.53	10.768	2.77108e-133	8.38578e-131	542.469	9.083	2.31298e-95	8.06506e-93	2753.55	11.427	7.3301e-150	3.55045e-147
ENSMUSG00000069874	IRGM	68.826	6.105	2.45046e-85	7.57358e-83	107.369	6.746	8.26794e-104	1.47946e-101	94.769	6.566	1.89996e-98	7.50821e-96	120.538	6.913	6.63821e-109	1.40243e-106
ENSMUSG00000089929	BCL2A1	77.266	6.272	7.02608e-85	2.13534e-82	341.357	8.415	1.95091e-151	8.19303e-149	58.575	5.872	1.32267e-74	2.94013e-72	279.043	8.124	2.97346e-141	1.15784e-138
ENSMUSG00000031304	IL2RG	105.451	6.72	2.16344e-83	6.46726e-81	407.323	8.67	1.39815e-137	4.49549e-135	122.675	6.939	8.78299e-89	2.56046e-86	359.985	8.492	4.75116e-132	1.52183e-129
ENSMUSG00000004266	PTPN6	15.239	3.93	3.3352e-81	9.80925e-79	56.743	5.826	6.24014e-177	4.0128e-174	18.873	4.238	2.84174e-94	9.35829e-92	56.19	5.812	5.42651e-176	4.14481e-173
ENSMUSG00000026536	IFI16	271.783	8.086	6.24721e-81	1.80822e-78	943.581	9.882	4.85562e-120	1.2648e-117	336.326	8.394	4.3929e-87	1.23998e-84	1205.88	10.236	1.19513e-128	3.5424e-126
ENSMUSG00000015355	CD48	97.563	6.608	4.03281e-79	1.14904e-76	498.907	8.963	2.9711e-144	1.05413e-141	77.581	6.278	1.55586e-71	3.25504e-69	235.855	7.882	7.08644e-112	1.5992e-109
ENSMUSG00000035352	CCL2	72.474	6.179	7.3199e-79	2.05351e-76	179.476	7.488	4.74568e-115	1.07315e-112	57.993	5.858	5.14319e-71	1.0635e-68	103.756	6.697	2.75327e-92	4.20593e-90
ENSMUSG00000054203	IFI16	341.62	8.416	1.41502e-77	3.90953e-75	1047.9	10.033	1.42336e-109	2.84369e-107	286.447	8.162	4.74829e-73	1.04245e-70	1473.8	10.525	2.13391e-120	5.43299e-118
ENSMUSG00000081769	Gm12216	14.461	3.854	9.58777e-77	2.60945e-74	30.676	4.939	2.30013e-125	6.48383e-123	12.704	3.667	1.40052e-69	2.79836e-67	24.214	4.598	1.54377e-108	3.1606e-106
ENSMUSG00000024399	LTB	51.292	5.681	1.31062e-76	3.51458e-74	228.89	7.839	2.38586e-144	8.61338e-142	30.599	4.935	3.38201e-58	4.6622e-56	75.52	6.239	5.22155e-92	7.85566e-90
ENSMUSG00000069516	LYZ	179.351	7.487	2.21672e-76	5.85825e-74	1451.65	10.503	1.82243e-148	7.07583e-146	107.415	6.747	2.21154e-62	3.4498e-60	1139.82	10.155	6.74308e-139	2.52662e-136
ENSMUSG00000079197	PSME2	7.017	2.811	3.00837e-76	7.83681e-74	20.018	4.323	7.24402e-178	4.96892e-175	8.03	3.005	6.46567e-87	1.79655e-84	15.35	3.94	4.95118e-148	2.13751e-145
ENSMUSG00000053044	CD8B	206.067	7.687	4.14055e-76	1.06342e-73	909.039	9.828	2.1845e-123	6.07469e-121	148.513	7.214	3.2735e-67	6.06382e-65	274.751	8.102	2.5543e-84	3.1903e-82
ENSMUSG00000070427	IL18BP	21.719	4.441	6.47163e-75	1.63903e-72	86.857	6.441	1.18988e-155	5.10112e-153	30.43	4.927	7.55807e-92	2.35799e-89	103.133	6.688	1.07887e-167	6.6954e-165
ENSMUSG00000037649	HLA-DMA	8.514	3.09	3.8988e-74	9.73898e-72	32.305	5.014	2.86371e-192	2.56215e-189	8.329	3.058	1.16249e-72	2.49067e-70	23.009	4.524	7.33722e-157	3.73615e-154
ENSMUSG00000022126	ACOD1	383.211	8.582	1.05995e-73	2.61192e-71	982.247	9.94	2.85065e-98	4.47791e-96	361.124	8.496	2.8465e-72	6.02611e-70	1238.1	10.274	7.44765e-105	1.42214e-102
ENSMUSG00000079362	GBP6	171.928	7.426	2.2675e-73	5.51304e-71	649.434	9.343	3.93808e-115	9.0042e-113	346.643	8.437	3.12748e-94	1.0112e-91	679.56	9.408	1.03102e-116	2.52778e-114
ENSMUSG00000036594	HLA-DQA1	160.568	7.327	4.74943e-73	1.13955e-70	677.321	9.404	4.31667e-119	1.08327e-116	144.672	7.177	3.71002e-70	7.49719e-68	602.123	9.234	6.71385e-115	1.62598e-112
ENSMUSG00000026395	PTPRC	33.594	5.07	4.87059e-73	1.15344e-70	146.433	7.194	2.48895e-145	9.146e-143	36.233	5.179	3.76255e-76	8.57814e-74	107.017	6.742	8.1509e-128	2.38042e-125
ENSMUSG00000079293	CLEC7A	94.221	6.558	2.98874e-72	6.98713e-70	386.803	8.595	5.20013e-123	1.42678e-120	59.449	5.894	1.30739e-58	1.83066e-56	548.767	9.1	1.18709e-137	4.20973e-135
ENSMUSG00000022014	EPSTI1	279.677	8.128	1.32531e-71	3.05912e-69	1194.38	10.222	2.38218e-112	5.10631e-110	238.365	7.897	1.11526e-67	2.08765e-65	644.711	9.333	6.91685e-94	1.09889e-91
ENSMUSG00000030560	CTSC	31.78	4.99	6.00409e-71	1.36856e-68	125.78	6.975	7.27328e-137	2.30261e-134	44.722	5.483	2.73096e-85	7.47147e-83	127.107	6.99	1.92599e-137	6.7102e-135
ENSMUSG00000070327	RNF213	34.134	5.093	2.103e-70	4.73434e-68	63.3	5.984	1.67213e-96	2.47548e-94	48.779	5.608	5.46576e-85	1.47269e-82	74.595	6.221	3.9031e-104	7.177e-102
ENSMUSG00000039699	BATF2	94.305	6.559	2.21031e-70	4.91524e-68	403.016	8.655	2.22595e-121	5.94879e-119	131.585	7.04	7.32491e-81	1.78437e-78	500.143	8.966	3.9635e-130	1.21094e-127
ENSMUSG00000034422	PARP14	21.559	4.43	7.61501e-70	1.67301e-67	56.662	5.824	1.46373e-119	3.76508e-117	36.435	5.187	3.37453e-95	1.15402e-92	71.54	6.161	1.54184e-133	5.10325e-131
ENSMUSG00000073411	HLA-A	18.827	4.235	1.87743e-68	4.07558e-66	48.384	5.596	3.87598e-118	9.49523e-116	35.533	5.151	2.21728e-100	8.96132e-98	57.635	5.849	7.50295e-129	2.25759e-126
ENSMUSG00000027078	UBE2L6	7.445	2.896	1.95136e-68	4.18623e-66	18.512	4.21	1.07198e-142	3.67653e-140	11.026	3.463	4.10424e-97	1.55289e-94	15.647	3.968	7.23878e-127	2.05364e-124
ENSMUSG00000091649	PHF11	115.177	6.848	3.04374e-68	6.4538e-66	364.165	8.508	1.6398e-104	2.98618e-102	90.571	6.501	1.20087e-61	1.79454e-59	297.926	8.219	1.36058e-97	2.27057e-95
ENSMUSG00000027863	CD2	200.421	7.647	6.23662e-68	1.30718e-65	889.656	9.797	1.8728e-110	3.8157e-108	172.814	7.433	2.85855e-64	4.70681e-62	507.03	8.986	3.6265e-93	5.67077e-91
ENSMUSG00000060183	Cxcl11	47.348	5.565	1.94148e-67	4.02305e-65	164.555	7.362	5.17013e-117	1.25166e-114	37.364	5.224	1.47944e-59	2.13893e-57	138.806	7.117	2.25936e-109	4.87703e-107
ENSMUSG00000036887	C1QA	20.645	4.368	1.08265e-66	2.21823e-64	83.456	6.383	2.73914e-140	8.94698e-138	29.078	4.862	3.3792e-82	8.70902e-80	80.898	6.338	2.40439e-138	8.6816e-136
ENSMUSG00000036896	C1QC	19.464	4.283	4.4003e-66	8.91549e-64	85.32	6.415	6.59283e-146	2.46668e-143	27.405	4.776	9.50108e-82	2.37969e-79	82.867	6.373	5.06566e-144	2.09581e-141
ENSMUSG00000032596	UBA7	21.671	4.438	1.98389e-65	3.9754e-63	59.259	5.889	5.78372e-114	1.29367e-111	36.233	5.179	1.49774e-88	4.29585e-86	55.806	5.802	1.19504e-110	2.63693e-108
ENSMUSG00000024675	Ms4a4b (includes others)	60.321	5.915	3.51885e-65	6.97458e-63	307.659	8.265	7.73597e-126	2.21098e-123	42.777	5.419	6.33662e-55	7.9355e-53	204.03	7.673	1.25439e-108	2.62221e-106
ENSMUSG00000032093	CD3E	137.732	7.106	3.79298e-63	7.4371e-61	672.26	9.393	4.57078e-109	8.95785e-107	158.246	7.306	1.14045e-66	2.06945e-64	330.891	8.37	5.93801e-87	7.75809e-85
ENSMUSG00000053318	SLAMF8	99.978	6.644	4.96949e-63	9.64028e-61	348.493	8.445	9.07237e-101	1.50557e-98	105.124	6.716	2.23686e-64	3.71758e-62	370.009	8.531	8.5464e-103	1.55709e-100
ENSMUSG00000058715	FCER1G	34.122	5.093	2.93215e-62	5.62819e-60	173.285	7.437	1.17793e-130	3.46278e-128	32.192	5.009	2.79095e-60	4.10177e-58	171.964	7.426	2.85624e-130	8.86283e-128
ENSMUSG00000023078	CXCL13	254.803	7.993	3.99211e-62	7.58294e-60	905.207	9.822	6.95679e-93	9.54379e-91	112.689	6.816	1.22885e-45	1.2007e-43	402.885	8.654	1.65134e-72	1.58425e-70
ENSMUSG00000041515	IRF8	34.558	5.111	7.38986e-62	1.38922e-59	86.488	6.434	5.34029e-97	8.08033e-95	54.231	5.761	3.99517e-78	9.47281e-76	97.41	6.606	3.94038e-102	7.04974e-100
ENSMUSG00000102037	BCL2A1	72.474	6.179	1.87249e-61	3.48417e-59	370.301	8.533	7.96312e-116	1.8621e-113	67.505	6.077	1.75734e-59	2.52022e-57	303.647	8.246	2.94113e-108	5.93546e-106
ENSMUSG00000024910	CTSW	49.164	5.62	3.85465e-61	7.09995e-59	198.763	7.635	1.81583e-111	3.77437e-109	57.323	5.841	6.16773e-66	1.08595e-63	104.059	6.701	3.17735e-86	4.09734e-84
ENSMUSG00000076490	Trbc1	242.04	7.919	3.93458e-61	7.17471e-59	1084.2	10.082	4.60637e-98	7.12706e-96	196.979	7.622	9.64369e-57	1.26098e-54	519.344	9.021	8.20039e-79	9.30581e-77
ENSMUSG00000018899	IRF1	20.311	4.344	5.49681e-61	9.92419e-59	38.022	5.249	3.41754e-88	4.21115e-86	41.599	5.378	1.60848e-92	5.10778e-90	55.302	5.789	7.01312e-107	1.36543e-104
ENSMUSG00000073409	HLA-A	23.623	4.562	6.91335e-61	1.23593e-58	61.821	5.95	2.70591e-102	4.52701e-100	55.032	5.782	1.02513e-96	3.79789e-94	77.45	6.275	1.46217e-113	3.41614e-111
ENSMUSG00000046031	FAM26F	94.152	6.557	1.14738e-60	2.0313e-58	458.842	8.842	6.76646e-109	1.31359e-106	67.732	6.082	2.03373e-52	2.44364e-50	347.944	8.443	1.95775e-99	3.41043e-97
ENSMUSG00000059089	FCGR3A/FCGR3B	118.907	6.894	1.20907e-57	2.11995e-55	663.235	9.373	4.37033e-105	8.2507e-103	184.472	7.527	2.09091e-68	4.13141e-66	740.021	9.531	1.36936e-108	2.83272e-106
ENSMUSG00000004707	LY9	108.331	6.759	6.81319e-57	1.18322e-54	283.36	8.146	5.03094e-82	5.42024e-80	116.791	6.868	1.05604e-58	1.49044e-56	359.899	8.491	5.84573e-89	8.17538e-87
ENSMUSG00000000290	ITGB2	39.166	5.292	7.12208e-57	1.2252e-54	173.384	7.438	1.10414e-110	2.2721e-108	72.607	6.182	5.08266e-77	1.17383e-74	217.632	7.766	1.75672e-120	4.53075e-118
ENSMUSG00000035385	Ccl2	193.849	7.599	1.0252e-56	1.74716e-54	717.485	9.487	2.06463e-87	2.45583e-85	359.561	8.49	2.26003e-70	4.61956e-68	1117.99	10.127	2.44158e-99	4.17994e-97
ENSMUSG00000035373	Ccl7	272.235	8.089	1.08289e-56	1.82838e-54	854.373	9.739	2.05149e-81	2.1649e-79	266.609	8.059	2.76897e-56	3.56816e-54	1174.85	10.198	4.23325e-89	5.96227e-87
ENSMUSG00000037321	TAP1	69.249	6.114	1.69244e-56	2.83135e-54	133.457	7.06	9.67885e-75	9.26379e-73	136.898	7.097	1.6699e-75	3.75897e-73	151.534	7.244	1.42959e-78	1.61308e-76
ENSMUSG00000023132	GZMA	233.856	7.869	3.73698e-56	6.19489e-54	1552.31	10.6	1.57819e-100	2.59809e-98	267.656	8.064	6.8014e-59	9.67594e-57	662.024	9.371	6.33119e-79	7.22592e-77
ENSMUSG00000043931	GIMAP7	352.568	8.462	6.75116e-56	1.10908e-53	1709.59	10.739	4.64438e-89	5.97326e-87	273.726	8.097	2.67654e-51	3.17313e-49	741.42	9.534	1.62261e-70	1.52717e-68
ENSMUSG00000089672		115.397	6.85	2.38127e-55	3.87701e-53	406.656	8.668	1.23908e-87	1.49986e-85	154.113	7.268	4.12466e-62	6.32317e-60	844.714	9.722	8.54974e-110	1.86582e-107
ENSMUSG00000034459	IFIT1B	98.274	6.619	5.09278e-55	8.21831e-53	85.996	6.426	5.78097e-52	3.13055e-50	201.157	7.652	6.22702e-73	1.35043e-70	167.97	7.392	3.54193e-68	3.18277e-66
ENSMUSG00000073418	C4A/C4B	25.055	4.647	2.18597e-54	3.49659e-52	93.843	6.552	2.35367e-106	4.52652e-104	35.952	5.168	7.43165e-67	1.36244e-64	90.687	6.503	8.88495e-105	1.68044e-102
ENSMUSG00000045826	PTPRCAP	42.947	5.424	3.02692e-54	4.75826e-52	259.43	8.019	7.40422e-117	1.75131e-114	33.474	5.065	1.86033e-47	1.96919e-45	93.658	6.549	2.2594e-78	2.52075e-76
ENSMUSG00000097132	PTPRCAP	42.947	5.424	3.02692e-54	4.75826e-52	259.43	8.019	7.40422e-117	1.75131e-114	33.474	5.065	1.86033e-47	1.96919e-45	93.658	6.549	2.2594e-78	2.52075e-76
ENSMUSG00000038179	SLAMF7	71.904	6.168	1.96583e-53	3.06384e-51	300.602	8.232	8.26756e-94	1.17331e-91	64.56	6.013	7.39539e-51	8.65212e-49	286.597	8.163	2.87079e-92	4.35199e-90
ENSMUSG00000029771	IRF5	14.41	3.849	2.75869e-53	4.26311e-51	56.042	5.808	2.07721e-119	5.27715e-117	18.08	4.176	1.73287e-62	2.72704e-60	58.007	5.858	2.18252e-121	5.77901e-119
ENSMUSG00000060791	GMFG	30.25	4.919	1.31871e-52	2.02073e-50	181.669	7.505	2.86099e-120	7.54788e-118	24.189	4.596	3.96411e-46	4.00532e-44	108.382	6.76	7.05149e-98	1.18674e-95
ENSMUSG00000015437	Gzmb	266.605	8.059	2.46754e-52	3.74963e-50	1357.7	10.407	3.54261e-86	4.04999e-84	501.896	8.971	1.74287e-64	2.92391e-62	887.836	9.794	1.63937e-76	1.74098e-74
ENSMUSG00000037731	THEMIS2	21.506	4.427	2.61589e-52	3.94221e-50	90.829	6.505	1.57128e-111	3.29937e-109	33.077	5.048	1.07393e-67	2.05352e-65	106.854	6.739	1.49195e-119	3.75047e-117
ENSMUSG00000078763	Slfn1	243.332	7.927	5.27994e-52	7.89177e-50	1385.92	10.437	5.85412e-89	7.48237e-87	318.991	8.317	4.16518e-57	5.48662e-55	1113.62	10.121	9.4378e-84	1.16413e-81
ENSMUSG00000030149	Klrk1	119.501	6.901	9.67314e-52	1.43406e-49	547.019	9.095	1.2232e-88	1.55377e-86	87.115	6.445	2.49966e-45	2.41584e-43	253.605	7.986	1.01946e-68	9.28691e-67
ENSMUSG00000050335	LGALS3	114.801	6.843	2.07308e-51	3.04859e-49	652.183	9.349	2.13614e-94	3.05261e-92	101.39	6.664	7.66827e-49	8.57641e-47	924.645	9.853	1.25398e-104	2.34933e-102
ENSMUSG00000000244	TSPAN32	68.476	6.098	3.12837e-51	4.56366e-49	338.962	8.405	2.65465e-96	3.87428e-94	63.353	5.985	2.09182e-49	2.36935e-47	214.767	7.747	6.23007e-82	7.54408e-80
ENSMUSG00000073489	IFI16	14.253	3.833	6.97685e-51	1.00971e-48	45.729	5.515	1.15696e-103	2.0524e-101	19.906	4.315	4.3028e-64	7.01988e-62	62.504	5.966	5.42962e-121	1.41877e-118
ENSMUSG00000038642	CTSS	26.102	4.706	7.92496e-51	1.13789e-48	108.068	6.756	8.60244e-103	1.47518e-100	41.595	5.378	7.7767e-66	1.35581e-63	163.7	7.355	1.80465e-121	4.84305e-119
ENSMUSG00000079017	Ifi27l2a/Ifi27l2b	110.561	6.789	8.29539e-51	1.18177e-48	514.523	9.007	4.71869e-88	5.77983e-86	92.155	6.526	4.38297e-47	4.58484e-45	269.203	8.073	4.29414e-71	4.08025e-69
ENSMUSG00000068245	PHF11	52.962	5.727	3.39239e-50	4.79537e-48	84.947	6.408	2.03198e-62	1.44187e-60	83.943	6.391	4.18219e-62	6.35657e-60	115.316	6.849	4.78155e-71	4.52175e-69
ENSMUSG00000030793	PYCARD	17.599	4.137	3.67909e-50	5.16063e-48	91.722	6.519	4.39238e-122	1.18929e-119	19.869	4.312	2.30822e-54	2.85049e-52	78.59	6.296	5.70568e-114	1.34892e-111
ENSMUSG00000036905	C1QB	17.882	4.16	1.06013e-49	1.47569e-47	85.396	6.416	1.17063e-115	2.70665e-113	22.833	4.513	3.61113e-58	4.93974e-56	81.144	6.342	4.64432e-113	1.07246e-110
ENSMUSG00000001123	LGALS9B	13.993	3.807	1.50475e-49	2.07872e-47	48.215	5.591	6.22784e-105	1.15456e-102	21.078	4.398	1.39427e-65	2.40722e-63	45.21	5.499	1.64181e-101	2.91113e-99
ENSMUSG00000068227	IL2RB	179.34	7.487	2.24881e-49	3.08324e-47	1036.26	10.017	3.91469e-87	4.62968e-85	416.366	8.702	3.57692e-66	6.42509e-64	707.073	9.466	5.70106e-78	6.2551e-76
ENSMUSG00000043263	IFI16	44.446	5.474	3.97287e-49	5.40636e-47	217.35	7.764	2.62979e-97	4.03849e-95	61.277	5.937	1.47679e-57	1.95983e-55	233.585	7.868	7.36645e-100	1.2946e-97
ENSMUSG00000032436	CMTM7	23.152	4.533	6.6381e-49	8.96635e-47	123.84	6.952	1.01907e-112	2.20741e-110	15.659	3.969	7.31109e-38	5.57996e-36	72.678	6.183	1.60937e-89	2.28289e-87
ENSMUSG00000037849	IFI16	98.069	6.616	8.56288e-49	1.14812e-46	326.588	8.351	5.98193e-77	5.91809e-75	149.448	7.224	6.07253e-58	8.24334e-56	472.302	8.884	7.56525e-87	9.8195e-85
ENSMUSG00000055413	H2-Q5	37.729	5.238	1.34782e-48	1.79398e-46	96.185	6.588	6.14639e-76	5.99434e-74	56.877	5.83	7.71679e-60	1.12482e-57	87.197	6.446	9.42001e-73	9.08116e-71
ENSMUSG00000050232	CXCR3	198.686	7.634	1.85552e-48	2.45184e-46	883.363	9.787	1.19042e-78	1.21873e-76	192.559	7.589	6.61387e-48	7.26015e-46	465.213	8.862	9.64887e-65	7.98404e-63
ENSMUSG00000072620	Slfn2	19.861	4.312	2.4795e-48	3.25278e-46	80.72	6.335	2.5391e-102	4.28275e-100	30.221	4.917	2.30821e-62	3.5693e-60	99.471	6.636	4.25052e-112	9.70243e-110
ENSMUSG00000024401	TNF	320.672	8.325	1.42519e-47	1.85631e-45	855.383	9.74	1.65875e-64	1.24123e-62	238.69	7.899	5.48957e-43	4.88105e-41	709.857	9.471	4.48996e-61	3.3775e-59
ENSMUSG00000030220	ARHGDIB	14.921	3.899	5.16171e-47	6.67545e-45	67.995	6.087	5.48481e-112	1.16357e-109	20.616	4.366	1.71457e-58	2.38204e-56	50.816	5.667	2.62519e-97	4.34448e-95
ENSMUSG00000025877	HK3	92.232	6.527	5.25031e-47	6.74221e-45	294.988	8.205	2.70668e-73	2.50892e-71	153.346	7.261	8.86225e-58	1.19392e-55	529.068	9.047	9.79916e-89	1.36085e-86
ENSMUSG00000007041	CLIC1	11.695	3.548	1.30278e-46	1.66128e-44	65.235	6.028	3.33981e-131	9.96039e-129	11.958	3.58	1.98168e-47	2.08522e-45	44.209	5.466	3.18924e-108	6.33352e-106
ENSMUSG00000022216	PSME1	5.846	2.547	2.18734e-46	2.76987e-44	14.517	3.86	3.71617e-104	6.70801e-102	8.558	3.097	9.86664e-68	1.90716e-65	13.518	3.757	9.23396e-99	1.56733e-96
ENSMUSG00000028581	LAPTM5	10.119	3.339	2.45808e-46	3.09125e-44	34.004	5.088	3.31768e-105	6.32141e-103	14.98	3.905	9.82117e-63	1.57342e-60	35.812	5.162	2.95891e-108	5.93546e-106
ENSMUSG00000026358	RGS1	83.49	6.384	2.61572e-46	3.26696e-44	433.114	8.759	8.17539e-86	9.24358e-84	106.829	6.739	1.87277e-51	2.23513e-49	350.508	8.453	4.98778e-80	5.89598e-78
ENSMUSG00000030921	Trim30a/Trim30d	15.821	3.984	3.22156e-46	3.99627e-44	55.978	5.807	2.39049e-96	3.51368e-94	25.227	4.657	1.4014e-62	2.2251e-60	52.183	5.706	4.77379e-93	7.40646e-91
ENSMUSG00000070034	SP110	22.84	4.513	3.60837e-46	4.44586e-44	113.506	6.827	2.06163e-103	3.59528e-101	22.035	4.462	3.72058e-45	3.55715e-43	76.676	6.261	3.02277e-87	3.97544e-85
ENSMUSG00000091938		59.782	5.902	7.1384e-46	8.73615e-44	309.575	8.274	1.95258e-88	2.45001e-86	16.244	4.022	3.56872e-22	1.52188e-20	68.209	6.092	9.36398e-49	4.95891e-47
ENSMUSG00000059498	FCGR2A	15.445	3.949	4.85525e-45	5.90237e-43	80.734	6.335	4.03893e-113	8.84183e-111	18.308	4.194	1.35225e-50	1.55142e-48	82.301	6.363	4.34969e-114	1.04073e-111
ENSMUSG00000015340	CYBB	35.591	5.153	6.19097e-45	7.47631e-43	142.73	7.157	5.07768e-85	5.70976e-83	34.987	5.129	1.60259e-44	1.50788e-42	167.005	7.384	2.29364e-90	3.30068e-88
ENSMUSG00000024677	Ms4a6b	15.473	3.952	6.46453e-45	7.75531e-43	76.195	6.252	7.83686e-110	1.58105e-107	13.474	3.752	1.1758e-40	9.59138e-39	48.57	5.602	1.58289e-88	2.16791e-86
ENSMUSG00000009585	APOBEC3B	8.893	3.153	1.23577e-44	1.46326e-42	36.995	5.209	5.43261e-119	1.3469e-116	9.601	3.263	1.0308e-47	1.11096e-45	28.422	4.829	1.86121e-102	3.36016e-100
ENSMUSG00000028037	IFI44	52.283	5.708	1.23134e-44	1.46326e-42	70.093	6.131	3.14643e-51	1.66019e-49	103.846	6.698	8.01788e-61	1.18818e-58	94.117	6.556	2.51332e-58	1.76993e-56
ENSMUSG00000041736	TSPO	23.833	4.575	6.04851e-44	7.11577e-42	136.054	7.088	5.44532e-103	9.41628e-101	24.307	4.603	1.79687e-44	1.68178e-42	94.595	6.564	1.40867e-88	1.9427e-86
ENSMUSG00000057191	C19orf38	40.976	5.357	1.17004e-43	1.36767e-41	239.183	7.902	5.156e-93	7.12082e-91	45.391	5.504	5.19296e-46	5.21731e-44	229.93	7.845	1.0752e-91	1.59346e-89
ENSMUSG00000052160	PLD4	14.264	3.834	1.39538e-43	1.62068e-41	58.216	5.863	1.34869e-99	2.20265e-97	19.437	4.281	6.50951e-54	7.98335e-52	51.308	5.681	1.34462e-93	2.11927e-91
ENSMUSG00000046245	PILRA	50.798	5.667	2.4854e-43	2.86844e-41	329.077	8.362	2.28707e-92	3.09628e-90	34.79	5.121	1.14234e-35	8.1583e-34	202.142	7.659	9.16705e-78	1.00027e-75
ENSMUSG00000048277	SYNGR2	13.378	3.742	4.52218e-43	5.18629e-41	52.597	5.717	3.28511e-98	5.12129e-96	11.252	3.492	9.92877e-38	7.51333e-36	39.055	5.287	2.9328e-84	3.64015e-82
ENSMUSG00000032089	IL10RA	8.802	3.138	7.2008e-43	8.20666e-41	20.594	4.364	1.65798e-81	1.75865e-79	14.685	3.876	1.1522e-64	1.97015e-62	24.287	4.602	2.07359e-90	3.00579e-88
ENSMUSG00000105096	GBP6	158.373	7.307	7.81989e-43	8.85687e-41	288.372	8.172	3.83141e-53	2.16601e-51	511.014	8.997	4.64966e-64	7.51681e-62	592.002	9.209	5.0594e-67	4.40678e-65
ENSMUSG00000058818	LILRB3	37.045	5.211	8.7954e-43	9.90026e-41	205.614	7.684	5.22049e-91	6.9758e-89	29.629	4.889	7.57864e-38	5.75944e-36	186.827	7.546	8.08521e-88	1.08489e-85
ENSMUSG00000079419	Ms4a6c	33.249	5.055	1.94138e-42	2.17185e-40	225.023	7.814	5.40442e-99	8.68845e-97	30.024	4.908	4.25161e-40	3.43666e-38	201.684	7.656	4.25208e-95	6.92149e-93
ENSMUSG00000033685	UCP2	15.547	3.959	4.35603e-42	4.84343e-40	57.048	5.834	2.56262e-89	3.31658e-87	16.781	4.069	2.29521e-44	2.12582e-42	60.286	5.914	1.01981e-91	1.52273e-89
ENSMUSG00000071005	CCL19	31.529	4.979	6.00994e-42	6.64189e-40	154.624	7.273	1.65914e-87	1.9966e-85	7.69	2.943	1.13237e-15	3.68134e-14	38.309	5.26	1.32488e-46	6.52873e-45
ENSMUSG00000066861	OAS1	77.15	6.27	1.7606e-41	1.93401e-39	205.379	7.682	1.58967e-61	1.10142e-59	100.614	6.653	1.5619e-46	1.61485e-44	260.512	8.025	5.6001e-67	4.85644e-65
ENSMUSG00000067212	HLA-E	10.788	3.431	2.21068e-41	2.41387e-39	23.35	4.545	2.88934e-71	2.59637e-69	21.754	4.443	3.50227e-68	6.84406e-66	25.709	4.684	1.44211e-75	1.50731e-73
ENSMUSG00000027639	SAMHD1	10.32	3.367	3.70172e-41	4.01791e-39	37.508	5.229	8.78185e-97	1.30951e-94	14.477	3.856	1.95051e-53	2.37575e-51	43.903	5.456	3.37993e-105	6.51671e-103
ENSMUSG00000018819	LSP1	16.329	4.029	4.20118e-41	4.53304e-39	91.938	6.523	5.48032e-105	1.02522e-102	34.044	5.089	1.31074e-64	2.2199e-62	43.665	5.448	9.29564e-74	9.2301e-72
ENSMUSG00000075602	Ly6a (includes others)	21.218	4.407	6.41401e-41	6.87996e-39	122.631	6.938	9.79199e-99	1.56201e-96	19.556	4.29	7.43986e-39	5.80276e-37	105.483	6.721	9.16162e-93	1.41039e-90
ENSMUSG00000002111	SPI1	19.831	4.31	6.66746e-41	7.11001e-39	104.988	6.714	7.29071e-97	1.0951e-94	22.829	4.513	1.07023e-44	1.01233e-42	88.967	6.475	3.32683e-90	4.75306e-88
ENSMUSG00000030579	TYROBP	18.769	4.23	9.68776e-41	1.02707e-38	117.078	6.871	1.51825e-104	2.78951e-102	15.459	3.95	9.59118e-36	6.87741e-34	93.469	6.546	4.58133e-95	7.3968e-93
ENSMUSG00000026946	NMI	9.63	3.268	3.30203e-40	3.48049e-38	30.556	4.933	8.75731e-90	1.14782e-87	14.495	3.857	1.70033e-55	2.15979e-53	24.898	4.638	1.89165e-79	2.20978e-77
ENSMUSG00000024308	TAPBP	10.1	3.336	4.32809e-40	4.53579e-38	17.904	4.162	2.04347e-61	1.40637e-59	20.757	4.376	1.09554e-67	2.07255e-65	23.839	4.575	7.90493e-74	7.96873e-72
ENSMUSG00000026656	FCGR2B	27.01	4.755	6.99295e-40	7.28665e-38	142.965	7.16	3.03336e-88	3.76027e-86	37.17	5.216	1.18119e-47	1.26537e-45	183.626	7.521	3.56958e-97	5.85853e-95
ENSMUSG00000001588	ACAP1	161.561	7.336	1.04837e-39	1.0862e-37	515.715	9.01	4.13402e-59	2.68359e-57	240.69	7.911	6.14425e-46	6.13838e-44	403.645	8.657	1.14781e-54	7.25933e-53
ENSMUSG00000003283	HCK	19.658	4.297	1.0856e-39	1.11841e-37	86.07	6.427	8.16051e-87	9.4874e-85	29.541	4.885	7.63923e-51	8.87899e-49	89.721	6.487	2.18184e-88	2.96774e-86
ENSMUSG00000079547	HLA-DMB	36.589	5.193	1.35692e-39	1.39008e-37	175.998	7.459	8.33023e-80	8.65755e-78	34.717	5.118	1.69745e-38	1.31242e-36	143.219	7.162	1.03487e-73	1.02246e-71
ENSMUSG00000042228	LYN	8.861	3.147	1.8803e-39	1.91549e-37	26.68	4.738	1.97846e-87	2.36702e-85	13.197	3.722	1.37048e-54	1.70429e-52	30.297	4.921	3.69223e-94	5.91323e-92
ENSMUSG00000039264	GIMAP1-GIMAP5	163.237	7.351	2.38872e-39	2.4199e-37	612.927	9.26	1.53216e-61	1.06516e-59	289.914	8.179	2.22763e-48	2.47587e-46	460.665	8.848	2.64564e-56	1.77499e-54
ENSMUSG00000052270	FPR2	105.426	6.72	2.70882e-39	2.72903e-37	578.341	9.176	8.10026e-72	7.34305e-70	77.922	6.284	1.48791e-34	1.03358e-32	845.918	9.724	1.94963e-80	2.31842e-78
ENSMUSG00000046805	MPEG1	22.716	4.506	2.80082e-39	2.8062e-37	110.628	6.79	5.33493e-87	6.23762e-85	19.897	4.314	3.74138e-36	2.71563e-34	111.612	6.802	2.59498e-87	3.43559e-85
ENSMUSG00000017652	CD40	18.311	4.195	3.14072e-39	3.12957e-37	54.784	5.776	6.33314e-73	5.84409e-71	13.738	3.78	3.81021e-32	2.40273e-30	58.503	5.87	2.93993e-75	3.05676e-73
ENSMUSG00000030742	LAT	23.622	4.562	4.91317e-39	4.86912e-37	141.613	7.146	1.98585e-93	2.77992e-91	27	4.755	2.80669e-42	2.40193e-40	61.37	5.939	4.92879e-65	4.11264e-63
ENSMUSG00000034266	BATF	35.576	5.153	7.30151e-39	7.19692e-37	232.265	7.86	1.86046e-88	2.34874e-86	47.982	5.584	2.04527e-45	1.98749e-43	152.842	7.256	1.35462e-75	1.42336e-73
ENSMUSG00000025492	IFITM3	31.731	4.988	8.89105e-39	8.71658e-37	157.454	7.299	5.47004e-81	5.74299e-79	19.497	4.285	4.6081e-29	2.53702e-27	99.186	6.632	3.42064e-67	2.99254e-65
ENSMUSG00000054065	PKP3	105.224	6.717	1.40846e-38	1.37344e-36	368.261	8.525	3.67951e-61	2.5239e-59	108.624	6.763	4.34082e-39	3.44611e-37	237.966	7.895	1.15002e-52	6.81736e-51
ENSMUSG00000024164	C3	63.367	5.986	1.72909e-38	1.67713e-36	220.311	7.783	7.12171e-64	5.2527e-62	83.361	6.381	1.63496e-43	1.47587e-41	350.865	8.455	4.88636e-75	5.05407e-73
ENSMUSG00000029826	ZC3HAV1	16.97	4.085	2.28045e-38	2.20021e-36	66.895	6.064	1.09012e-82	1.18066e-80	25.758	4.687	4.72941e-50	5.39123e-48	57.95	5.857	3.27853e-77	3.50045e-75
ENSMUSG00000035004	IGSF6	33.024	5.045	4.40348e-38	4.22618e-36	140.348	7.133	1.79986e-74	1.69897e-72	38.038	5.249	4.25621e-41	3.55344e-39	173.518	7.439	7.79288e-81	9.32282e-79
ENSMUSG00000040253	GBP7	51.787	5.695	4.82436e-38	4.60588e-36	80.735	6.335	1.1354e-46	5.19206e-45	89.974	6.491	6.44999e-49	7.25951e-47	92.429	6.53	1.76633e-49	9.66324e-48
ENSMUSG00000036908	UNC93B1	9.699	3.278	4.85705e-38	4.61293e-36	37.107	5.214	1.27888e-93	1.80252e-91	15.795	3.981	2.4718e-55	3.11745e-53	41.484	5.374	2.33932e-99	4.0397e-97
ENSMUSG00000040026	Saa3	131.496	7.039	5.9994e-38	5.66834e-36	1841.28	10.846	1.2224e-87	1.48843e-85	157.337	7.298	1.16078e-40	9.51247e-39	2118.5	11.049	7.22928e-91	1.06345e-88
ENSMUSG00000002944	CD36	190.213	7.571	6.69236e-38	6.29048e-36	236.876	7.888	5.44722e-41	1.99809e-39	307.365	8.264	7.62638e-45	7.25241e-43	314.997	8.299	3.416e-45	1.6152e-43
ENSMUSG00000071713	CSF2RB	27.97	4.806	8.63911e-38	8.07868e-36	124.973	6.965	1.53757e-77	1.55863e-75	35.121	5.134	6.58991e-43	5.83027e-41	173.786	7.441	3.13413e-88	4.23405e-86
ENSMUSG00000000409	LCK	15.004	3.907	1.03359e-37	9.61604e-36	68.283	6.093	2.4194e-89	3.15104e-87	19.093	4.255	1.97309e-44	1.83704e-42	38.766	5.277	2.10819e-67	1.86904e-65
ENSMUSG00000053977	CD8A	31.709	4.987	1.57565e-37	1.45847e-35	120.127	6.908	1.6686e-70	1.46112e-68	25.423	4.668	4.44507e-33	2.9495e-31	47.344	5.565	2.60668e-46	1.26878e-44
ENSMUSG00000006519	CYBA	32.117	5.005	2.01806e-37	1.85855e-35	194.805	7.606	4.46752e-84	4.94261e-82	25.193	4.655	1.35323e-32	8.78264e-31	160.956	7.331	3.12704e-78	3.45e-76
ENSMUSG00000018920	CXCL16	42.469	5.408	2.23076e-37	2.04411e-35	168.21	7.394	2.43626e-68	2.02969e-66	36.961	5.208	8.79781e-35	6.18385e-33	165.897	7.374	5.59542e-68	5.00538e-66
ENSMUSG00000024965	FERMT3	8.839	3.144	2.36842e-37	2.1594e-35	39.406	5.3	1.88564e-103	3.31647e-101	16.84	4.074	9.22113e-62	1.38966e-59	43.736	5.451	2.89117e-109	6.17374e-107
ENSMUSG00000026009	ICOS	78.118	6.288	3.83609e-37	3.48015e-35	270.026	8.077	3.17096e-60	2.12547e-58	88.162	6.462	3.79717e-39	3.02803e-37	287.362	8.167	1.59644e-61	1.21006e-59
ENSMUSG00000009185	Ccl8	190.843	7.576	4.93551e-37	4.4554e-35	646.558	9.337	2.44623e-55	1.46759e-53	64.187	6.004	7.20582e-24	3.31114e-22	368.57	8.526	1.95057e-46	9.56454e-45
ENSMUSG00000039158	AKNA	8.817	3.14	6.36472e-37	5.71728e-35	30.251	4.919	2.26955e-88	2.83047e-86	10.755	3.427	1.06702e-43	9.78079e-42	25.179	4.654	3.19916e-79	3.71533e-77
ENSMUSG00000030107	USP18	41.595	5.378	8.64872e-37	7.73086e-35	65.612	6.036	6.81413e-46	3.04167e-44	71.455	6.159	1.01801e-47	1.10386e-45	79.084	6.305	6.42205e-50	3.53284e-48
ENSMUSG00000037405	ICAM1	30.146	4.914	9.15576e-37	8.14416e-35	107.485	6.748	8.0507e-68	6.60029e-66	49.553	5.631	9.31391e-48	1.01613e-45	111.902	6.806	5.90349e-69	5.4529e-67
ENSMUSG00000073491	IFI16	13.368	3.741	9.52296e-37	8.42967e-35	49.915	5.641	1.23629e-81	1.31815e-79	11.378	3.508	1.69613e-32	1.09284e-30	50.465	5.657	4.79598e-82	5.84315e-80
ENSMUSG00000022148	FYB	17.935	4.165	1.16072e-36	1.0225e-34	72.689	6.184	9.38667e-79	9.65794e-77	19.663	4.297	6.25906e-39	4.9033e-37	63.241	5.983	7.95153e-74	7.97523e-72
ENSMUSG00000035929	HLA-A	7.381	2.884	1.58695e-36	1.39125e-34	19.051	4.252	1.39723e-77	1.42337e-75	12.116	3.599	4.65352e-56	5.95349e-54	18.552	4.213	3.69356e-76	3.90162e-74
ENSMUSG00000050350	GPR18	44.362	5.471	1.79686e-36	1.56774e-34	220.609	7.785	2.43083e-72	2.23311e-70	60.862	5.927	1.41059e-42	1.22364e-40	145.92	7.189	7.01887e-62	5.40263e-60
ENSMUSG00000004730	ADGRE1	40.024	5.323	2.03515e-36	1.76719e-34	127.632	6.996	1.15471e-61	8.0822e-60	50.56	5.66	5.82556e-41	4.81841e-39	112.884	6.819	1.15786e-58	8.21213e-57
ENSMUSG00000060675	PLA2G16	7.187	2.845	2.20984e-36	1.90979e-34	25.889	4.694	4.24279e-96	6.14846e-94	7.634	2.932	1.50953e-38	1.17223e-36	20.203	4.337	3.02347e-82	3.70637e-80
ENSMUSG00000050014	Apol10a (includes others)	126.654	6.985	2.33895e-36	2.01182e-34	230.795	7.85	1.47384e-45	6.45289e-44	193.74	7.598	8.6108e-43	7.58048e-41	281.298	8.136	8.46001e-49	4.50422e-47
ENSMUSG00000040264	GBP3	84.717	6.405	2.67538e-36	2.2904e-34	202.305	7.66	2.47047e-51	1.31024e-49	121.839	6.929	2.83718e-42	2.41405e-40	198.197	7.631	6.54398e-51	3.69196e-49
ENSMUSG00000047867	GIMAP6	7.821	2.967	5.56892e-36	4.7453e-34	33.919	5.084	1.34553e-102	2.28829e-100	9.489	3.246	9.01873e-43	7.9005e-41	19.871	4.313	3.27032e-74	3.3477e-72
ENSMUSG00000021281	TNFAIP2	17.226	4.107	9.93169e-36	8.42346e-34	90.917	6.506	4.28932e-87	5.04375e-85	13.019	3.703	2.38683e-29	1.33056e-27	88.001	6.459	7.38124e-86	9.39641e-84
ENSMUSG00000066684	PILRB	119.101	6.896	1.58485e-35	1.33795e-33	517.952	9.017	1.09024e-59	7.19071e-58	62.788	5.972	5.80289e-27	3.00853e-25	391.366	8.612	1.43306e-54	9.03467e-53
ENSMUSG00000010358	IFI35	17.271	4.11	2.19373e-35	1.84344e-33	37.793	5.24	1.90397e-56	1.15917e-54	30.988	4.954	1.23031e-50	1.42069e-48	39.35	5.298	1.16334e-57	8.07786e-56
ENSMUSG00000049130	C5AR1	40.499	5.34	2.72633e-35	2.28049e-33	180.545	7.496	4.921e-68	4.06684e-66	73.406	6.198	4.98613e-47	5.18529e-45	225.422	7.816	8.24438e-74	8.22739e-72
ENSMUSG00000094724	RNASET2	5.515	2.463	4.20416e-35	3.50059e-33	18.584	4.216	1.92689e-99	3.12217e-97	4.732	2.242	2.27806e-29	1.27392e-27	15.086	3.915	5.37511e-86	6.88673e-84
ENSMUSG00000055541	LAIR1	8.247	3.044	4.76448e-35	3.9491e-33	32.581	5.026	8.35375e-93	1.13843e-90	13.496	3.754	1.59556e-52	1.93019e-50	31.149	4.961	1.97453e-90	2.88325e-88
ENSMUSG00000052477	C130026I21Rik (includes others)	23.919	4.58	6.89855e-35	5.69208e-33	115.609	6.853	1.74472e-77	1.75136e-75	12.94	3.694	8.43941e-23	3.73328e-21	64.996	6.022	8.72162e-60	6.41491e-58
ENSMUSG00000071715	NCF4	30.373	4.925	1.63602e-34	1.34382e-32	138.621	7.115	2.81184e-70	2.45178e-68	24.014	4.586	3.96125e-30	2.25779e-28	132.069	7.045	6.35549e-69	5.84323e-67
ENSMUSG00000002699	LCP2	13.471	3.752	1.70031e-34	1.39036e-32	33.381	5.061	1.92242e-61	1.3275e-59	17.866	4.159	4.86959e-42	4.10407e-40	38.755	5.276	1.29367e-66	1.117e-64
ENSMUSG00000030165	KLRD1	64.499	6.011	1.79086e-34	1.45787e-32	339.146	8.406	6.06488e-66	4.72739e-64	38.135	5.253	1.19652e-26	6.07933e-25	113.251	6.823	5.99453e-44	2.7685e-42
ENSMUSG00000040247	TBC1D10C	14.59	3.867	2.15197e-34	1.73634e-32	73.618	6.202	1.84404e-86	2.11993e-84	12.664	3.663	5.50783e-31	3.3202e-29	25.405	4.667	2.14508e-49	1.1671e-47
ENSMUSG00000097708	TBC1D10C	14.59	3.867	2.15197e-34	1.73634e-32	73.618	6.202	1.84404e-86	2.11993e-84	12.664	3.663	5.50783e-31	3.3202e-29	25.405	4.667	2.14508e-49	1.1671e-47
ENSMUSG00000024339	TAP2	12.472	3.641	2.17315e-34	1.7457e-32	26.306	4.717	1.40572e-56	8.58366e-55	26.286	4.716	1.4633e-56	1.89941e-54	28.889	4.852	9.3586e-60	6.85802e-58
ENSMUSG00000026222	Sp100	7.145	2.837	2.22077e-34	1.77613e-32	20.631	4.367	2.64181e-79	2.73182e-77	6.889	2.784	3.55073e-33	2.36489e-31	16.687	4.061	9.83509e-69	9.0007e-67
ENSMUSG00000039997	IFI16	16.514	4.046	2.84739e-34	2.26734e-32	71.059	6.151	5.23496e-77	5.20411e-75	12.864	3.685	1.03524e-28	5.61268e-27	47.592	5.573	1.64528e-63	1.29657e-61
ENSMUSG00000082902		38.578	5.27	3.51168e-34	2.78415e-32	195.829	7.613	1.54605e-69	1.33675e-67	8.793	3.136	4.85815e-13	1.31495e-11	44.172	5.465	1.30699e-36	4.67668e-35
ENSMUSG00000026126	PTPN18	16.397	4.035	6.31981e-34	4.98882e-32	102.814	6.684	3.9947e-90	5.30342e-88	10.216	3.353	6.6884e-24	3.08134e-22	52.096	5.703	4.38714e-66	3.75536e-64
ENSMUSG00000019832	RAB32	16.226	4.02	7.31782e-34	5.75174e-32	61.359	5.939	5.33293e-72	4.87738e-70	18.241	4.189	1.22294e-36	8.91292e-35	63.451	5.988	3.96001e-73	3.85499e-71
ENSMUSG00000020407	UPP1	9.927	3.311	1.06286e-33	8.31816e-32	66.361	6.052	2.82607e-109	5.59182e-107	15.87	3.988	2.71783e-48	3.00193e-46	68.882	6.106	3.75152e-111	8.37096e-109
ENSMUSG00000041827	OASL	36.587	5.193	2.25318e-33	1.75585e-31	99.136	6.631	1.87475e-53	1.06571e-51	53.766	5.749	1.43841e-40	1.168e-38	140.271	7.132	1.45895e-61	1.11009e-59
ENSMUSG00000045502	HCAR2	144.071	7.171	2.4619e-33	1.91033e-31	134.091	7.067	2.05069e-32	5.61157e-31	277.965	8.119	2.80943e-42	2.40193e-40	495.347	8.952	4.98945e-51	2.83101e-49
ENSMUSG00000026822	LCN2	160.451	7.326	2.84418e-33	2.19761e-31	1044.19	10.028	7.85843e-61	5.28467e-59	345.046	8.431	1.63268e-43	1.47587e-41	1329.26	10.376	5.32734e-65	4.4266e-63
ENSMUSG00000001020	S100A4	21.517	4.427	3.10495e-33	2.38898e-31	101.696	6.668	2.28318e-73	2.12594e-71	15.023	3.909	3.09688e-26	1.5557e-24	49.7	5.635	7.74189e-53	4.617e-51
ENSMUSG00000028071	SH2D2A	50.64	5.662	3.23473e-33	2.47838e-31	334.842	8.387	6.32926e-71	5.61395e-69	74.881	6.227	7.63334e-40	6.14225e-38	206.433	7.69	7.0254e-60	5.18652e-58
ENSMUSG00000024678	Ms4a4b (includes others)	100.106	6.645	4.01467e-33	3.06308e-31	774.216	9.597	2.05244e-67	1.64339e-65	85.368	6.416	5.74052e-31	3.44877e-29	373.842	8.546	8.73501e-54	5.35397e-52
ENSMUSG00000034947	TMEM106A	22.13	4.468	4.20822e-33	3.19737e-31	85.318	6.415	1.61335e-66	1.2769e-64	23.538	4.557	2.2447e-34	1.54719e-32	85.426	6.417	1.53909e-66	1.32315e-64
ENSMUSG00000030341	TNFRSF1A	11.124	3.476	5.37437e-33	4.06646e-31	34.293	5.1	3.74694e-69	3.16003e-67	13.868	3.794	5.16621e-39	4.08314e-37	44.552	5.477	1.72488e-79	2.02689e-77
ENSMUSG00000028480	GLIPR2	16.217	4.019	6.22423e-33	4.69004e-31	88.861	6.473	8.1854e-83	8.91212e-81	27.763	4.795	3.31413e-46	3.38708e-44	76.414	6.256	1.95221e-77	2.107e-75
ENSMUSG00000043953	CCRL2	22.702	4.505	6.64406e-33	4.98578e-31	56.513	5.821	6.49616e-54	3.76558e-52	21.464	4.424	8.69625e-32	5.36963e-30	69.667	6.122	1.85279e-59	1.33798e-57
ENSMUSG00000076928	Trac	32.094	5.004	6.99132e-33	5.22487e-31	157.968	7.303	4.09255e-68	3.39582e-66	33.204	5.053	1.68814e-33	1.13284e-31	73.737	6.204	1.23444e-49	6.77205e-48
ENSMUSG00000029605	Oas1b	7.406	2.889	9.14482e-33	6.80636e-31	9.497	3.248	5.64155e-41	2.06569e-39	10.667	3.415	3.31185e-45	3.18349e-43	11.005	3.46	2.92483e-46	1.42015e-44
ENSMUSG00000026875	TRAF1	27.027	4.756	1.06365e-32	7.88442e-31	123.322	6.946	6.61672e-68	5.44636e-66	26.052	4.703	5.19517e-32	3.23027e-30	76.624	6.26	1.91546e-55	1.25128e-53
ENSMUSG00000049734	TREX1	5.63	2.493	1.0963e-32	8.09356e-31	19.499	4.285	2.47275e-93	3.43812e-91	6.312	2.658	6.08095e-37	4.50573e-35	16.99	4.087	5.32103e-85	6.73059e-83
ENSMUSG00000074896	IFIT3	17.63	4.14	1.14088e-32	8.38866e-31	37.478	5.228	4.45912e-51	2.3468e-49	47.555	5.572	8.97217e-58	1.19964e-55	57.947	5.857	1.21126e-63	9.6218e-62
ENSMUSG00000022504	CIITA	7.361	2.88	3.66313e-32	2.68262e-30	25.353	4.664	7.58406e-82	8.12837e-80	7.899	2.982	2.2336e-34	1.54553e-32	23.142	4.532	2.48577e-77	2.66837e-75
ENSMUSG00000040751	LAT2	13.665	3.772	3.75524e-32	2.73907e-30	52.357	5.71	1.30873e-71	1.18118e-69	13.902	3.797	1.46653e-32	9.48336e-31	46.613	5.543	1.54467e-67	1.37559e-65
ENSMUSG00000031504	RAB20	38.367	5.262	5.71438e-32	4.15146e-30	116.06	6.859	3.40109e-53	1.92803e-51	42.16	5.398	1.44978e-33	9.76572e-32	145.114	7.181	3.86964e-58	2.70588e-56
ENSMUSG00000073902	Gvin1 (includes others)	68.664	6.101	6.04263e-32	4.37252e-30	152.78	7.255	1.42333e-44	6.01421e-43	109.064	6.769	5.22461e-39	4.11103e-37	240.562	7.91	1.10391e-52	6.56366e-51
ENSMUSG00000029622	ARPC1B	7.539	2.914	6.49805e-32	4.68347e-30	31.696	4.986	4.7179e-90	6.2234e-88	8	3	1.01482e-33	6.88799e-32	28.455	4.831	1.25259e-84	1.57438e-82
ENSMUSG00000070691	RUNX3	24.793	4.632	8.64889e-32	6.20915e-30	113.396	6.825	2.06287e-67	1.64534e-65	23.183	4.535	1.56578e-30	9.04033e-29	105.95	6.727	1.71275e-65	1.45357e-63
ENSMUSG00000030830	ITGAL	24.861	4.636	1.04275e-31	7.45672e-30	116.159	6.86	1.87097e-67	1.50983e-65	38.899	5.282	1.10606e-40	9.10606e-39	89.41	6.482	2.07721e-60	1.545e-58
ENSMUSG00000020806	RHBDF2	41.762	5.384	1.70412e-31	1.21385e-29	140.332	7.133	3.97393e-54	2.31659e-52	77.825	6.282	2.36313e-42	2.03998e-40	217.532	7.765	7.7778e-64	6.27883e-62
ENSMUSG00000044701	IL27	30.308	4.922	2.04515e-31	1.4511e-29	125.31	6.969	1.31827e-61	9.19569e-60	19.024	4.25	9.73668e-24	4.43967e-22	99.148	6.632	7.12109e-56	4.71393e-54
ENSMUSG00000066258	Trim12a	8.63	3.109	2.09199e-31	1.47858e-29	30.73	4.942	6.5469e-77	6.44603e-75	12.303	3.621	4.72346e-42	3.99987e-40	26.175	4.71	5.48825e-70	5.14109e-68
ENSMUSG00000015947	FCGR1A	18.225	4.188	2.69027e-31	1.8941e-29	66.632	6.058	1.04175e-63	7.62888e-62	23.506	4.555	9.70829e-37	7.13399e-35	68.71	6.102	1.32526e-64	1.09205e-62
ENSMUSG00000029082	BST1	31.336	4.97	2.92284e-31	2.04992e-29	170.215	7.411	1.39115e-67	1.13151e-65	24.831	4.634	2.25695e-27	1.18612e-25	249.006	7.96	1.09464e-77	1.18789e-75
ENSMUSG00000026547	TAGLN2	10.479	3.389	2.94028e-31	2.05425e-29	45.964	5.522	3.69752e-80	3.86232e-78	9.85	3.3	1.02241e-29	5.80881e-28	39.546	5.305	4.11103e-74	4.16536e-72
ENSMUSG00000016283	H2-M2	25.858	4.693	4.47267e-31	3.11294e-29	66.282	6.051	9.8017e-51	5.06782e-49	30.29	4.921	4.76213e-34	3.24464e-32	75.463	6.238	8.59217e-54	5.29913e-52
ENSMUSG00000015950	NCF1	12.158	3.604	7.09459e-31	4.91901e-29	51.258	5.68	3.17473e-74	2.98308e-72	19.283	4.269	1.10423e-42	9.62571e-41	44.986	5.491	1.74963e-69	1.63126e-67
ENSMUSG00000073490	IFI16	71.778	6.165	8.20058e-31	5.6643e-29	257.445	8.008	6.9278e-51	3.60912e-49	80.51	6.331	2.07336e-32	1.32628e-30	300.089	8.229	1.24458e-53	7.58161e-52
ENSMUSG00000028460	SIT1	90.705	6.503	1.66663e-30	1.14683e-28	456.022	8.833	4.01043e-55	2.38516e-53	106.324	6.732	1.30191e-32	8.48053e-31	208.478	7.704	3.14077e-42	1.38299e-40
ENSMUSG00000024300	MYO1F	23.403	4.549	1.7291e-30	1.18535e-28	65.047	6.023	3.0742e-52	1.68247e-50	28.612	4.839	2.69996e-34	1.84667e-32	65.083	6.024	3.07696e-52	1.80252e-50
ENSMUSG00000034028	CD226	32.192	5.009	2.02595e-30	1.38364e-28	80.478	6.331	8.73163e-48	4.14964e-46	14.986	3.906	5.87816e-19	2.24316e-17	26.609	4.734	3.59783e-27	9.24312e-26
ENSMUSG00000031838	IFI30	22.512	4.493	3.36375e-30	2.28873e-28	108.308	6.759	3.28151e-66	2.57736e-64	20.741	4.374	1.02376e-28	5.56745e-27	112.889	6.819	2.38043e-67	2.10102e-65
ENSMUSG00000020641	RSAD2	29.63	4.889	3.99451e-30	2.7078e-28	57.609	5.848	2.08412e-42	8.06147e-41	59.954	5.906	3.16996e-43	2.84704e-41	91.629	6.518	2.91794e-52	1.71951e-50
ENSMUSG00000057137	TMEM140	17.419	4.123	4.96612e-30	3.35397e-28	97.684	6.61	1.45294e-74	1.3842e-72	32.255	5.011	1.33595e-43	1.21832e-41	93.295	6.544	4.20136e-73	4.06999e-71
ENSMUSG00000016496	CD274	15.702	3.973	5.11044e-30	3.4387e-28	37.652	5.235	7.21332e-51	3.74837e-49	31.462	4.976	3.9595e-46	4.00532e-44	56.546	5.821	1.7377e-62	1.34276e-60
ENSMUSG00000095677	DYNLT1	8.914	3.156	8.25466e-30	5.53396e-28	43.823	5.454	6.3506e-86	7.22003e-84	5.525	2.466	9.20942e-19	3.49192e-17	22.216	4.474	2.7308e-58	1.91629e-56
ENSMUSG00000026548	SLAMF9	38.753	5.276	1.24978e-29	8.34791e-28	170.24	7.411	5.85411e-57	3.60676e-55	41.237	5.366	1.34276e-30	7.77796e-29	89.522	6.484	6.04058e-44	2.78329e-42
ENSMUSG00000023249	PARP3	10.552	3.399	2.34868e-29	1.56307e-27	17.436	4.124	1.99076e-42	7.71485e-41	19.997	4.322	1.91088e-46	1.96423e-44	18.499	4.209	4.08386e-44	1.89933e-42
ENSMUSG00000037318	TRAF3IP3	13.375	3.741	3.49359e-29	2.31657e-27	66.958	6.065	1.66749e-74	1.58127e-72	19.794	4.307	2.84218e-38	2.17855e-36	42.159	5.398	3.11523e-59	2.2334e-57
ENSMUSG00000090272	IFI16	16.64	4.057	7.35308e-29	4.85809e-27	58.916	5.881	7.9555e-59	5.14806e-57	14.552	3.863	2.54415e-26	1.28166e-24	42.451	5.408	5.35485e-50	2.96217e-48
ENSMUSG00000027219	SLC28A2	102.151	6.675	1.00048e-28	6.58617e-27	490.047	8.937	2.36394e-50	1.20707e-48	122.087	6.932	6.96482e-31	4.15622e-29	425.988	8.735	3.75688e-48	1.94291e-46
ENSMUSG00000055170	IFNG	129.591	7.018	1.00418e-28	6.58678e-27	510.368	8.995	3.95186e-46	1.78728e-44	194.151	7.601	2.02872e-33	1.35627e-31	345.62	8.433	9.6128e-41	4.02744e-39
ENSMUSG00000038037	SOCS1	15.447	3.949	1.22372e-28	7.99807e-27	58.189	5.863	4.61332e-61	3.14347e-59	31.297	4.968	2.40276e-44	2.2139e-42	74.518	6.22	1.71577e-68	1.55587e-66
ENSMUSG00000051457	SPN	12.813	3.679	1.44818e-28	9.43125e-27	56.374	5.817	2.42807e-69	2.07323e-67	12.167	3.605	1.77293e-27	9.35551e-26	34.567	5.111	8.64889e-54	5.3176e-52
ENSMUSG00000081723	LILRB3	101.518	6.666	1.5156e-28	9.83525e-27	372.069	8.539	6.6095e-46	2.95675e-44	47.997	5.585	2.0163e-20	8.07563e-19	245.942	7.942	6.85482e-40	2.79528e-38
ENSMUSG00000054717	HMGB2	10.304	3.365	1.80391e-28	1.16646e-26	48.825	5.61	4.22234e-76	4.13749e-74	8.272	3.048	1.20562e-23	5.46929e-22	17.962	4.167	9.36644e-43	4.16126e-41
ENSMUSG00000068335	DOK1	23.568	4.559	2.01703e-28	1.29967e-26	119.7	6.903	2.50238e-63	1.81317e-61	27.746	4.794	2.67208e-31	1.63291e-29	85.952	6.425	4.96623e-55	3.19173e-53
ENSMUSG00000050732	VAMP8	12.164	3.605	3.10864e-28	1.98898e-26	54.223	5.761	1.6774e-69	1.43823e-67	7.239	2.856	2.67715e-18	9.89767e-17	37.404	5.225	1.7623e-57	1.21519e-55
ENSMUSG00000103205	VAMP8	12.164	3.605	3.10864e-28	1.98898e-26	54.223	5.761	1.6774e-69	1.43823e-67	7.239	2.856	2.67715e-18	9.89767e-17	37.404	5.225	1.7623e-57	1.21519e-55
ENSMUSG00000025491	Ifitm1	30.615	4.936	3.49034e-28	2.2254e-26	156.781	7.293	1.64911e-59	1.07731e-57	14.666	3.874	5.80042e-18	2.12241e-16	89.155	6.478	2.50028e-47	1.25704e-45
ENSMUSG00000044811	CD300C	12.668	3.663	3.51189e-28	2.23134e-26	69.416	6.117	1.03158e-75	1.00131e-73	10.015	3.324	1.79896e-23	8.07853e-22	49.809	5.638	1.47069e-64	1.20688e-62
ENSMUSG00000021886	GPR65	47.546	5.571	5.18814e-28	3.28492e-26	273.674	8.096	2.33052e-57	1.46212e-55	39.595	5.307	1.46436e-25	7.13442e-24	155.499	7.281	1.0684e-46	5.27797e-45
ENSMUSG00000053175	BCL3	18.783	4.231	6.36807e-28	4.01806e-26	73.643	6.202	3.89608e-58	2.50542e-56	23.469	4.553	4.40982e-32	2.76126e-30	77.568	6.277	1.70478e-59	1.23559e-57
ENSMUSG00000009687	FXYD5	8.498	3.087	6.63595e-28	4.17264e-26	52.316	5.709	3.0797e-91	4.1421e-89	5.522	2.465	2.28191e-18	8.51361e-17	34.404	5.105	2.63755e-73	2.58025e-71
ENSMUSG00000063354	SLC39A4	119.751	6.904	6.79761e-28	4.2596e-26	182.09	7.509	1.02904e-32	2.85386e-31	111.463	6.8	4.14866e-27	2.15718e-25	314.362	8.296	1.35258e-39	5.41549e-38
ENSMUSG00000001281	ITGB7	27.354	4.774	6.96763e-28	4.35119e-26	137.125	7.099	1.08907e-59	7.19071e-58	36.492	5.19	1.13834e-32	7.44229e-31	107.537	6.749	4.28427e-54	2.66713e-52
ENSMUSG00000028599	TNFRSF1B	10.059	3.33	8.90147e-28	5.53987e-26	42.699	5.416	7.62596e-71	6.70629e-69	19.952	4.318	1.18911e-45	1.16828e-43	65.871	6.042	1.02745e-87	1.3694e-85
ENSMUSG00000028159	DAPP1	9.389	3.231	9.05496e-28	5.61623e-26	31.256	4.966	8.14044e-64	5.98264e-62	13.516	3.757	4.12258e-37	3.08033e-35	31.914	4.996	1.68806e-64	1.37955e-62
ENSMUSG00000096506		40.584	5.343	9.98672e-28	6.17314e-26	179.235	7.486	6.64716e-53	3.72712e-51	12.297	3.62	1.7489e-13	4.92879e-12	42.191	5.399	3.08192e-28	8.22632e-27
ENSMUSG00000074677	SIRPB1	108.136	6.757	1.09044e-27	6.69503e-26	913.422	9.835	6.34612e-57	3.88662e-55	99.205	6.632	9.84904e-27	5.03292e-25	642.854	9.328	2.27953e-51	1.30084e-49
ENSMUSG00000106923	SIRPB1	108.136	6.757	1.09044e-27	6.69503e-26	913.422	9.835	6.34612e-57	3.88662e-55	99.205	6.632	9.84904e-27	5.03292e-25	642.854	9.328	2.27953e-51	1.30084e-49
ENSMUSG00000040747	CD53	16.042	4.004	1.59648e-27	9.76908e-26	76.829	6.264	6.40373e-65	4.84471e-63	17.302	4.113	5.89445e-29	3.23522e-27	72.205	6.174	4.01884e-63	3.12981e-61
ENSMUSG00000026177	SLC11A1	12.275	3.618	1.91422e-27	1.16742e-25	39.866	5.317	2.25267e-57	1.4176e-55	19.925	4.317	2.14759e-38	1.65327e-36	56.637	5.824	1.80751e-68	1.63161e-66
ENSMUSG00000017830	DHX58	7.975	2.995	2.22667e-27	1.35344e-25	15.235	3.929	5.38949e-46	2.41623e-44	12.283	3.619	2.84103e-39	2.27577e-37	18.263	4.191	4.52549e-52	2.62783e-50
ENSMUSG00000024349	TMEM173	15.499	3.954	3.85138e-27	2.33322e-25	46.705	5.546	8.14441e-52	4.36447e-50	18.571	4.215	1.24991e-30	7.28757e-29	41.903	5.389	5.20319e-49	2.78518e-47
ENSMUSG00000024672	MS4A7	25.855	4.692	4.8016e-27	2.89924e-25	188.168	7.556	1.92844e-67	1.55013e-65	23.129	4.532	2.48615e-25	1.19813e-23	171.379	7.421	4.07985e-65	3.41864e-63
ENSMUSG00000015314	SLAMF6	17.655	4.142	5.23274e-27	3.14914e-25	69.332	6.115	5.0348e-57	3.12067e-55	13.607	3.766	1.38031e-22	6.03098e-21	48.126	5.589	7.19903e-48	3.66821e-46
ENSMUSG00000049625	TIFAB	14.819	3.889	5.84159e-27	3.50399e-25	58.66	5.874	1.61762e-59	1.06011e-57	13.203	3.723	7.97029e-25	3.76956e-23	49.956	5.643	5.16065e-55	3.30598e-53
ENSMUSG00000020077	Srgn	18.933	4.243	6.47844e-27	3.87326e-25	105.085	6.715	7.43602e-65	5.60507e-63	14.572	3.865	1.31007e-22	5.73815e-21	82.623	6.368	1.65808e-58	1.17181e-56
ENSMUSG00000056116	H2-T22	5.86	2.551	1.18203e-26	7.0439e-25	13.412	3.745	1.63799e-55	9.85571e-54	10.514	3.394	6.58824e-46	6.54518e-44	13.781	3.785	1.23467e-56	8.31162e-55
ENSMUSG00000030798	CD37	8.739	3.127	2.30214e-26	1.36741e-24	23.961	4.583	9.10998e-55	5.35615e-53	8.561	3.098	6.73466e-26	3.34532e-24	28.71	4.844	5.78054e-61	4.31563e-59
ENSMUSG00000024737	SLC15A3	11.345	3.504	2.45646e-26	1.45434e-24	46.268	5.532	2.78858e-63	2.01345e-61	12.922	3.692	4.52142e-29	2.49703e-27	55.83	5.803	1.90708e-69	1.76975e-67
ENSMUSG00000022575	GSDMD	14.297	3.838	3.68335e-26	2.17365e-24	43.353	5.438	6.78864e-51	3.5456e-49	19.078	4.254	8.73545e-32	5.37517e-30	47.259	5.563	3.68229e-53	2.22269e-51
ENSMUSG00000056737	CAPG	16.66	4.058	5.18429e-26	3.04953e-24	96.601	6.594	6.5121e-66	5.03782e-64	20.253	4.34	1.6104e-29	9.09135e-28	116.677	6.866	2.58384e-71	2.46694e-69
ENSMUSG00000025888	CASP1	8.852	3.146	6.39069e-26	3.74708e-24	27.14	4.762	2.19853e-57	1.38777e-55	10.834	3.438	1.1608e-30	6.7903e-29	25.363	4.665	4.35225e-55	2.80621e-53
ENSMUSG00000031875	CMTM3	6.317	2.659	1.35984e-25	7.94768e-24	30.725	4.941	1.79079e-84	2.00276e-82	5.293	2.404	3.42263e-21	1.41875e-19	20.089	4.328	3.6455e-65	3.06763e-63
ENSMUSG00000092277	Gm19684	31.509	4.978	1.52844e-25	8.90449e-24	94.451	6.562	1.36018e-43	5.49899e-42	24.683	4.625	3.47922e-22	1.48728e-20	59.988	5.907	1.998e-35	6.88859e-34
ENSMUSG00000029798	HERC6	4.186	2.066	1.70164e-25	9.882e-24	4.42	2.144	2.48104e-27	5.65392e-26	4.626	2.21	5.95329e-29	3.25746e-27	5.466	2.45	3.48459e-35	1.18901e-33
ENSMUSG00000028859	CSF3R	9.108	3.187	1.71102e-25	9.90493e-24	24.115	4.592	3.11533e-51	1.648e-49	8.529	3.092	4.3265e-24	2.01409e-22	24.383	4.608	1.50332e-51	8.62844e-50
ENSMUSG00000053559	SMAGP	21.131	4.401	1.86952e-25	1.07882e-23	77.284	6.272	3.96081e-50	2.01248e-48	23.687	4.566	2.7357e-27	1.43085e-25	55.995	5.807	3.60637e-43	1.61304e-41
ENSMUSG00000015839	NFE2L2	6.012	2.588	1.92215e-25	1.10569e-23	27.57	4.785	4.46804e-83	4.8906e-81	8.793	3.136	1.20412e-36	8.81184e-35	26.654	4.736	2.10395e-81	2.53226e-79
ENSMUSG00000030156	CD69	91.101	6.509	2.07067e-25	1.18738e-23	277.827	8.118	1.12362e-38	3.89258e-37	147.594	7.205	8.3048e-31	4.90645e-29	310.893	8.28	3.67554e-40	1.51123e-38
ENSMUSG00000022657	CD96	90.821	6.505	2.09237e-25	1.19606e-23	477.102	8.898	3.04494e-46	1.38015e-44	131.379	7.038	1.67375e-29	9.41909e-28	273.226	8.094	1.6385e-38	6.34287e-37
ENSMUSG00000090019	GIMAP1	5.995	2.584	3.47113e-25	1.978e-23	14.779	3.885	4.83682e-55	2.86836e-53	5.51	2.462	5.25562e-23	2.33069e-21	10.79	3.432	3.34176e-43	1.50145e-41
ENSMUSG00000079800	A530040E14Rik	57.096	5.835	4.00605e-25	2.27571e-23	319.232	8.318	1.18983e-49	5.89983e-48	28.301	4.823	1.59751e-17	5.73908e-16	138.426	7.113	1.20875e-36	4.3408e-35
ENSMUSG00000025044	MSR1	60.211	5.912	4.31412e-25	2.4431e-23	409.033	8.676	3.00518e-52	1.64908e-50	109.45	6.774	1.74833e-32	1.12241e-30	539.501	9.075	5.29482e-57	3.60102e-55
ENSMUSG00000032690	OAS2	32.857	5.038	4.84845e-25	2.7372e-23	111.9	6.806	2.23301e-44	9.28302e-43	37.262	5.22	9.11887e-27	4.68673e-25	81.832	6.355	6.93243e-39	2.70474e-37
ENSMUSG00000026832	CYTIP	34.891	5.125	6.26059e-25	3.52352e-23	203.506	7.669	8.01755e-54	4.63441e-52	70.577	6.141	4.06703e-35	2.87e-33	148.766	7.217	7.49208e-48	3.80525e-46
ENSMUSG00000050370	CH25H	14.964	3.903	7.68604e-25	4.31246e-23	33.959	5.086	4.08609e-41	1.50418e-39	20.495	4.357	1.34042e-30	7.77796e-29	58.662	5.874	2.5832e-54	1.6132e-52
ENSMUSG00000062488	IFIT3	10.887	3.445	8.28933e-25	4.63668e-23	21.403	4.42	8.55388e-40	3.05593e-38	22.416	4.486	5.77848e-41	4.80181e-39	28.843	4.85	1.43549e-47	7.25377e-46
ENSMUSG00000057135	SCIMP	37.812	5.241	1.03225e-24	5.75632e-23	162.722	7.346	4.13824e-47	1.91795e-45	31.291	4.968	2.39392e-22	1.03579e-20	171.019	7.418	5.49297e-48	2.83337e-46
ENSMUSG00000030144	CLEC4D	60.649	5.922	1.19513e-24	6.64425e-23	477.614	8.9	1.22629e-53	7.00959e-52	55.891	5.805	9.73173e-24	4.43967e-22	677.103	9.403	1.13534e-59	8.25886e-58
ENSMUSG00000039899	FGL2	35.008	5.13	1.2153e-24	6.73588e-23	135.915	7.087	1.62535e-45	7.08611e-44	53.6	5.744	1.7337e-30	9.97749e-29	150.205	7.231	2.5892e-47	1.29846e-45
ENSMUSG00000038580	Sct	117.448	6.876	2.06731e-24	1.14234e-22	461.445	8.85	2.37098e-39	8.34017e-38	19.506	4.286	2.15487e-10	4.82012e-09	73.364	6.197	4.03696e-20	7.46462e-19
ENSMUSG00000050912	TMEM123	4.747	2.247	2.196e-24	1.20979e-22	19.045	4.251	3.27042e-83	3.59886e-81	4.196	2.069	6.61072e-21	2.69012e-19	10.727	3.423	1.81824e-54	1.14267e-52
ENSMUSG00000033192	LPCAT2	3.877	1.955	3.75295e-24	2.0613e-22	9.857	3.301	6.49889e-66	5.03782e-64	6.27	2.649	4.96598e-43	4.43769e-41	11.373	3.508	3.73453e-74	3.80328e-72
ENSMUSG00000064109	HCST	16.646	4.057	4.18537e-24	2.2919e-22	96.57	6.594	4.9549e-61	3.35401e-59	10.176	3.347	7.06615e-17	2.45905e-15	48.495	5.6	1.7915e-44	8.37115e-43
ENSMUSG00000049502	DTX3L	5.616	2.49	4.61976e-24	2.51467e-22	13.507	3.756	1.05774e-52	5.86692e-51	12.979	3.698	3.59348e-51	4.23198e-49	16.063	4.006	1.06417e-59	7.7696e-58
ENSMUSG00000029298	GBP6	23.064	4.528	4.61835e-24	2.51467e-22	70.531	6.14	6.4333e-43	2.56559e-41	52.114	5.704	2.88834e-37	2.16723e-35	113	6.82	1.50407e-52	8.88967e-51
ENSMUSG00000056144	TRIM6-TRIM34	19.464	4.283	4.69216e-24	2.54648e-22	40.703	5.347	1.32282e-36	4.27332e-35	34.619	5.113	1.26401e-33	8.54674e-32	41.927	5.39	3.7323e-37	1.37769e-35
ENSMUSG00000020437	MYO1G	11.899	3.573	5.34169e-24	2.89038e-22	68.684	6.102	3.22189e-67	2.55985e-65	18.504	4.21	8.64826e-33	5.67498e-31	61.298	5.938	1.06296e-63	8.47763e-62
ENSMUSG00000042262	CCR8	74.355	6.216	5.91249e-24	3.18977e-22	287.993	8.17	2.14008e-40	7.72605e-39	72.571	6.181	1.05372e-23	4.79241e-22	180.684	7.497	3.33285e-34	1.10312e-32
ENSMUSG00000032359	CTSH	10.655	3.413	6.8605e-24	3.6903e-22	56.182	5.812	4.73701e-66	3.70639e-64	12.612	3.657	3.52505e-27	1.8383e-25	54.979	5.781	2.32567e-65	1.96534e-63
ENSMUSG00000064267	HVCN1	11.857	3.568	7.73118e-24	4.14641e-22	35.518	5.15	5.65896e-48	2.70814e-46	23.162	4.534	1.50301e-37	1.13254e-35	62.761	5.972	6.62296e-64	5.39038e-62
ENSMUSG00000039232	STX11	78.916	6.302	1.15178e-23	6.15916e-22	252.201	7.978	5.0097e-37	1.63375e-35	91.289	6.512	3.54882e-25	1.70104e-23	299.841	8.228	2.87596e-39	1.13772e-37
ENSMUSG00000043832	Clec4a3	23.057	4.527	1.25202e-23	6.6756e-22	94.508	6.562	6.19787e-48	2.95916e-46	10.79	3.432	3.53154e-14	1.04148e-12	54.584	5.77	2.08586e-37	7.7717e-36
ENSMUSG00000026031	CFLAR	3.472	1.796	1.39173e-23	7.3989e-22	10.063	3.331	2.64186e-77	2.63903e-75	3.464	1.793	1.63617e-23	7.36607e-22	10.358	3.373	3.74079e-79	4.3191e-77
ENSMUSG00000021322	AOAH	22.911	4.518	1.49927e-23	7.94743e-22	109.805	6.779	4.75882e-51	2.49814e-49	37.651	5.235	4.2487e-31	2.58749e-29	139.121	7.12	3.89663e-56	2.59675e-54
ENSMUSG00000012519	MLKL	16.829	4.073	1.54029e-23	8.14121e-22	51.363	5.683	1.64749e-44	6.91879e-43	32.846	5.038	2.59589e-35	1.83915e-33	83.285	6.38	1.07738e-55	7.08464e-54
ENSMUSG00000024066	XDH	16.246	4.022	1.56625e-23	8.25449e-22	57.101	5.835	9.04675e-48	4.28949e-46	25.026	4.645	7.08568e-31	4.2142e-29	77.575	6.278	5.25749e-55	3.35719e-53
ENSMUSG00000062545	Tlr12	24.659	4.624	1.65815e-23	8.71367e-22	75.193	6.233	1.4337e-41	5.33502e-40	40.707	5.347	5.39474e-31	3.27422e-29	61.891	5.952	5.43032e-38	2.06591e-36
ENSMUSG00000044703	PHF11	59.614	5.898	1.81082e-23	9.48859e-22	220.58	7.785	9.19877e-40	3.28063e-38	45.488	5.507	1.19499e-20	4.82968e-19	135.1	7.078	4.04149e-33	1.28416e-31
ENSMUSG00000025225	NFKB2	9.939	3.313	1.89367e-23	9.89428e-22	33.472	5.065	9.67029e-53	5.37825e-51	10.696	3.419	7.02616e-25	3.3319e-23	29.095	4.863	1.03781e-48	5.48136e-47
ENSMUSG00000000486	SEPT1	7.345	2.877	2.43074e-23	1.26641e-21	34.645	5.115	6.44539e-71	5.69241e-69	7.833	2.97	8.49999e-25	4.00943e-23	18.254	4.19	6.20027e-48	3.18169e-46
ENSMUSG00000048852	9930111J21Rik1/Gm12185	24.748	4.629	2.46569e-23	1.28097e-21	65.581	6.035	1.40683e-38	4.84919e-37	30.361	4.924	3.29202e-26	1.64907e-24	72.505	6.18	2.33069e-40	9.62268e-39
ENSMUSG00000040212	EMP3	11.166	3.481	2.92013e-23	1.51274e-21	69.757	6.124	1.69962e-68	1.42174e-66	5.841	2.546	3.80484e-13	1.03935e-11	32.855	5.038	6.44962e-47	3.2101e-45
ENSMUSG00000029923	RAB19	57.48	5.845	2.96832e-23	1.53335e-21	305.757	8.256	4.35293e-45	1.86614e-43	83.551	6.385	1.60219e-27	8.4797e-26	203.561	7.669	4.57018e-39	1.79721e-37
ENSMUSG00000066682	PILRB	69.794	6.125	3.56217e-23	1.83492e-21	560.526	9.131	1.1409e-49	5.67086e-48	46.08	5.526	4.10895e-19	1.57817e-17	499.813	8.965	6.19128e-48	3.18169e-46
ENSMUSG00000063286	Gm8995	15.279	3.933	5.38694e-23	2.76707e-21	41.754	5.384	1.07955e-41	4.05381e-40	16.42	4.037	3.80439e-24	1.77568e-22	61.233	5.936	2.56062e-50	1.43243e-48
ENSMUSG00000024778	FAS	13.79	3.786	7.03903e-23	3.60553e-21	53.971	5.754	7.29126e-51	3.77933e-49	15.843	3.986	3.29079e-25	1.58162e-23	59.172	5.887	3.84757e-53	2.31542e-51
ENSMUSG00000038811	GNGT2	11.48	3.521	7.39087e-23	3.77514e-21	73.751	6.205	1.47417e-67	1.19431e-65	7.216	2.851	1.68242e-15	5.38103e-14	59.291	5.89	4.88094e-61	3.65776e-59
ENSMUSG00000031101	SASH3	15.179	3.924	7.80192e-23	3.97396e-21	53.083	5.73	6.30341e-47	2.90833e-45	25.543	4.675	8.89179e-32	5.45251e-30	42.413	5.406	6.22102e-42	2.71524e-40
ENSMUSG00000042385	GZMK	15.337	3.939	8.2228e-23	4.17668e-21	114.956	6.845	9.75052e-66	7.51484e-64	19.231	4.265	1.68841e-26	8.55413e-25	42.516	5.41	1.18449e-41	5.11363e-40
ENSMUSG00000040613	APOBEC1	15.093	3.916	1.26905e-22	6.42807e-21	59.409	5.893	3.18175e-49	1.56262e-47	14.73	3.881	3.01194e-22	1.29689e-20	56.829	5.829	3.49676e-48	1.81786e-46
ENSMUSG00000034595	PPP1R18	6.422	2.683	1.31071e-22	6.62072e-21	32.22	5.01	8.03241e-75	7.72388e-73	7.12	2.832	5.14e-25	2.45712e-23	24.518	4.616	9.46066e-64	7.57578e-62
ENSMUSG00000028874	FGR	41.783	5.385	2.48924e-22	1.2539e-20	186.115	7.54	2.70433e-42	1.04408e-40	36.811	5.202	6.13406e-21	2.50763e-19	188.738	7.56	1.67479e-42	7.40751e-41
ENSMUSG00000056529	PTAFR	18.236	4.189	2.72478e-22	1.36877e-20	74.344	6.216	2.64419e-47	1.23384e-45	15.722	3.975	3.26582e-20	1.30215e-18	92.234	6.527	5.64618e-52	3.26902e-50
ENSMUSG00000034792	GNA15	6.949	2.797	2.73542e-22	1.37034e-20	34.371	5.103	5.36704e-71	4.78108e-69	9.755	3.286	2.82076e-30	1.61291e-28	20.551	4.361	3.74744e-52	2.18241e-50
ENSMUSG00000024696	LPXN	16.467	4.042	2.99998e-22	1.49876e-20	82.866	6.373	5.72141e-53	3.21681e-51	23.919	4.58	3.80877e-28	2.03398e-26	61.339	5.939	3.31183e-46	1.60414e-44
ENSMUSG00000016256	CTSZ	4.374	2.129	3.0965e-22	1.54275e-20	12.857	3.685	3.05302e-63	2.19668e-61	6.697	2.743	7.65464e-36	5.51103e-34	17.54	4.133	4.40738e-79	5.05932e-77
ENSMUSG00000057596	Trim30a/Trim30d	16.886	4.078	3.43397e-22	1.70622e-20	41.577	5.378	1.99116e-37	6.63013e-36	19.01	4.249	5.82672e-24	2.69835e-22	46.43	5.537	1.4424e-39	5.76351e-38
ENSMUSG00000013974	MCEMP1	37.592	5.232	3.84759e-22	1.90654e-20	239.997	7.907	1.72764e-48	8.36505e-47	27.123	4.761	1.35562e-18	5.0966e-17	235.638	7.88	3.58298e-48	1.85782e-46
ENSMUSG00000030966	TRIM21	24.507	4.615	4.23308e-22	2.09187e-20	28.701	4.843	3.57741e-24	6.99772e-23	58.415	5.868	9.77934e-35	6.81984e-33	35.549	5.152	3.88013e-27	9.94264e-26
ENSMUSG00000030167	KLRC1	78.244	6.29	4.45582e-22	2.196e-20	492.193	8.943	4.48706e-43	1.7999e-41	114.581	6.84	7.53258e-26	3.73125e-24	232.949	7.864	1.18452e-33	3.84999e-32
ENSMUSG00000055546	TIMD4	65.176	6.026	4.99409e-22	2.45464e-20	124.672	6.962	6.84844e-29	1.65992e-27	29.312	4.873	6.89743e-15	2.11843e-13	68.056	6.089	2.01787e-22	4.21375e-21
ENSMUSG00000022876	SAMSN1	13.878	3.795	6.41611e-22	3.1451e-20	70.477	6.139	6.21651e-55	3.67596e-53	13.187	3.721	3.90836e-21	1.60885e-19	43.543	5.444	1.63784e-43	7.44301e-42
ENSMUSG00000019942	CDK1	20.838	4.381	7.51711e-22	3.67492e-20	82.488	6.366	1.68233e-44	7.05071e-43	23.103	4.53	2.86628e-23	1.27747e-21	44.317	5.47	3.2778e-33	1.04485e-31
ENSMUSG00000023224	SERPING1	17.727	4.148	7.7676e-22	3.78722e-20	67.774	6.083	4.76775e-45	2.03973e-43	24.75	4.629	8.35309e-27	4.30559e-25	56.129	5.811	2.9242e-41	1.24617e-39
ENSMUSG00000089942	LILRB3	54.086	5.757	8.51223e-22	4.13922e-20	292.302	8.191	1.11044e-42	4.3859e-41	43.074	5.429	1.59602e-19	6.22412e-18	222.062	7.795	9.03657e-39	3.51877e-37
ENSMUSG00000021880	RNASE6	25.389	4.666	8.71619e-22	4.22712e-20	98.268	6.619	2.71034e-42	1.04445e-40	11.141	3.478	1.03149e-12	2.72555e-11	45.683	5.514	8.50321e-30	2.41236e-28
ENSMUSG00000027962	VCAM1	6.76	2.757	1.78089e-21	8.61393e-20	23.115	4.531	3.29441e-55	1.97071e-53	12.062	3.592	2.40267e-35	1.70907e-33	27.904	4.802	8.4006e-62	6.44122e-60
ENSMUSG00000001444	TBX21	40.591	5.343	1.88258e-21	9.08168e-20	117.986	6.882	1.38801e-34	4.11564e-33	50.616	5.662	6.60885e-24	3.0526e-22	83.735	6.388	5.43907e-30	1.55865e-28
ENSMUSG00000029915	CLEC5A	23.661	4.564	2.04075e-21	9.81877e-20	83.912	6.391	1.89167e-40	6.84127e-39	39.048	5.287	3.3217e-28	1.77921e-26	121.07	6.92	4.00027e-47	1.99601e-45
ENSMUSG00000027995	TLR2	30.145	4.914	2.79429e-21	1.34089e-19	105.834	6.726	1.85743e-38	6.35978e-37	62.936	5.976	1.03189e-30	6.07619e-29	133.03	7.056	3.77733e-42	1.6596e-40
ENSMUSG00000027611	PROCR	23.992	4.584	5.50761e-21	2.63599e-19	78.931	6.303	3.10997e-38	1.05431e-36	8.844	3.145	1.20882e-10	2.77731e-09	78.639	6.297	3.63405e-38	1.39053e-36
ENSMUSG00000022831	HCLS1	9.013	3.172	5.82924e-21	2.78262e-19	41.916	5.389	1.14576e-57	7.27698e-56	15.516	3.956	8.54619e-32	5.29536e-30	47.322	5.564	2.42477e-61	1.83094e-59
ENSMUSG00000095687	RNASET2	5.035	2.332	6.10261e-21	2.90551e-19	18.355	4.198	2.5157e-64	1.86888e-62	4.484	2.165	2.95165e-18	1.08899e-16	14.746	3.882	3.2064e-55	2.08773e-53
ENSMUSG00000047798	CD300LF	14.702	3.878	6.32289e-21	3.00255e-19	48.797	5.609	5.20541e-42	1.97633e-40	23.579	4.559	2.51987e-28	1.3538e-26	122.808	6.94	2.13967e-63	1.6729e-61
ENSMUSG00000071637	CEBPD	10.554	3.4	1.18774e-20	5.62555e-19	42.304	5.403	1.09254e-49	5.44364e-48	24.788	4.632	5.70911e-37	4.24791e-35	62.302	5.961	4.1676e-60	3.08822e-58
ENSMUSG00000068606	Gm4841	8.295	3.052	1.36661e-20	6.456e-19	11.618	3.538	3.9497e-27	8.94136e-26	14.702	3.878	2.72069e-32	1.72793e-30	13.882	3.795	5.85764e-31	1.74403e-29
ENSMUSG00000021871	PNP	5.528	2.467	1.44093e-20	6.78948e-19	21.391	4.419	1.9739e-62	1.4055e-60	9.041	3.176	4.48716e-33	2.96636e-31	23.413	4.549	4.78554e-66	4.0788e-64
ENSMUSG00000022906	PARP9	3.334	1.737	1.63856e-20	7.70079e-19	5.891	2.559	1.1351e-42	4.46619e-41	4.918	2.298	9.14996e-35	6.40605e-33	6.695	2.743	9.22685e-49	4.89936e-47
ENSMUSG00000068523	GNG5	5.43	2.441	1.65619e-20	7.76366e-19	24.502	4.615	5.17858e-69	4.34958e-67	2.967	1.569	2.45556e-09	5.11202e-08	15.144	3.921	2.65236e-50	1.47958e-48
ENSMUSG00000094796	BC147527	32.125	5.006	1.66936e-20	7.80531e-19	106.224	6.731	5.50145e-36	1.74167e-34	21.905	4.453	1.75093e-16	5.94212e-15	79.345	6.31	9.38797e-32	2.85507e-30
ENSMUSG00000020120	PLEK	4.384	2.132	1.87327e-20	8.73633e-19	11.039	3.464	1.9265e-51	1.02438e-49	6.209	2.634	1.9899e-30	1.1415e-28	19.66	4.297	3.09511e-78	3.43384e-76
ENSMUSG00000032322	PSTPIP1	6.47	2.694	3.33843e-20	1.55296e-18	16.727	4.064	4.09082e-44	1.68362e-42	8.723	3.125	1.05445e-26	5.37285e-25	26.672	4.737	2.31232e-59	1.66378e-57
ENSMUSG00000071714	CSF2RB	10.504	3.393	4.0883e-20	1.89695e-18	55.157	5.785	1.47106e-55	8.87724e-54	12.829	3.681	1.99527e-23	8.91504e-22	74.399	6.217	6.92823e-64	5.61583e-62
ENSMUSG00000045827	SERPINB9	5.791	2.534	4.17005e-20	1.92997e-18	17.024	4.089	8.34578e-50	4.16843e-48	11.24	3.491	9.51471e-37	7.02075e-35	12.358	3.627	1.61551e-39	6.42934e-38
ENSMUSG00000021998	LCP1	3.902	1.964	4.45229e-20	2.05538e-18	13.147	3.717	1.11014e-67	9.06526e-66	5.354	2.421	1.11318e-29	6.30433e-28	13.063	3.707	2.46274e-67	2.16405e-65
ENSMUSG00000021948	PRKCD	4.971	2.314	5.21154e-20	2.39981e-18	19.423	4.28	1.13685e-64	8.53803e-63	6.228	2.639	1.40529e-25	6.86544e-24	24.197	4.597	2.52137e-74	2.59439e-72
ENSMUSG00000060981	HIST1H4I	12.353	3.627	5.37763e-20	2.47005e-18	68.1	6.09	1.71881e-53	9.79772e-52	5.441	2.444	7.49539e-10	1.61753e-08	28.038	4.809	5.77243e-34	1.88854e-32
ENSMUSG00000018927	Ccl6	22.502	4.492	6.9406e-20	3.17995e-18	90.788	6.504	6.22839e-40	2.229e-38	9.775	3.289	2.43279e-11	5.83422e-10	82.982	6.375	2.03731e-38	7.85609e-37
ENSMUSG00000022221	RIPK3	20.753	4.375	7.19123e-20	3.28652e-18	91.972	6.523	1.60183e-42	6.23108e-41	38.848	5.28	2.33333e-28	1.25738e-26	88.063	6.46	1.0571e-41	4.57363e-40
ENSMUSG00000040033	STAT2	4.643	2.215	7.84146e-20	3.57473e-18	4.55	2.186	2.37928e-19	3.55561e-18	7.265	2.861	5.18994e-32	3.23027e-30	6.957	2.798	1.09087e-30	3.22376e-29
ENSMUSG00000082976	Gm15056	63.698	5.993	1.02434e-19	4.65807e-18	338.774	8.404	2.3662e-37	7.84085e-36	20.352	4.347	5.72427e-11	1.34471e-09	536.959	9.069	3.20994e-43	1.44549e-41
ENSMUSG00000064215	Ifi27	4.643	2.215	1.52282e-19	6.90762e-18	7.643	2.934	4.52558e-33	1.27572e-31	3.218	1.686	5.91812e-12	1.48228e-10	5.477	2.453	1.32095e-23	2.90506e-22
ENSMUSG00000041481	Serpina3g (includes others)	48.803	5.609	1.81014e-19	8.19055e-18	143.405	7.164	9.64923e-31	2.51026e-29	66.446	6.054	2.01891e-22	8.75667e-21	182.546	7.512	1.23446e-33	4.00574e-32
ENSMUSG00000030111	A2M	30.013	4.908	1.9346e-19	8.73205e-18	61.122	5.934	1.05702e-27	2.43577e-26	50.901	5.67	1.95104e-25	9.45379e-24	119.643	6.903	6.49228e-37	2.36136e-35
ENSMUSG00000063234	GPR84	16.84	4.074	1.98093e-19	8.91907e-18	38.539	5.268	1.95552e-31	5.18567e-30	27.782	4.796	2.47113e-26	1.24841e-24	57.021	5.833	3.64992e-38	1.39392e-36
ENSMUSG00000025165	SECTM1	43.171	5.432	1.99866e-19	8.97676e-18	341.736	8.417	7.94394e-45	3.36359e-43	51.826	5.696	2.99468e-21	1.24426e-19	148.071	7.21	3.12225e-33	9.96861e-32
ENSMUSG00000032000	BIRC3	5.462	2.449	2.30117e-19	1.031e-17	13.578	3.763	1.3271e-43	5.37582e-42	4.844	2.276	6.32988e-17	2.21583e-15	15.999	4	5.00924e-49	2.68861e-47
ENSMUSG00000076469	Trbv13-2	56.04	5.808	2.83036e-19	1.26499e-17	173.724	7.441	8.87008e-31	2.31342e-29	43.129	5.431	5.30377e-17	1.8603e-15	106.518	6.735	2.02916e-25	4.82601e-24
ENSMUSG00000055172	C1R	6.412	2.681	3.08161e-19	1.37392e-17	19.693	4.3	5.65162e-47	2.61346e-45	18.844	4.236	1.17442e-45	1.16026e-43	24.1	4.591	2.63152e-53	1.59814e-51
ENSMUSG00000034786	GPSM3	12.495	3.643	3.29804e-19	1.46682e-17	65.896	6.042	5.12936e-50	2.58706e-48	9.712	3.28	7.50338e-16	2.46641e-14	41.058	5.36	1.04183e-39	4.23103e-38
ENSMUSG00000018930	CCL4	50.293	5.652	3.39251e-19	1.50517e-17	314.572	8.297	1.67969e-39	5.95943e-38	101.234	6.662	4.71961e-26	2.35755e-24	279.776	8.128	5.65122e-38	2.14584e-36
ENSMUSG00000030214	PLBD1	34.005	5.088	4.40552e-19	1.94987e-17	153.614	7.263	3.18965e-37	1.04351e-35	21.918	4.454	5.60904e-15	1.72869e-13	94.169	6.557	1.21099e-30	3.56812e-29
ENSMUSG00000027907	S100a11	10.962	3.455	4.44178e-19	1.96116e-17	74.086	6.211	5.62552e-58	3.60629e-56	6.381	2.674	4.94807e-12	1.24634e-10	45.751	5.516	4.27789e-46	2.05701e-44
ENSMUSG00000040829	ZMYND15	19.484	4.284	4.53295e-19	1.99658e-17	93.419	6.546	1.54478e-42	6.02054e-41	24.77	4.631	4.80506e-22	2.03449e-20	107.898	6.754	3.65429e-45	1.72376e-43
ENSMUSG00000021298	GPR132	48.767	5.608	5.43176e-19	2.3867e-17	349.097	8.447	2.04598e-41	7.59965e-40	41.386	5.371	1.60253e-17	5.74551e-16	255.297	7.996	3.0919e-37	1.1477e-35
ENSMUSG00000045868	Gvin1 (includes others)	20.988	4.391	5.99042e-19	2.62585e-17	56.3	5.815	5.03209e-32	1.36251e-30	18.278	4.192	2.10576e-17	7.53454e-16	53.442	5.74	3.06003e-31	9.17962e-30
ENSMUSG00000004665	CNN2	6.309	2.657	6.55225e-19	2.86524e-17	34.541	5.11	1.55703e-65	1.19554e-63	4.547	2.185	2.88418e-13	7.96419e-12	14.705	3.878	1.84096e-38	7.11276e-37
ENSMUSG00000030403	VASP	4.885	2.288	6.97149e-19	3.04127e-17	21.62	4.434	1.7208e-66	1.35673e-64	4.852	2.278	9.84647e-19	3.70974e-17	16.182	4.016	7.85714e-55	5.00112e-53
ENSMUSG00000000628	HK2	6.625	2.728	8.33773e-19	3.6286e-17	22.335	4.481	3.83423e-48	1.84347e-46	5.618	2.49	6.51754e-16	2.16234e-14	30.274	4.92	1.1263e-57	7.84811e-56
ENSMUSG00000015133	LRRK1	8.49	3.086	8.59322e-19	3.73089e-17	33.714	5.075	3.47207e-48	1.67326e-46	6.919	2.791	1.23351e-15	3.99555e-14	24.309	4.603	6.54376e-40	2.67392e-38
ENSMUSG00000003617	CP	7.174	2.843	9.51477e-19	4.12118e-17	28.294	4.822	6.41037e-51	3.35656e-49	5.881	2.556	1.90993e-15	6.09772e-14	22.29	4.478	3.87248e-44	1.80525e-42
ENSMUSG00000078606	Gvin1 (includes others)	17.778	4.152	9.65477e-19	4.17191e-17	91.395	6.514	8.7414e-44	3.57615e-42	19.734	4.303	5.16047e-20	2.04841e-18	61.346	5.939	1.12695e-36	4.05437e-35
ENSMUSG00000004040	STAT3	3.522	1.816	9.98288e-19	4.30349e-17	4.766	2.253	6.08242e-28	1.41749e-26	5.392	2.431	2.85782e-32	1.80857e-30	5.727	2.518	1.74905e-34	5.85739e-33
ENSMUSG00000090231	CFB	18.663	4.222	1.27807e-18	5.49659e-17	93.924	6.553	1.46334e-42	5.71396e-41	25.966	4.699	1.1017e-22	4.84938e-21	163.552	7.354	3.93132e-53	2.35868e-51
ENSMUSG00000058099	NFAM1	13.833	3.79	1.56675e-18	6.72226e-17	46.498	5.539	7.02815e-38	2.36703e-36	15.231	3.929	8.23489e-20	3.23985e-18	50.993	5.672	1.25732e-39	5.06473e-38
ENSMUSG00000044786	ZFP36	8.306	3.054	1.6749e-18	7.16944e-17	28.405	4.828	7.46408e-44	3.05968e-42	8.05	3.009	5.26995e-18	1.93228e-16	24.44	4.611	3.88021e-40	1.59209e-38
ENSMUSG00000079018	Ly6a (includes others)	4.978	2.316	1.71143e-18	7.30866e-17	27.827	4.798	6.03305e-74	5.6431e-72	3.407	1.768	2.08865e-11	5.03285e-10	16.856	4.075	7.80056e-54	4.8259e-52
ENSMUSG00000034330	PLCG2	8.255	3.045	1.89216e-18	8.06155e-17	28.141	4.815	7.28618e-44	2.99272e-42	10.459	3.387	1.75958e-22	7.65053e-21	25.157	4.653	4.8564e-41	2.05636e-39
ENSMUSG00000040528	Milr1	9.369	3.228	1.92251e-18	8.17177e-17	44.463	5.475	2.85364e-50	1.45352e-48	10.533	3.397	2.808e-20	1.12213e-18	46.191	5.53	3.14404e-51	1.78904e-49
ENSMUSG00000038213	TAPBPL	3.24	1.696	2.34553e-18	9.9467e-17	9.68	3.275	4.22945e-64	3.13071e-62	4.108	2.038	7.70313e-26	3.80513e-24	7.4	2.888	3.58389e-50	1.99363e-48
ENSMUSG00000061577	ADGRG5	55.883	5.804	2.52995e-18	1.07039e-16	227.701	7.831	4.21904e-32	1.14689e-30	102.291	6.677	9.11702e-24	4.17856e-22	140.959	7.139	6.18425e-27	1.5645e-25
ENSMUSG00000079491	H2-T10	9.823	3.296	2.71691e-18	1.14682e-16	15.006	3.907	4.38246e-25	8.9025e-24	9.087	3.184	3.63547e-17	1.28784e-15	18.806	4.233	3.71884e-29	1.01865e-27
ENSMUSG00000029759	PON3	9.949	3.315	3.10496e-18	1.3076e-16	19.522	4.287	1.6905e-29	4.17111e-28	8.019	3.003	3.16023e-15	9.94662e-14	20.121	4.331	4.82131e-30	1.38562e-28
ENSMUSG00000053113	SOCS3	11.14	3.478	3.1689e-18	1.33145e-16	22.293	4.479	3.48295e-29	8.51213e-28	21.34	4.415	2.02994e-28	1.09721e-26	50.176	5.649	1.93457e-45	9.21311e-44
ENSMUSG00000030669	CALCB	27.682	4.791	4.98398e-18	2.08926e-16	51.769	5.694	7.98475e-25	1.59835e-23	108.279	6.759	2.57694e-34	1.76934e-32	71.282	6.155	9.77713e-29	2.6489e-27
ENSMUSG00000038058	NOD1	6.187	2.629	6.57577e-18	2.75021e-16	18.45	4.206	1.92696e-43	7.75988e-42	10.788	3.431	1.84929e-29	1.03741e-27	18.665	4.222	9.55454e-44	4.36192e-42
ENSMUSG00000076473	Trbv16	69.694	6.123	7.15283e-18	2.98471e-16	252.088	7.978	2.79464e-29	6.83807e-28	38.365	5.262	1.44758e-13	4.10564e-12	59.05	5.884	1.38285e-16	2.10185e-15
ENSMUSG00000018774	CD68	8.692	3.12	8.01233e-18	3.33573e-16	41.107	5.361	1.87201e-49	9.26017e-48	7.946	2.99	1.69449e-16	5.77263e-15	52.819	5.723	4.21561e-56	2.79992e-54
ENSMUSG00000014599	CSF1	3.518	1.815	8.08984e-18	3.36033e-16	7.94	2.989	1.07314e-45	4.74904e-44	5.72	2.516	7.2644e-33	4.78455e-31	9.96	3.316	7.81135e-56	5.15367e-54
ENSMUSG00000038507	PARP12	6.955	2.798	8.66982e-18	3.59305e-16	11.307	3.499	6.18523e-27	1.38047e-25	14.433	3.851	2.71304e-32	1.72793e-30	15.474	3.952	6.73927e-34	2.20124e-32
ENSMUSG00000037820	TGM2	7.069	2.822	9.37412e-18	3.87612e-16	37.517	5.229	4.49609e-57	2.79518e-55	14.679	3.876	4.09151e-32	2.571e-30	61.741	5.948	2.61009e-73	2.56603e-71
ENSMUSG00000095028	SIRPB1	16.809	4.071	1.46796e-17	6.05616e-16	138.958	7.119	1.09466e-50	5.64557e-49	11.41	3.512	2.07509e-13	5.80211e-12	75.802	6.244	2.42943e-39	9.64922e-38
ENSMUSG00000026896	IFIH1	5.354	2.421	1.68639e-17	6.94161e-16	11.429	3.515	3.58463e-35	1.08797e-33	11.83	3.564	3.79316e-36	2.74202e-34	12.501	3.644	1.14617e-37	4.30279e-36
ENSMUSG00000090942	F830016B08Rik	6.703	2.745	1.7372e-17	7.13464e-16	10.687	3.418	3.02714e-26	6.58483e-25	7.736	2.952	5.5578e-20	2.19145e-18	10.028	3.326	6.21969e-25	1.46347e-23
ENSMUSG00000030745	IL21R	7.239	2.856	1.91154e-17	7.83302e-16	20.391	4.35	1.82316e-38	6.25282e-37	11.318	3.501	1.80072e-25	8.74922e-24	27.557	4.784	3.52593e-46	1.70368e-44
ENSMUSG00000031506	PTPN7	8.573	3.1	1.92503e-17	7.87061e-16	35.135	5.135	2.66335e-45	1.15139e-43	14.948	3.902	8.23922e-27	4.25925e-25	38.484	5.266	1.53728e-47	7.74843e-46
ENSMUSG00000048163	SELPLG	3.897	1.962	2.01755e-17	8.23045e-16	16.692	4.061	2.63749e-69	2.23351e-67	4.774	2.255	1.62517e-22	7.08343e-21	11.381	3.509	3.72677e-52	2.17676e-50
ENSMUSG00000022971	IFNAR2	3.144	1.653	2.15641e-17	8.77726e-16	9.83	3.297	1.8883e-64	1.40788e-62	3.651	1.868	8.25545e-22	3.47883e-20	9.351	3.225	1.03055e-61	7.87141e-60
ENSMUSG00000029484	ANXA3	4.485	2.165	2.34209e-17	9.5118e-16	18.359	4.198	5.0256e-61	3.39072e-59	6.066	2.601	2.14581e-24	1.00683e-22	15.526	3.957	2.40881e-54	1.50904e-52
ENSMUSG00000023186	VWA5A	5.648	2.498	2.37529e-17	9.62519e-16	17.983	4.169	1.46221e-45	6.41565e-44	15.617	3.965	2.1496e-41	1.80313e-39	14.495	3.858	3.18278e-39	1.2566e-37
ENSMUSG00000002602	AXL	4.637	2.213	2.44565e-17	9.88834e-16	12.874	3.686	2.74813e-45	1.18555e-43	5.468	2.451	6.37767e-21	2.60124e-19	16.947	4.083	3.72147e-55	2.41518e-53
ENSMUSG00000022534	MEFV	48.766	5.608	2.97418e-17	1.19987e-15	253.304	7.985	1.67447e-33	4.78573e-32	56.921	5.831	1.50992e-18	5.66476e-17	364.233	8.509	8.0402e-38	3.03556e-36
ENSMUSG00000049037	ZNF705A	27.42	4.777	3.66148e-17	1.47389e-15	151.761	7.246	1.5731e-37	5.25508e-36	22.094	4.466	3.56488e-15	1.11921e-13	124.372	6.959	9.98793e-35	3.3733e-33
ENSMUSG00000000386	Mx1/Mx2	7.491	2.905	4.17316e-17	1.67616e-15	12.073	3.594	2.36175e-25	4.86487e-24	11.211	3.487	5.69484e-24	2.64416e-22	15.912	3.992	6.65111e-31	1.97731e-29
ENSMUSG00000039236	ISG20	13.803	3.787	4.58862e-17	1.83898e-15	56.993	5.833	2.62478e-38	8.92774e-37	13.079	3.709	1.96274e-16	6.58553e-15	34.829	5.122	6.46956e-30	1.84332e-28
ENSMUSG00000094777	Hist1h2ap	7.422	2.892	4.76704e-17	1.90629e-15	33.609	5.071	4.79606e-49	2.34426e-47	3.483	1.8	1.76952e-07	2.96303e-06	7.527	2.912	2.93035e-17	4.65551e-16
ENSMUSG00000060063	ALOX5AP	5.521	2.465	5.42232e-17	2.16297e-15	30.349	4.924	3.99355e-63	2.86339e-61	5.363	2.423	1.79592e-16	6.07165e-15	27.012	4.756	5.52136e-59	3.93006e-57
ENSMUSG00000021624	CD180	7.536	2.914	5.43263e-17	2.16297e-15	19.649	4.296	2.42188e-35	7.4607e-34	7.026	2.813	6.3123e-16	2.09816e-14	17.74	4.149	5.4954e-33	1.73503e-31
ENSMUSG00000008540	MGST1	12.58	3.653	5.7722e-17	2.29316e-15	76.928	6.265	9.07023e-47	4.17555e-45	12.999	3.7	2.28537e-17	8.16079e-16	89.56	6.485	5.65823e-50	3.1213e-48
ENSMUSG00000030187	Klra2	14.079	3.816	5.8162e-17	2.30562e-15	82.434	6.365	1.82652e-44	7.63944e-43	12.271	3.617	2.16311e-15	6.8568e-14	71.786	6.166	8.22078e-42	3.57235e-40
ENSMUSG00000018654	IKZF1	14.025	3.81	5.92025e-17	2.34177e-15	83.807	6.389	6.61827e-45	2.81968e-43	21.12	4.401	3.93265e-22	1.67307e-20	54.532	5.769	6.71006e-37	2.43166e-35
ENSMUSG00000070031	SP140	13.79	3.786	6.43706e-17	2.54069e-15	50.181	5.649	9.32303e-36	2.92008e-34	11.793	3.56	3.9341e-15	1.23169e-13	50.33	5.653	8.41926e-36	2.95926e-34
ENSMUSG00000039062	ANPEP	17.115	4.097	6.82209e-17	2.68684e-15	43.36	5.438	1.23688e-28	2.97343e-27	8.147	3.026	7.8623e-10	1.69268e-08	52.797	5.722	1.59536e-31	4.80764e-30
ENSMUSG00000031207	MSN	5.642	2.496	9.23615e-17	3.62977e-15	18.763	4.23	3.89086e-45	1.67153e-43	10.306	3.365	3.44278e-29	1.91322e-27	25.814	4.69	4.34622e-55	2.80621e-53
ENSMUSG00000037921	DDX60	20.951	4.389	9.36389e-17	3.67205e-15	22.798	4.511	1.30942e-17	1.77974e-16	30.155	4.914	1.28887e-20	5.19727e-19	31.337	4.97	4.83808e-21	9.38276e-20
ENSMUSG00000023349	CLEC6A	35.723	5.159	1.19085e-16	4.6599e-15	110.587	6.789	1.05187e-27	2.42661e-26	12.622	3.658	4.52315e-09	9.10931e-08	148.425	7.214	4.58705e-31	1.36778e-29
ENSMUSG00000096255	DYNLT1	4.004	2.001	1.31697e-16	5.14238e-15	15.313	3.937	1.11781e-59	7.34896e-58	2.292	1.197	7.83977e-07	1.18148e-05	7.558	2.918	1.59764e-33	5.15058e-32
ENSMUSG00000052142	RASAL3	9.612	3.265	1.6032e-16	6.24666e-15	36.493	5.19	2.25844e-39	7.95791e-38	13.249	3.728	4.36066e-21	1.79089e-19	26.235	4.713	9.44998e-33	2.96942e-31
ENSMUSG00000053063	CLEC12A	9.704	3.279	2.71672e-16	1.05628e-14	53.685	5.746	9.21183e-47	4.23127e-45	5.839	2.546	2.14006e-10	4.79303e-09	45.09	5.495	6.77578e-43	3.01705e-41
ENSMUSG00000031712	IL15	5.908	2.563	2.86045e-16	1.10979e-14	22.726	4.506	1.93367e-47	9.08474e-46	3.887	1.959	4.77138e-10	1.05012e-08	12.887	3.688	3.76741e-32	1.15637e-30
ENSMUSG00000023982	GUCA1A	13.474	3.752	3.02195e-16	1.16748e-14	61.509	5.943	1.22585e-38	4.23958e-37	7.19	2.846	6.85411e-10	1.48642e-08	37.695	5.236	2.74621e-30	7.97324e-29
ENSMUSG00000042333	TNFRSF14	30.992	4.954	3.01959e-16	1.16748e-14	131.889	7.043	1.69684e-31	4.51131e-30	32.877	5.039	8.98258e-17	3.10773e-15	73.676	6.203	1.07224e-24	2.50513e-23
ENSMUSG00000025804	CCR1	26.326	4.718	3.21811e-16	1.24064e-14	97.736	6.611	2.06043e-30	5.28014e-29	22.507	4.492	7.81377e-15	2.3834e-13	217.23	7.763	2.52394e-41	1.07791e-39
ENSMUSG00000042726	TRAFD1	2.677	1.421	3.62092e-16	1.39299e-14	4.797	2.262	1.51309e-38	5.20676e-37	3.576	1.838	5.09161e-26	2.53625e-24	5.707	2.513	3.75764e-47	1.87967e-45
ENSMUSG00000048120	ENTPD1	3.195	1.676	3.77544e-16	1.44937e-14	9.194	3.201	7.77332e-55	4.58336e-53	4.244	2.085	3.41175e-24	1.59661e-22	10.94	3.452	1.83685e-63	1.44182e-61
ENSMUSG00000032035	ETS1	4.013	2.005	4.00643e-16	1.53482e-14	15.443	3.949	3.10696e-58	2.00423e-56	6.34	2.664	2.26112e-27	1.18612e-25	11.344	3.504	3.90878e-46	1.88409e-44
ENSMUSG00000026581	SELL	21.905	4.453	4.25435e-16	1.62637e-14	100.016	6.644	5.79693e-34	1.68726e-32	13.636	3.769	6.20673e-12	1.55238e-10	101.62	6.667	3.5259e-34	1.16507e-32
ENSMUSG00000058470	Gm8369	9.761	3.287	4.73352e-16	1.80577e-14	59.746	5.901	2.45101e-48	1.18396e-46	9.44	3.239	1.2572e-15	4.06487e-14	31.456	4.975	8.22585e-35	2.78292e-33
ENSMUSG00000063388		29.023	4.859	4.94275e-16	1.88165e-14	71.767	6.165	6.85653e-25	1.37787e-23	30.446	4.928	1.88479e-16	6.33596e-15	49.934	5.642	4.42127e-21	8.60804e-20
ENSMUSG00000004609	Cd33	9.186	3.199	5.71096e-16	2.16506e-14	18.983	4.247	5.26209e-27	1.18342e-25	10.365	3.374	1.33997e-17	4.82362e-16	29.886	4.901	1.89548e-35	6.54649e-34
ENSMUSG00000095298		23.973	4.583	5.703e-16	2.16506e-14	98.431	6.621	1.08211e-31	2.89566e-30	5.797	2.535	8.69758e-06	0.000108107	15.426	3.947	3.6234e-12	4.06997e-11
ENSMUSG00000045932	IFIT2	9.905	3.308	5.79224e-16	2.19132e-14	12.828	3.681	2.12463e-19	3.18431e-18	23.337	4.545	9.95211e-29	5.42878e-27	19.917	4.316	4.56046e-26	1.11398e-24
ENSMUSG00000038521	C1S	14.33	3.841	5.94134e-16	2.24307e-14	66.33	6.052	2.93843e-37	9.67471e-36	21.168	4.404	1.71711e-20	6.89284e-19	59.91	5.905	1.50611e-35	5.21988e-34
ENSMUSG00000050621	Rps27/Rps27rt	4.316	2.11	6.45783e-16	2.42953e-14	20.484	4.356	1.30758e-62	9.34282e-61	2.319	1.213	3.44238e-06	4.56154e-05	11.455	3.518	2.03809e-41	8.74177e-40
ENSMUSG00000091191	IRF1	23.246	4.539	6.46188e-16	2.42953e-14	69.473	6.118	7.29955e-28	1.69921e-26	18.767	4.23	5.52749e-14	1.61936e-12	59.141	5.886	7.62255e-26	1.84605e-24
ENSMUSG00000046688	TIFA	4.941	2.305	6.5352e-16	2.45204e-14	11.563	3.531	2.66189e-35	8.17558e-34	7.239	2.856	1.22837e-23	5.55829e-22	17.876	4.16	2.41613e-48	1.25937e-46
ENSMUSG00000079057	CYP4V2	6.883	2.783	6.71646e-16	2.51488e-14	24.679	4.625	3.3507e-41	1.23789e-39	12.168	3.605	1.15485e-25	5.65748e-24	29.239	4.87	1.76101e-45	8.40672e-44
ENSMUSG00000021583	ERAP1	6.344	2.665	7.05299e-16	2.63548e-14	13.939	3.801	1.0249e-30	2.66293e-29	10.983	3.457	1.07923e-25	5.30165e-24	16.278	4.025	3.1418e-34	1.04336e-32
ENSMUSG00000016206	HLA-G	3.936	1.977	8.05955e-16	3.00544e-14	8.227	3.04	2.73747e-35	8.38269e-34	4.956	2.309	4.8881e-21	2.00288e-19	7.303	2.869	1.41142e-31	4.25978e-30
ENSMUSG00000000982	CCL3L3	32.815	5.036	8.5291e-16	3.17405e-14	133.943	7.065	1.29565e-29	3.22783e-28	84.026	6.393	1.55248e-24	7.30365e-23	200.399	7.647	2.10148e-34	7.00223e-33
ENSMUSG00000035697	ARHGAP45	7.217	2.851	9.05856e-16	3.36421e-14	29.279	4.872	5.34483e-43	2.13565e-41	10.182	3.348	3.64671e-21	1.50813e-19	23.941	4.581	3.26341e-38	1.25112e-36
ENSMUSG00000033088	TRIOBP	4.097	2.035	9.63124e-16	3.56963e-14	10.563	3.401	2.42884e-41	9.00554e-40	4.925	2.3	9.90536e-20	3.87136e-18	10.75	3.426	6.94069e-42	3.0227e-40
ENSMUSG00000028885	SMPDL3B	14.339	3.842	9.72195e-16	3.59594e-14	57.198	5.838	2.50399e-34	7.35052e-33	17.369	4.118	7.21179e-18	2.62802e-16	67.03	6.067	6.21589e-37	2.26498e-35
ENSMUSG00000003484	CYP4F2	5.988	2.582	1.0324e-15	3.81088e-14	23.204	4.536	2.52122e-45	1.09225e-43	9.279	3.214	1.53104e-23	6.91028e-22	33.549	5.068	3.76367e-56	2.51659e-54
ENSMUSG00000060591	IFITM2	8.234	3.042	1.04426e-15	3.84688e-14	55.264	5.788	1.2345e-52	6.82893e-51	4.54	2.183	8.64337e-09	1.69279e-07	30.484	4.93	1.16347e-38	4.52161e-37
ENSMUSG00000048779	P2RY6	5.673	2.504	1.10107e-15	4.04798e-14	22.561	4.496	2.50571e-47	1.17188e-45	9.268	3.212	6.56571e-25	3.13024e-23	23.009	4.524	7.2038e-48	3.66821e-46
ENSMUSG00000031132	CD40LG	47.747	5.577	1.12728e-15	4.13601e-14	162.912	7.348	3.8991e-26	8.42813e-25	67.436	6.075	2.43098e-18	9.02509e-17	129.683	7.019	5.77188e-24	1.29518e-22
ENSMUSG00000002603	TGFB1	5.571	2.478	1.34101e-15	4.91029e-14	23.293	4.542	4.07735e-49	1.99771e-47	6.139	2.618	2.91888e-17	1.03813e-15	24.613	4.621	9.48767e-51	5.32248e-49
ENSMUSG00000020388	PDLIM4	6.474	2.695	1.41739e-15	5.17409e-14	15.167	3.923	2.83011e-31	7.476e-30	5.391	2.43	6.07895e-13	1.6305e-11	15.975	3.998	2.09116e-32	6.49897e-31
ENSMUSG00000021384	SUSD3	8.617	3.107	1.41872e-15	5.17409e-14	42.879	5.422	2.52903e-44	1.04713e-42	7.668	2.939	4.39605e-14	1.29429e-12	24.144	4.594	3.06079e-32	9.4239e-31
ENSMUSG00000081051		2.231	1.158	1.4539e-15	5.29181e-14	8.292	3.052	1.77314e-98	2.80675e-96	1.656	0.727	5.40733e-07	8.45721e-06	4.943	2.305	6.19625e-57	4.18542e-55
ENSMUSG00000040345	ARHGAP9	11.974	3.582	1.94639e-15	7.07019e-14	53.676	5.746	2.5966e-37	8.57668e-36	20.349	4.347	4.91944e-22	2.07796e-20	51.86	5.697	1.09072e-36	3.93114e-35
ENSMUSG00000030775	TRAT1	15.372	3.942	2.09896e-15	7.60926e-14	81.204	6.343	7.70156e-38	2.58959e-36	14.394	3.847	9.82681e-15	2.98718e-13	43.594	5.446	3.42672e-28	9.10995e-27
ENSMUSG00000024032	TFF1	38.46	5.265	2.58861e-15	9.36575e-14	152.544	7.253	8.45487e-28	1.96371e-26	54.353	5.764	4.30411e-18	1.58468e-16	90.821	6.505	1.27858e-22	2.69261e-21
ENSMUSG00000035273	HPSE	9.567	3.258	3.68274e-15	1.3298e-13	20.56	4.362	5.91492e-26	1.26394e-24	12.32	3.623	2.154e-18	8.06413e-17	29.248	4.87	5.91497e-32	1.80438e-30
ENSMUSG00000041831	SYTL3	16.747	4.066	3.79709e-15	1.36838e-13	42.442	5.407	1.15912e-25	2.4364e-24	21.626	4.435	9.39921e-18	3.4042e-16	55.431	5.793	3.28621e-29	9.05144e-28
ENSMUSG00000021665	HEXB	3.281	1.714	3.95325e-15	1.42185e-13	4.778	2.256	4.57913e-25	9.2574e-24	5.729	2.518	7.8392e-31	4.64682e-29	6.982	2.804	8.47869e-38	3.19504e-36
ENSMUSG00000050921	P2RY10	45.832	5.518	4.0967e-15	1.47054e-13	130.196	7.025	1.44775e-23	2.74326e-22	26.82	4.745	1.53839e-11	3.73733e-10	87.658	6.454	4.05571e-20	7.49232e-19
ENSMUSG00000058216	Gstp3	35.747	5.16	4.75701e-15	1.70086e-13	133.092	7.056	5.56776e-27	1.24808e-25	28.498	4.833	2.3504e-13	6.53079e-12	66.239	6.05	3.74178e-20	6.97073e-19
ENSMUSG00000097663	Gstp3	35.747	5.16	4.75701e-15	1.70086e-13	133.092	7.056	5.56776e-27	1.24808e-25	28.498	4.833	2.3504e-13	6.53079e-12	66.239	6.05	3.74178e-20	6.97073e-19
ENSMUSG00000089844	C130026I21Rik (includes others)	47.356	5.565	5.35365e-15	1.91044e-13	172.707	7.432	1.28036e-25	2.6885e-24	19.139	4.258	2.58407e-09	5.36829e-08	70.271	6.135	6.79994e-18	1.13194e-16
ENSMUSG00000047735	SAMD9L	14.189	3.827	5.51625e-15	1.96463e-13	37.053	5.212	1.85274e-26	4.07761e-25	21.082	4.398	2.65541e-19	1.03103e-17	18.626	4.219	6.94733e-18	1.15454e-16
ENSMUSG00000040699	LIMD2	2.531	1.34	5.6615e-15	2.01243e-13	6.183	2.628	4.98176e-53	2.80862e-51	2.349	1.232	6.83136e-13	1.8268e-11	4.113	2.04	1.25457e-32	3.92353e-31
ENSMUSG00000036478	BTG1	3.389	1.761	6.17558e-15	2.18664e-13	12.156	3.604	1.94441e-57	1.23114e-55	3.924	1.972	2.34459e-18	8.72256e-17	11.041	3.465	3.18708e-53	1.92964e-51
ENSMUSG00000030789	ITGAX	23.065	4.528	6.16417e-15	2.18664e-13	34.88	5.124	1.03519e-18	1.49699e-17	27.65	4.789	1.53834e-16	5.26082e-15	72.756	6.185	1.4928e-26	3.72431e-25
ENSMUSG00000024621	CSF1R	4.309	2.107	6.22052e-15	2.19828e-13	12.982	3.698	1.12053e-42	4.41729e-41	6.888	2.784	6.62478e-25	3.14996e-23	14.605	3.868	1.60234e-46	7.87644e-45
ENSMUSG00000062210	TNFAIP8	4.336	2.117	6.39623e-15	2.256e-13	17.073	4.094	1.13643e-51	6.05843e-50	4.439	2.15	2.34915e-15	7.43326e-14	13.599	3.765	6.28137e-44	2.88087e-42
ENSMUSG00000025351	CD63	3.988	1.996	6.60995e-15	2.32688e-13	13.94	3.801	7.52618e-50	3.76822e-48	4.188	2.066	7.14138e-16	2.35613e-14	15.208	3.927	4.46823e-53	2.67273e-51
ENSMUSG00000090733	Rps27/Rps27rt	2.995	1.583	6.69328e-15	2.35167e-13	13.778	3.784	1.67563e-77	1.69025e-75	2.01	1.007	7.22889e-07	1.09873e-05	7.943	2.99	4.88066e-49	2.62669e-47
ENSMUSG00000033213	C15orf48	11.262	3.493	7.43864e-15	2.60853e-13	101.488	6.665	7.2598e-50	3.64371e-48	19.373	4.276	1.69946e-21	7.09426e-20	190.138	7.571	8.09655e-64	6.50969e-62
ENSMUSG00000103068	ICOS	42.666	5.415	8.37796e-15	2.93229e-13	130.23	7.025	7.17807e-24	1.38176e-22	50.52	5.659	4.96685e-16	1.65714e-14	59.582	5.897	2.86708e-17	4.57695e-16
ENSMUSG00000003882	IL7R	13.287	3.732	8.40904e-15	2.93753e-13	58.9	5.88	1.4361e-34	4.24598e-33	18.954	4.244	9.77504e-19	3.69065e-17	118.636	6.89	7.41119e-47	3.67947e-45
ENSMUSG00000035778	Ggta1	9.783	3.29	8.43648e-15	2.94148e-13	31.423	4.974	7.10515e-32	1.90874e-30	8.329	3.058	5.56331e-13	1.49445e-11	32.818	5.036	1.24855e-32	3.91087e-31
ENSMUSG00000068246	Apol9a/Apol9b	17.316	4.114	8.84352e-15	3.07751e-13	41.048	5.359	4.95059e-24	9.61069e-23	33.375	5.061	1.32785e-21	5.56912e-20	44.115	5.463	6.65852e-25	1.56302e-23
ENSMUSG00000053101	GPR141	20.773	4.377	1.04385e-14	3.62565e-13	116.238	6.861	5.889e-34	1.70922e-32	22.86	4.515	1.46104e-15	4.68984e-14	131.651	7.041	1.15461e-35	4.03189e-34
ENSMUSG00000005233	SPC25	14.66	3.874	1.05592e-14	3.66061e-13	38.581	5.27	5.72414e-26	1.22444e-24	14.025	3.81	2.86234e-14	8.4553e-13	23.087	4.529	1.53838e-19	2.75727e-18
ENSMUSG00000032094	CD3D	5.578	2.48	1.08978e-14	3.77082e-13	29.409	4.878	2.46514e-52	1.35635e-50	5.58	2.48	1.06939e-14	3.24521e-13	13.509	3.756	1.08965e-31	3.30373e-30
ENSMUSG00000032577	MAPKAPK3	5.081	2.345	1.12073e-14	3.87056e-13	12.632	3.659	1.52453e-33	4.36326e-32	5.057	2.338	1.326e-14	3.99665e-13	13.906	3.798	5.42843e-36	1.92162e-34
ENSMUSG00000028583	PDPN	5.84	2.546	1.1581e-14	3.98453e-13	31.144	4.961	7.62139e-52	4.09485e-50	6.547	2.711	1.86032e-16	6.26554e-15	37.092	5.213	4.7231e-57	3.22323e-55
ENSMUSG00000096951	PDPN	5.84	2.546	1.1581e-14	3.98453e-13	31.144	4.961	7.62139e-52	4.09485e-50	6.547	2.711	1.86032e-16	6.26554e-15	37.092	5.213	4.7231e-57	3.22323e-55
ENSMUSG00000048865	ARHGAP30	17.529	4.132	1.18206e-14	4.05931e-13	78.189	6.289	6.48527e-32	1.74678e-30	19.812	4.308	8.33343e-16	2.72414e-14	84.926	6.408	4.54432e-33	1.44162e-31
ENSMUSG00000069833	AHNAK	6.762	2.757	1.20087e-14	4.11614e-13	33.177	5.052	1.94957e-45	8.48168e-44	6.403	2.679	6.60599e-14	1.91638e-12	20.33	4.346	4.73841e-34	1.55281e-32
ENSMUSG00000031627	IRF2	2.319	1.214	1.82029e-14	6.22757e-13	4.157	2.055	1.32528e-38	4.57578e-37	2.249	1.169	1.56117e-13	4.41373e-12	4.241	2.084	1.32238e-39	5.30528e-38
ENSMUSG00000024818	SLC25A45	7.12	2.832	1.99081e-14	6.7982e-13	20.231	4.338	7.75331e-32	2.07744e-30	7.476	2.902	4.3889e-15	1.36209e-13	18.435	4.204	5.62248e-30	1.60657e-28
ENSMUSG00000031497	TNFSF13B	9.027	3.174	2.03003e-14	6.91918e-13	22.063	4.464	4.44646e-27	1.00438e-25	16.157	4.014	3.34402e-22	1.43639e-20	23.489	4.554	4.21214e-28	1.11235e-26
ENSMUSG00000073982	RHOG	3.604	1.85	2.11071e-14	7.18074e-13	16.167	4.015	6.41913e-62	4.52373e-60	3.632	1.861	1.47665e-14	4.4282e-13	11.868	3.569	2.76297e-49	1.49917e-47
ENSMUSG00000028362	TNFSF8	39.814	5.315	2.46365e-14	8.36587e-13	108.741	6.765	2.67632e-22	4.71114e-21	41.086	5.361	1.47632e-14	4.4282e-13	112.524	6.814	1.35129e-22	2.84272e-21
ENSMUSG00000001741	IL16	6.1	2.609	2.52088e-14	8.54427e-13	25.118	4.651	3.09368e-42	1.18994e-40	6.787	2.763	6.83204e-16	2.25826e-14	13.338	3.737	8.31181e-28	2.1805e-26
ENSMUSG00000000275	TRIM25	3.646	1.867	2.70603e-14	9.15483e-13	10.431	3.383	1.368e-43	5.51974e-42	6.424	2.684	5.11308e-28	2.72233e-26	14.778	3.885	5.67536e-57	3.84666e-55
ENSMUSG00000032440	TGFBR2	4.116	2.041	2.75839e-14	9.31466e-13	11.1	3.472	1.98025e-38	6.76903e-37	5.002	2.323	4.59235e-18	1.68731e-16	10.156	3.344	9.67144e-36	3.39338e-34
ENSMUSG00000005087	CD44	8.975	3.166	2.99063e-14	1.00616e-12	49.571	5.631	1.00005e-41	3.76215e-40	15.929	3.994	8.64975e-22	3.63637e-20	68.717	6.103	1.0698e-48	5.6353e-47
ENSMUSG00000026176	CTDSP1	6.613	2.725	3.07031e-14	1.03107e-12	40.959	5.356	1.50147e-50	7.70503e-49	4.074	2.026	1.6896e-08	3.1998e-07	28.08	4.811	4.16355e-41	1.76675e-39
ENSMUSG00000025283	SAT1	2.847	1.509	3.09964e-14	1.039e-12	7.758	2.956	4.60587e-50	2.33447e-48	4.243	2.085	9.32303e-26	4.59256e-24	9.016	3.173	2.11125e-57	1.45077e-55
ENSMUSG00000045128	RPL18A	2.371	1.246	3.16217e-14	1.05802e-12	9.127	3.19	2.91307e-84	3.24028e-82	1.729	0.79	1.47284e-06	2.10205e-05	5.496	2.458	8.94925e-51	5.03465e-49
ENSMUSG00000000957	MMP14	5.725	2.517	3.31068e-14	1.10568e-12	17.214	4.106	3.229e-35	9.84389e-34	9.267	3.212	3.47405e-22	1.48728e-20	29.628	4.889	3.1564e-49	1.70798e-47
ENSMUSG00000028494	PLIN2	4.001	2	3.34274e-14	1.11435e-12	10.311	3.366	1.98805e-37	6.63013e-36	4.322	2.112	1.15357e-15	3.74343e-14	19.284	4.269	3.40421e-59	2.4318e-57
ENSMUSG00000048572	TMEM252	7.371	2.882	3.42906e-14	1.14104e-12	42.338	5.404	4.34378e-46	1.95594e-44	10.967	3.455	9.09598e-20	3.57072e-18	41.656	5.38	1.08826e-45	5.22025e-44
ENSMUSG00000031662	SNX20	5.574	2.479	3.4951e-14	1.1609e-12	23.529	4.556	2.20908e-44	9.20212e-43	7.534	2.913	4.73262e-19	1.8138e-17	21.654	4.437	3.91103e-42	1.71455e-40
ENSMUSG00000001131	TIMP1	9.012	3.172	3.72955e-14	1.23427e-12	87.487	6.451	1.01528e-53	5.85221e-52	10.582	3.404	4.41874e-16	1.47704e-14	91.284	6.512	1.05096e-54	6.66803e-53
ENSMUSG00000043157	ARL11	21.068	4.397	3.72428e-14	1.23427e-12	115.495	6.852	3.22825e-32	8.81047e-31	19.858	4.312	1.14723e-13	3.28522e-12	134.552	7.072	3.2822e-34	1.08817e-32
ENSMUSG00000028015	CTSO	2.907	1.54	3.77972e-14	1.24861e-12	5.904	2.562	1.87888e-36	6.04119e-35	3.347	1.743	1.01345e-17	3.66303e-16	4.623	2.209	1.75956e-27	4.56774e-26
ENSMUSG00000036781	RPS27L	3.779	1.918	3.95184e-14	1.30311e-12	16.673	4.059	9.93267e-58	6.34766e-56	2.38	1.251	8.26815e-07	1.24183e-05	9.316	3.22	5.95343e-37	2.17333e-35
ENSMUSG00000068220	LGALS1	3.686	1.882	4.60153e-14	1.51187e-12	16.515	4.046	3.67503e-59	2.39319e-57	2.597	1.377	3.46608e-08	6.34128e-07	8.3	3.053	1.95711e-34	6.53213e-33
ENSMUSG00000027580	HELZ2	5.629	2.493	4.59939e-14	1.51187e-12	18.407	4.202	3.15845e-37	1.03494e-35	6.221	2.637	1.42815e-15	4.59255e-14	16.589	4.052	1.06612e-34	3.58849e-33
ENSMUSG00000026285	PDCD1	41.752	5.384	5.00618e-14	1.64187e-12	145.025	7.18	8.42086e-24	1.61797e-22	79.675	6.316	9.14996e-19	3.47679e-17	160.46	7.326	1.04415e-24	2.44238e-23
ENSMUSG00000024048	MYL12B	4.139	2.049	5.1801e-14	1.69585e-12	15.928	3.993	9.56031e-49	4.6399e-47	2.879	1.526	2.11381e-08	3.94437e-07	10.496	3.392	1.22574e-35	4.26306e-34
ENSMUSG00000033576	APOL6	19.562	4.29	5.31416e-14	1.73663e-12	13.124	3.714	7.45245e-11	5.83105e-10	61.191	5.935	2.15526e-25	1.04149e-23	25.725	4.685	2.09762e-16	3.16059e-15
ENSMUSG00000009281	RARRES2	12.842	3.683	5.60888e-14	1.82966e-12	23.983	4.584	8.15227e-21	1.31471e-19	6.188	2.63	8.11184e-08	1.42966e-06	17.261	4.109	4.97311e-17	7.77033e-16
ENSMUSG00000030365	Clec2d (includes others)	33.549	5.068	5.90196e-14	1.92182e-12	103.104	6.688	3.35215e-23	6.21446e-22	23.959	4.582	1.15336e-11	2.81734e-10	70.359	6.137	9.16519e-20	1.66525e-18
ENSMUSG00000031897	PSMB10	2.617	1.388	6.14108e-14	1.99612e-12	4.12	2.043	2.28373e-28	5.42036e-27	4.206	2.072	3.71351e-29	2.05724e-27	4.05	2.018	1.02204e-27	2.67766e-26
ENSMUSG00000013707	TNFAIP8L2	10.044	3.328	6.52042e-14	2.11566e-12	50.795	5.667	2.23172e-37	7.40716e-36	13.06	3.707	6.6545e-17	2.32489e-15	38.344	5.261	1.92696e-32	6.00746e-31
ENSMUSG00000032487	PTGS2	7.354	2.879	6.66544e-14	2.15887e-12	8.54	3.094	7.91628e-16	9.58806e-15	5.903	2.561	2.61112e-11	6.23269e-10	13.478	3.752	1.48949e-22	3.12683e-21
ENSMUSG00000032369	PLSCR1	9.615	3.265	6.78428e-14	2.19346e-12	43.091	5.429	9.70861e-36	3.03623e-34	11.022	3.462	1.91551e-15	6.10457e-14	37.56	5.231	2.77859e-33	8.88567e-32
ENSMUSG00000026981	IL1RN	12.762	3.674	7.98969e-14	2.57862e-12	58.012	5.858	8.93592e-33	2.49842e-31	17.195	4.104	6.93666e-17	2.41872e-15	148.906	7.218	7.0573e-49	3.7675e-47
ENSMUSG00000031995	ST14	41.801	5.385	8.66523e-14	2.7917e-12	73.427	6.198	8.70914e-18	1.19478e-16	73.759	6.205	7.92688e-18	2.88269e-16	119.165	6.897	1.1729e-21	2.33862e-20
ENSMUSG00000053030	Spink2	32.875	5.039	8.79498e-14	2.82851e-12	317.346	8.31	4.27178e-35	1.29082e-33	29.661	4.891	4.65754e-13	1.26258e-11	243.974	7.931	4.33433e-32	1.32628e-30
ENSMUSG00000067235	HLA-A	5.483	2.455	1.10425e-13	3.54507e-12	11.193	3.485	3.74357e-26	8.10896e-25	12.169	3.605	6.06261e-28	3.21825e-26	14.147	3.822	3.8498e-31	1.15314e-29
ENSMUSG00000047407	TGIF1	10.957	3.454	1.13576e-13	3.63981e-12	36.379	5.185	6.8582e-29	1.66033e-27	10.733	3.424	1.83967e-13	5.16006e-12	48.969	5.614	1.404e-33	4.53367e-32
ENSMUSG00000037295	LDLRAP1	10.373	3.375	1.2065e-13	3.85974e-12	13.006	3.701	4.16476e-16	5.13803e-15	13.586	3.764	1.28986e-16	4.41958e-15	26.735	4.741	1.92818e-25	4.59133e-24
ENSMUSG00000038543	C1orf54	4.658	2.22	1.27151e-13	4.0606e-12	22.938	4.52	1.11975e-51	5.98499e-50	2.756	1.463	1.10968e-06	1.62952e-05	16.393	4.035	1.68912e-41	7.26065e-40
ENSMUSG00000051735	RINL	4.852	2.279	1.42277e-13	4.53571e-12	13.258	3.729	7.92379e-34	2.29011e-32	4.754	2.249	2.9063e-13	8.01282e-12	12.671	3.663	1.1026e-32	3.45918e-31
ENSMUSG00000076475	Trbv19	37.848	5.242	1.83796e-13	5.84907e-12	110.963	6.794	1.0955e-21	1.86308e-20	18.243	4.189	4.85816e-09	9.75087e-08	43.731	5.451	2.13323e-14	2.81674e-13
ENSMUSG00000062939	STAT4	4.469	2.16	1.87876e-13	5.96849e-12	13.565	3.762	6.59399e-38	2.22445e-36	2.636	1.399	2.12821e-06	2.93835e-05	6.839	2.774	3.39073e-21	6.66699e-20
ENSMUSG00000039304	TNFSF10	7.267	2.861	1.88965e-13	5.99264e-12	29.369	4.876	3.68274e-36	1.17676e-34	7.588	2.924	5.58527e-14	1.6336e-12	22.081	4.465	1.45641e-30	4.27221e-29
ENSMUSG00000021025	NFKBIA	3.306	1.725	1.89993e-13	6.0148e-12	10.678	3.417	3.92845e-48	1.88438e-46	3.314	1.728	1.69706e-13	4.7903e-12	9.928	3.312	2.56661e-45	1.21938e-43
ENSMUSG00000027901	DENND2D	9.706	3.279	1.91654e-13	6.05685e-12	20.547	4.361	1.20091e-22	2.16395e-21	7.31	2.87	1.26008e-10	2.89136e-09	14.017	3.809	1.30586e-17	2.14324e-16
ENSMUSG00000022488	NCKAP1L	4.278	2.097	1.92417e-13	6.07045e-12	15.346	3.94	1.21421e-43	4.9282e-42	6.808	2.767	2.48809e-22	1.07392e-20	19.292	4.27	5.88147e-51	3.32764e-49
ENSMUSG00000050708	FTL	4.2	2.07	2.15659e-13	6.79196e-12	22.617	4.499	2.92899e-57	1.82645e-55	3.214	1.684	2.37435e-09	4.96743e-08	19.574	4.291	3.06943e-52	1.80252e-50
ENSMUSG00000049103	CCR2	8.308	3.055	2.8045e-13	8.81725e-12	55.024	5.782	1.20359e-43	4.89475e-42	6.725	2.75	4.99996e-11	1.17767e-09	27.968	4.806	1.21682e-30	3.57996e-29
ENSMUSG00000062007	HSH2D	35.466	5.148	2.99843e-13	9.41072e-12	168.708	7.398	6.84865e-26	1.45741e-24	29.442	4.88	4.91712e-12	1.2403e-10	45.723	5.515	5.80147e-15	7.93467e-14
ENSMUSG00000035021	BAZ1A	6.196	2.631	3.13611e-13	9.82595e-12	13.48	3.753	2.34071e-25	4.82636e-24	6.46	2.692	8.90308e-14	2.56187e-12	23	4.524	4.10755e-36	1.45924e-34
ENSMUSG00000040204	PCLAF	4.529	2.179	3.19364e-13	9.98903e-12	17.201	4.104	4.62103e-43	1.85003e-41	2.981	1.576	1.43668e-07	2.43782e-06	5.004	2.323	8.64657e-15	1.1729e-13
ENSMUSG00000079298	KLRB1	34.147	5.094	3.52718e-13	1.10134e-11	154.592	7.272	2.03978e-25	4.2228e-24	36.682	5.197	1.14287e-13	3.278e-12	115.043	6.846	1.12758e-22	2.38219e-21
ENSMUSG00000069792	Wfdc17	25.431	4.668	3.55896e-13	1.10936e-11	118.512	6.889	7.14241e-27	1.58551e-25	8.538	3.094	1.47013e-06	2.09986e-05	146.924	7.199	3.41056e-29	9.36795e-28
ENSMUSG00000022372	SLA	6.965	2.8	3.79544e-13	1.18105e-11	26.781	4.743	7.1595e-35	2.15392e-33	14.039	3.811	4.3535e-23	1.93546e-21	30.161	4.915	2.62344e-37	9.75635e-36
ENSMUSG00000098112	BIN2	5.735	2.52	4.13374e-13	1.28414e-11	15.971	3.997	1.09973e-30	2.84657e-29	8.925	3.158	9.56971e-20	3.74842e-18	15.659	3.969	2.92151e-30	8.46983e-29
ENSMUSG00000039934	GSAP	5.145	2.363	4.67063e-13	1.44845e-11	14.26	3.834	6.90656e-32	1.85782e-30	9.183	3.199	1.09033e-22	4.81123e-21	17.446	4.125	1.21196e-36	4.34444e-35
ENSMUSG00000066150	SLC31A1	2.983	1.577	5.11864e-13	1.58469e-11	4.436	2.149	6.96553e-23	1.27184e-21	2.546	1.348	6.57558e-10	1.42776e-08	5.158	2.367	2.12161e-27	5.48606e-26
ENSMUSG00000054404	SLFN5	10.681	3.417	5.25653e-13	1.62462e-11	44.922	5.489	3.12571e-31	8.24626e-30	14.065	3.814	7.37404e-16	2.42838e-14	54.981	5.781	1.88255e-34	6.29387e-33
ENSMUSG00000051439	CD14	12.951	3.695	5.56428e-13	1.71683e-11	46.935	5.553	2.13786e-27	4.8881e-26	12.62	3.658	9.47171e-13	2.50648e-11	110.119	6.783	4.60068e-40	1.88381e-38
ENSMUSG00000032231	ANXA2	5.124	2.357	5.9161e-13	1.8223e-11	28.487	4.832	1.98411e-49	9.76772e-48	4.151	2.053	3.5481e-10	7.84774e-09	19.79	4.307	1.31573e-39	5.28928e-38
ENSMUSG00000057841	Rpl32	2.311	1.208	6.03567e-13	1.85599e-11	8.413	3.073	6.13177e-75	5.92392e-73	1.728	0.789	2.60052e-06	3.52478e-05	5.476	2.453	2.0727e-48	1.08606e-46
ENSMUSG00000026433	RAB29	3.845	1.943	6.09114e-13	1.8699e-11	12.162	3.604	7.48388e-41	2.72091e-39	4.18	2.064	2.0314e-14	6.05098e-13	7.517	2.91	3.75845e-27	9.64328e-26
ENSMUSG00000001403	UBE2C	8.863	3.148	6.39133e-13	1.95875e-11	28.62	4.839	1.84376e-28	4.3964e-27	4.151	2.053	2.8098e-06	3.78249e-05	11.454	3.518	9.32228e-16	1.35429e-14
ENSMUSG00000016534	LAMP2	2.262	1.177	8.40687e-13	2.56566e-11	4.758	2.25	1.29787e-42	5.08717e-41	2.782	1.476	2.89942e-19	1.12332e-17	5.825	2.542	6.75327e-54	4.19104e-52
ENSMUSG00000031659	ADCY7	2.38	1.251	8.41386e-13	2.56566e-11	7.597	2.925	2.18819e-63	1.59675e-61	3.162	1.661	1.80379e-21	7.51214e-20	6.665	2.737	1.41671e-55	9.28531e-54
ENSMUSG00000044309	Apol7e (includes others)	37.463	5.227	8.39765e-13	2.56566e-11	266.336	8.057	2.25355e-28	5.35492e-27	18.558	4.214	8.64179e-09	1.69279e-07	137.916	7.108	2.02289e-22	4.21981e-21
ENSMUSG00000042622	MAFF	4.919	2.298	8.47593e-13	2.58028e-11	12.353	3.627	6.6136e-30	1.66783e-28	3.897	1.962	1.12841e-09	2.41184e-08	8.456	3.08	7.78585e-22	1.57133e-20
ENSMUSG00000018381	ABI3	6.24	2.641	8.65046e-13	2.62902e-11	24.525	4.616	6.63883e-36	2.0889e-34	7.496	2.906	3.56854e-15	1.11921e-13	18.835	4.235	1.77942e-30	5.20435e-29
ENSMUSG00000000673	HAAO	9.522	3.251	8.78305e-13	2.66487e-11	30.641	4.937	1.19173e-27	2.74005e-26	8.721	3.125	6.55942e-12	1.6337e-10	19.359	4.275	4.756e-21	9.23259e-20
ENSMUSG00000078153	Psme2b	12.254	3.615	1.0814e-12	3.27563e-11	25.605	4.678	2.95769e-20	4.62488e-19	12.273	3.617	1.04349e-12	2.75316e-11	35.622	5.155	2.97547e-24	6.76086e-23
ENSMUSG00000038352	ARL5C	3.374	1.754	1.10729e-12	3.34849e-11	13.268	3.73	4.71421e-52	2.5596e-50	1.837	0.877	0.000392994	0.00333904	7.047	2.817	2.53886e-30	7.38201e-29
ENSMUSG00000025647	SHISA5	2.358	1.238	1.17639e-12	3.55157e-11	5.209	2.381	1.3575e-42	5.31079e-41	2.505	1.325	2.72231e-14	8.06848e-13	3.367	1.752	8.298e-24	1.84535e-22
ENSMUSG00000026385	DBI	3.548	1.827	1.1802e-12	3.55718e-11	9.88	3.305	7.92465e-38	2.66025e-36	2.435	1.284	5.90693e-07	9.12623e-06	7.592	2.924	5.45686e-30	1.5615e-28
ENSMUSG00000066850	Vmn1r65	2.912	1.542	1.25529e-12	3.77726e-11	6.474	2.695	5.97444e-36	1.88851e-34	3.273	1.711	2.89035e-15	9.1133e-14	6.848	2.776	6.37951e-38	2.41776e-36
ENSMUSG00000039853	TRIM14	7.495	2.906	1.45849e-12	4.38147e-11	36.288	5.181	9.70669e-37	3.14558e-35	7.707	2.946	7.07084e-13	1.888e-11	24.227	4.599	3.01435e-29	8.31415e-28
ENSMUSG00000063268	PARP10	3.743	1.904	1.57507e-12	4.72391e-11	6.584	2.719	5.6728e-24	1.09817e-22	6.214	2.635	1.25745e-22	5.52128e-21	8.823	3.141	1.8927e-31	5.68639e-30
ENSMUSG00000049988	LRRC25	20.646	4.368	1.61481e-12	4.83515e-11	112.136	6.809	1.37179e-28	3.29005e-27	35.793	5.162	5.21911e-17	1.83785e-15	109.557	6.776	2.69729e-28	7.21907e-27
ENSMUSG00000026029	CASP8	7.392	2.886	1.70122e-12	5.08554e-11	32.209	5.009	1.26442e-34	3.75459e-33	10.329	3.369	1.66527e-16	5.68397e-15	29.867	4.9	3.41525e-33	1.08691e-31
ENSMUSG00000022102	DOK2	5.883	2.556	1.74458e-12	5.2066e-11	26.741	4.741	2.62194e-39	9.20721e-38	3.382	1.758	1.31391e-06	1.89192e-05	9.649	3.27	1.77261e-19	3.16566e-18
ENSMUSG00000027215	CD82	3.762	1.912	1.89558e-12	5.6388e-11	13.843	3.791	2.09212e-44	8.73258e-43	4.247	2.087	1.49491e-14	4.47541e-13	10.137	3.342	7.27217e-35	2.47291e-33
ENSMUSG00000002992	APOC2	26.915	4.75	2.15429e-12	6.39797e-11	286.437	8.162	1.44381e-33	4.14376e-32	52.35	5.71	3.02903e-17	1.07516e-15	485.128	8.922	8.88954e-40	3.61757e-38
ENSMUSG00000055809	DNAAF3	7.171	2.842	2.16634e-12	6.42327e-11	14.149	3.823	3.06319e-21	5.063e-20	4.905	2.294	1.51332e-08	2.8813e-07	10.679	3.417	3.08649e-17	4.89573e-16
ENSMUSG00000001348	Acp5	16.014	4.001	2.24433e-12	6.64373e-11	100.61	6.653	1.65075e-31	4.39445e-30	15.104	3.917	6.40984e-12	1.60093e-10	97.574	6.608	4.12774e-31	1.23453e-29
ENSMUSG00000027947	IL6R	3.274	1.711	2.32318e-12	6.85489e-11	8.203	3.036	6.35917e-36	2.00704e-34	4.979	2.316	1.6098e-21	6.73576e-20	16.476	4.042	1.51042e-62	1.1717e-60
ENSMUSG00000021242	NPC2	3.323	1.732	2.32801e-12	6.85805e-11	12.751	3.672	4.94829e-50	2.50187e-48	3.349	1.744	1.66559e-12	4.3303e-11	14.01	3.808	1.14459e-53	6.99398e-52
ENSMUSG00000051998	LAX1	13.82	3.789	2.39737e-12	7.05097e-11	57.366	5.842	2.35694e-27	5.37706e-26	23.776	4.571	2.4538e-17	8.74467e-16	44.424	5.473	3.50268e-24	7.93156e-23
ENSMUSG00000022548	APOD	5.074	2.343	2.44691e-12	7.18508e-11	24.824	4.634	1.15651e-43	4.71262e-42	6.339	2.664	1.62531e-15	5.20773e-14	17.98	4.168	1.15522e-35	4.03189e-34
ENSMUSG00000054520	SH3BP2	6.468	2.693	2.69411e-12	7.89823e-11	23.895	4.579	1.10526e-32	3.05641e-31	10.565	3.401	9.69249e-19	3.66727e-17	28.63	4.839	2.59904e-36	9.26648e-35
ENSMUSG00000066975	CRYBA4	12.081	3.595	2.70395e-12	7.91436e-11	24.804	4.632	1.88063e-19	2.82686e-18	15.209	3.927	2.12851e-14	6.31909e-13	20.681	4.37	1.83826e-17	2.98495e-16
ENSMUSG00000073980		18.206	4.186	3.01814e-12	8.81984e-11	62.175	5.958	1.78548e-23	3.3677e-22	22.525	4.493	6.28423e-14	1.82602e-12	37.392	5.225	2.59255e-18	4.43458e-17
ENSMUSG00000026480	NCF2	3.679	1.879	3.04297e-12	8.87818e-11	15.668	3.97	1.92362e-49	9.49265e-48	5.233	2.388	6.97882e-19	2.65748e-17	14.916	3.899	1.01546e-47	5.14438e-46
ENSMUSG00000053687	DPEP2	14.46	3.854	3.71888e-12	1.08329e-10	79.684	6.316	3.77914e-30	9.66052e-29	18.599	4.217	2.8078e-14	8.30799e-13	131.999	7.044	4.24653e-37	1.5646e-35
ENSMUSG00000043279	TRIM56	6.958	2.799	3.84745e-12	1.11895e-10	16.212	4.019	1.91188e-23	3.59623e-22	10.408	3.38	4.93349e-17	1.74072e-15	13.666	3.773	7.8159e-21	1.50549e-19
ENSMUSG00000030208	EMP1	4.691	2.23	4.05989e-12	1.17886e-10	20.068	4.327	5.589e-42	2.11806e-40	4.017	2.006	4.71568e-10	1.03914e-08	19.14	4.259	1.22e-40	5.07924e-39
ENSMUSG00000053158	FES	6.698	2.744	4.20375e-12	1.21869e-10	30.149	4.914	1.65862e-35	5.1325e-34	8.547	3.095	5.13506e-15	1.58536e-13	30.382	4.925	1.19673e-35	4.16947e-34
ENSMUSG00000021127	ZFP36L1	3.982	1.993	4.39348e-12	1.27167e-10	15.403	3.945	8.25526e-43	3.28582e-41	2.229	1.156	6.02519e-05	0.0006299	9.751	3.285	3.42719e-30	9.90693e-29
ENSMUSG00000044162	TNIP3	30.176	4.915	4.49183e-12	1.29808e-10	98.888	6.628	9.06477e-21	1.4573e-19	33.83	5.08	8.35212e-13	2.22344e-11	111.98	6.807	8.10429e-22	1.63063e-20
ENSMUSG00000029007	AGTRAP	5.455	2.448	4.50264e-12	1.29914e-10	27.34	4.773	1.35771e-41	5.06142e-40	5.762	2.527	9.00102e-13	2.38547e-11	29.909	4.903	8.79567e-44	4.02473e-42
ENSMUSG00000020432	TCN2	4.969	2.313	5.03499e-12	1.45044e-10	10.928	3.45	6.77674e-25	1.36316e-23	4.412	2.141	1.63442e-10	3.70725e-09	10.795	3.432	1.18731e-24	2.77072e-23
ENSMUSG00000057143	TRIM5	3.798	1.925	5.29473e-12	1.52286e-10	14.777	3.885	2.48602e-44	1.0314e-42	3.735	1.901	9.69298e-12	2.37752e-10	12.183	3.607	2.17674e-38	8.37751e-37
ENSMUSG00000042349	IKBKE	6.488	2.698	6.28865e-12	1.80304e-10	27.034	4.757	6.68202e-34	1.93393e-32	8.931	3.159	8.08108e-16	2.6514e-14	29.344	4.875	1.62026e-35	5.60571e-34
ENSMUSG00000053541		33.69	5.074	7.69069e-12	2.20157e-10	76.364	6.255	3.11315e-17	4.12242e-16	36.046	5.172	3.02334e-12	7.72471e-11	50.596	5.661	2.24685e-14	2.96086e-13
ENSMUSG00000038393	TXNIP	4.667	2.222	7.80171e-12	2.22985e-10	22.994	4.523	3.61487e-44	1.49072e-42	4.54	2.183	1.82756e-11	4.42773e-10	19.418	4.279	1.05305e-39	4.26787e-38
ENSMUSG00000043505	GIMAP1-GIMAP5	15.887	3.99	7.86761e-12	2.24516e-10	104.639	6.709	1.08119e-30	2.8021e-29	16.588	4.052	3.69234e-12	9.38013e-11	53.339	5.737	7.22295e-23	1.54071e-21
ENSMUSG00000022952	RUNX1	11.789	3.559	8.3614e-12	2.38235e-10	41.496	5.375	5.15416e-25	1.03983e-23	13.696	3.776	4.17786e-13	1.13915e-11	54.828	5.777	1.21361e-28	3.27905e-27
ENSMUSG00000030200	BCL2L14	35.039	5.131	8.41063e-12	2.39263e-10	140.193	7.131	1.8864e-21	3.17662e-20	20.958	4.389	5.37326e-09	1.07363e-07	42.048	5.394	7.10071e-13	8.42876e-12
ENSMUSG00000002233	RHOC	2.924	1.548	8.4646e-12	2.40424e-10	11.923	3.576	2.18445e-56	1.326e-54	3.032	1.6	1.62692e-12	4.23594e-11	8.719	3.124	2.13073e-43	9.63875e-42
ENSMUSG00000030651	Art2b	28.098	4.812	1.01291e-11	2.87255e-10	148.602	7.215	1.06201e-24	2.11354e-23	15.343	3.94	3.03705e-08	5.56782e-07	57.804	5.853	1.10087e-16	1.683e-15
ENSMUSG00000044258	Ctla2a/Ctla2b	4.258	2.09	1.12582e-11	3.18777e-10	18.351	4.198	1.94109e-42	7.53655e-41	4.285	2.099	9.1928e-12	2.26421e-10	17.317	4.114	8.06926e-41	3.3879e-39
ENSMUSG00000090394	KIAA0040	6.407	2.68	1.15442e-11	3.2637e-10	19.503	4.286	1.68213e-27	3.85896e-26	4.226	2.079	1.43966e-07	2.44056e-06	12.494	3.643	2.70748e-20	5.07724e-19
ENSMUSG00000045165	C16orf54	9.271	3.213	1.23683e-11	3.48587e-10	35.112	5.134	2.19134e-27	5.00483e-26	11.767	3.557	6.17598e-14	1.7975e-12	33.008	5.045	1.72272e-26	4.28715e-25
ENSMUSG00000032508	MYD88	4.074	2.026	1.2725e-11	3.58088e-10	11.506	3.524	4.36466e-32	1.18491e-30	10.863	3.441	1.11692e-30	6.5552e-29	13.102	3.712	2.12062e-35	7.28605e-34
ENSMUSG00000030154	Klrb1f	35.565	5.152	1.29202e-11	3.63019e-10	84.565	6.402	3.70986e-17	4.88429e-16	11.379	3.508	4.50727e-06	5.87631e-05	55.165	5.786	2.906e-14	3.80424e-13
ENSMUSG00000050212	EVA1B	4.162	2.057	1.65967e-11	4.65601e-10	32.131	5.006	4.88565e-61	3.31805e-59	3.366	1.751	1.05416e-08	2.051e-07	15.004	3.907	9.5948e-38	3.60877e-36
ENSMUSG00000039007	CPQ	3.824	1.935	1.76038e-11	4.93097e-10	9.948	3.314	8.8179e-31	2.30273e-29	3.222	1.688	4.51199e-09	9.09713e-08	9.878	3.304	1.38467e-30	4.06778e-29
ENSMUSG00000001029	ICAM2	4.036	2.013	1.78342e-11	4.98782e-10	14.476	3.856	3.06526e-38	1.04087e-36	2.545	1.347	7.29871e-06	9.15971e-05	6.732	2.751	3.7834e-20	7.03508e-19
ENSMUSG00000002668	DENND1C	5.836	2.545	1.78773e-11	4.99223e-10	43.874	5.455	1.46988e-47	6.92156e-46	11.047	3.466	4.22118e-20	1.67931e-18	28.439	4.83	1.37279e-37	5.13413e-36
ENSMUSG00000026728	VIM	6.802	2.766	1.79156e-11	4.99529e-10	33.888	5.083	4.61245e-35	1.39172e-33	10.978	3.457	4.4188e-17	1.56222e-15	37.427	5.226	5.71561e-37	2.09421e-35
ENSMUSG00000034708	GRN	2.965	1.568	1.81009e-11	5.03922e-10	6.593	2.721	1.94563e-31	5.16609e-30	6.487	2.697	6.27873e-31	3.75942e-29	10.7	3.42	1.16941e-48	6.14375e-47
ENSMUSG00000040552	C3AR1	5.734	2.519	2.09804e-11	5.83197e-10	27.063	4.758	7.69095e-37	2.49628e-35	8.699	3.121	9.82771e-17	3.38039e-15	33.842	5.081	9.22667e-42	4.00071e-40
ENSMUSG00000070780	RBM47	7.721	2.949	2.30593e-11	6.4001e-10	11.97	3.581	4.56247e-16	5.61522e-15	6.975	2.802	2.12515e-10	4.77166e-09	24.173	4.595	1.84436e-25	4.4023e-24
ENSMUSG00000057036		2.154	1.107	2.33987e-11	6.48443e-10	7.575	2.921	8.05032e-70	6.98985e-68	1.787	0.838	4.29348e-07	6.81097e-06	5.192	2.376	9.15582e-47	4.5343e-45
ENSMUSG00000018008	CYTH4	4.43	2.147	2.47024e-11	6.83533e-10	16.334	4.03	4.21893e-36	1.346e-34	7.348	2.877	3.47038e-19	1.33869e-17	18.529	4.212	2.86485e-39	1.13559e-37
ENSMUSG00000060519	TOR3A	3.639	1.863	2.90136e-11	8.01612e-10	6.343	2.665	1.71906e-21	2.90673e-20	5.737	2.52	2.15491e-19	8.38529e-18	10.35	3.372	1.96539e-33	6.29528e-32
ENSMUSG00000015575	ATP6V0E1	3.61	1.852	3.20161e-11	8.83229e-10	14.608	3.869	9.90077e-44	4.04242e-42	2.304	1.204	1.59797e-05	0.000187772	9.964	3.317	1.36829e-32	4.27248e-31
ENSMUSG00000102051	Ly6a (includes others)	26.801	4.744	3.61929e-11	9.96945e-10	158.008	7.304	1.6519e-24	3.25901e-23	17.433	4.124	9.2673e-09	1.80901e-07	168.763	7.399	4.20812e-25	9.93687e-24
ENSMUSG00000027843	PTPN22	5.384	2.429	3.81154e-11	1.04832e-09	24.156	4.594	5.04322e-36	1.60153e-34	6.387	2.675	3.19598e-13	8.79785e-12	17.586	4.136	1.7174e-29	4.79014e-28
ENSMUSG00000042345	UBASH3A	11.314	3.5	4.09271e-11	1.12395e-09	38.771	5.277	2.14334e-23	4.02056e-22	14.956	3.903	1.78231e-13	5.00708e-12	33.948	5.085	7.91278e-22	1.59371e-20
ENSMUSG00000030538	CIB1	2.675	1.42	4.11599e-11	1.12865e-09	10.152	3.344	9.78119e-55	5.7344e-53	2.521	1.334	5.61778e-10	1.22578e-08	7.565	2.919	4.35643e-42	1.9056e-40
ENSMUSG00000039450	DCXR	3.678	1.879	4.21116e-11	1.15301e-09	20.193	4.336	8.76721e-53	4.90249e-51	6.073	2.602	5.29982e-20	2.09904e-18	14.176	3.825	2.10897e-41	9.02632e-40
ENSMUSG00000049686	ORAI1	2.867	1.52	4.25509e-11	1.16329e-09	11.274	3.495	3.19595e-52	1.74446e-50	3.093	1.629	1.53834e-12	4.02298e-11	7.567	2.92	6.58453e-37	2.39053e-35
ENSMUSG00000031639	TLR3	4.616	2.207	4.29342e-11	1.17201e-09	11.436	3.515	6.3375e-26	1.35143e-24	8.597	3.104	1.47844e-20	5.94822e-19	12.955	3.695	1.83333e-28	4.92668e-27
ENSMUSG00000032661	OAS3	4.832	2.273	4.43713e-11	1.20943e-09	16.822	4.072	2.2171e-32	6.05889e-31	7.729	2.95	1.02683e-17	3.70388e-16	17.908	4.163	9.76259e-34	3.17828e-32
ENSMUSG00000018293	PFN1	2.29	1.195	4.45446e-11	1.21054e-09	8.08	3.014	5.33347e-62	3.77155e-60	1.961	0.971	8.65819e-08	1.52143e-06	5.553	2.473	2.56832e-42	1.13343e-40
ENSMUSG00000003680		2.456	1.296	4.45269e-11	1.21054e-09	8.776	3.134	2.63773e-57	1.64982e-55	1.893	0.921	2.91167e-06	3.8931e-05	5.417	2.437	2.62091e-35	8.9894e-34
ENSMUSG00000035678	Tnfsf9	7.093	2.826	4.75579e-11	1.2905e-09	13.939	3.801	8.06499e-19	1.17453e-17	4.175	2.062	1.68549e-06	2.36755e-05	17.578	4.136	5.44442e-22	1.10779e-20
ENSMUSG00000030142	CLEC4E	26.686	4.738	4.77686e-11	1.2943e-09	88.377	6.466	2.78294e-19	4.14081e-18	17.295	4.112	1.13961e-08	2.2052e-07	129.801	7.02	1.89953e-22	3.97501e-21
ENSMUSG00000026786	APBB1IP	5.277	2.4	4.85052e-11	1.3123e-09	13.418	3.746	8.22802e-25	1.64385e-23	3.674	1.877	2.79587e-07	4.56557e-06	10.161	3.345	4.5841e-20	8.42922e-19
ENSMUSG00000037966	NINJ1	4.075	2.027	5.13778e-11	1.38796e-09	18.77	4.23	8.68056e-43	3.44843e-41	4.024	2.009	7.60589e-11	1.76344e-09	19.563	4.29	5.92909e-44	2.74466e-42
ENSMUSG00000035493	TGFBI	17.08	4.094	5.25842e-11	1.41845e-09	78.427	6.293	6.13365e-24	1.18443e-22	29.731	4.894	4.30021e-15	1.33924e-13	129.28	7.014	2.42648e-29	6.73008e-28
ENSMUSG00000044948		16.409	4.036	5.4254e-11	1.46133e-09	12.207	3.61	4.5723e-09	2.96717e-08	8.113	3.02	9.41492e-07	1.39988e-05	11.205	3.486	1.52549e-08	1.17376e-07
ENSMUSG00000025163	CD7	3.779	1.918	6.36865e-11	1.71214e-09	11.504	3.524	2.41644e-33	6.86817e-32	3.641	1.864	2.12934e-10	4.77505e-09	3.82	1.934	4.79023e-11	4.87592e-10
ENSMUSG00000031103	ELF4	5.504	2.46	6.37533e-11	1.71214e-09	11.817	3.563	2.56095e-21	4.26715e-20	3.96	1.985	1.39871e-07	2.37567e-06	17.388	4.12	5.57536e-28	1.46738e-26
ENSMUSG00000050994	ADGB	12.51	3.645	6.8055e-11	1.82497e-09	28.3	4.823	5.09636e-18	7.1004e-17	11.901	3.573	1.6029e-10	3.64507e-09	58.083	5.86	6.83674e-26	1.65776e-24
ENSMUSG00000033446	LPAR6	3.56	1.832	6.86836e-11	1.83913e-09	7.747	2.954	6.1892e-26	1.32118e-24	2.12	1.084	0.000117087	0.00114927	5.391	2.43	4.91478e-18	8.25741e-17
ENSMUSG00000100755		2.009	1.007	7.9382e-11	2.12248e-09	6.243	2.642	2.17106e-65	1.66082e-63	1.701	0.766	7.46019e-07	1.13076e-05	4.408	2.14	1.74329e-43	7.90411e-42
ENSMUSG00000002108	NR1H3	5.465	2.45	8.99032e-11	2.40027e-09	24.102	4.591	4.2483e-34	1.24002e-32	4.358	2.124	1.96126e-08	3.68289e-07	18.878	4.239	2.75477e-29	7.61935e-28
ENSMUSG00000037661	GPR160	9.594	3.262	9.10441e-11	2.42718e-09	19.846	4.311	9.83381e-18	1.34369e-16	5.984	2.581	3.0731e-07	5.00448e-06	10.679	3.417	1.19093e-11	1.2798e-10
ENSMUSG00000040952	RPS19	2.051	1.036	9.3354e-11	2.48512e-09	6.616	2.726	3.71725e-65	2.82264e-63	1.629	0.704	1.08992e-05	0.00013185	4.473	2.161	1.32855e-41	5.72314e-40
ENSMUSG00000078945	NAIP	6.941	2.795	9.5075e-11	2.52725e-09	40.684	5.346	2.04121e-35	6.29745e-34	9.143	3.193	1.33905e-13	3.81609e-12	47.134	5.559	3.83641e-38	1.46233e-36
ENSMUSG00000025887	Casp12	9.068	3.181	9.98072e-11	2.64918e-09	42.158	5.398	4.17809e-28	9.84842e-27	20.801	4.379	4.95082e-19	1.89334e-17	37.791	5.24	1.42902e-26	3.57417e-25
ENSMUSG00000041859	MCM3	5.526	2.466	1.00324e-10	2.65903e-09	19.242	4.266	2.64373e-29	6.47652e-28	6.739	2.753	4.90577e-13	1.32582e-11	18.012	4.171	4.84128e-28	1.2768e-26
ENSMUSG00000023367	TMEM176A	3.82	1.934	1.01895e-10	2.69673e-09	14.793	3.887	1.04197e-38	3.61578e-37	3.393	1.763	3.84073e-09	7.85055e-08	10.493	3.391	7.59295e-30	2.16029e-28
ENSMUSG00000072941	SOD3	3.853	1.946	1.02198e-10	2.70085e-09	10.349	3.371	3.62438e-29	8.84728e-28	3.607	1.851	7.87876e-10	1.69417e-08	9.429	3.237	5.28355e-27	1.34348e-25
ENSMUSG00000071451	PSMG4	2.123	1.086	1.03437e-10	2.72962e-09	5.659	2.5	2.0142e-50	1.03105e-48	1.786	0.837	6.55302e-07	1.00546e-05	3.583	1.841	5.57869e-28	1.46738e-26
ENSMUSG00000023947	NFKBIE	4.606	2.204	1.20341e-10	3.17112e-09	9.316	3.22	4.6697e-21	7.61436e-20	4.543	2.184	1.75819e-10	3.97785e-09	11.849	3.567	1.78295e-25	4.26083e-24
ENSMUSG00000024197	PLIN3	3.708	1.891	1.33567e-10	3.51456e-09	11.31	3.5	9.92383e-33	2.76336e-31	5.146	2.363	9.18034e-16	2.99549e-14	13.543	3.759	1.6649e-37	6.21489e-36
ENSMUSG00000022969	IL10RB	2.603	1.38	1.3435e-10	3.53009e-09	7.557	2.918	3.97491e-42	1.52037e-40	2.564	1.358	2.60156e-10	5.80471e-09	7.778	2.959	2.8967e-43	1.3074e-41
ENSMUSG00000008683	RPS15A	2.332	1.222	1.35157e-10	3.54617e-09	8.139	3.025	5.28951e-57	3.26869e-55	1.66	0.731	0.000121679	0.00118695	5.343	2.418	5.02096e-37	1.84309e-35
ENSMUSG00000089669	TNFSF13	7.897	2.981	1.38661e-10	3.63289e-09	31.464	4.976	6.78471e-27	1.51099e-25	3.194	1.675	0.000333295	0.00288802	26.06	4.704	3.47542e-24	7.87881e-23
ENSMUSG00000094728		20.377	4.349	1.42445e-10	3.716e-09	100.884	6.657	2.3551e-23	4.38979e-22	9.966	3.317	1.52609e-06	2.16761e-05	51.425	5.684	2.91047e-17	4.62762e-16
ENSMUSG00000095450		20.377	4.349	1.42445e-10	3.716e-09	100.884	6.657	2.3551e-23	4.38979e-22	9.966	3.317	1.52609e-06	2.16761e-05	51.425	5.684	2.91047e-17	4.62762e-16
ENSMUSG00000095787		20.377	4.349	1.42445e-10	3.716e-09	100.884	6.657	2.3551e-23	4.38979e-22	9.966	3.317	1.52609e-06	2.16761e-05	51.425	5.684	2.91047e-17	4.62762e-16
ENSMUSG00000001025	S100A6	5.856	2.55	1.43201e-10	3.73038e-09	21.13	4.401	1.75e-28	4.18252e-27	4.138	2.049	2.58211e-07	4.23192e-06	16.732	4.065	1.56859e-24	3.61797e-23
ENSMUSG00000034116	VAV1	11.774	3.558	1.46597e-10	3.81339e-09	38.494	5.267	2.25691e-21	3.77891e-20	17.642	4.141	8.52327e-14	2.45655e-12	53.661	5.746	3.90888e-25	9.24125e-24
ENSMUSG00000026011	CTLA4	12.752	3.673	1.55514e-10	4.03961e-09	28.037	4.809	4.91592e-17	6.4147e-16	11.575	3.533	7.48578e-10	1.61753e-08	39.42	5.301	2.29802e-20	4.32164e-19
ENSMUSG00000031004	MKI67	9.359	3.226	1.6777e-10	4.35175e-09	28.619	4.839	8.34732e-22	1.43023e-20	12.629	3.659	4.18545e-13	1.13915e-11	18.346	4.197	9.1023e-17	1.39585e-15
ENSMUSG00000035208	SLFN13	3.418	1.773	1.78342e-10	4.6194e-09	9.252	3.21	5.84979e-31	1.53346e-29	5.615	2.489	3.02742e-19	1.17036e-17	12.381	3.63	3.916e-39	1.54301e-37
ENSMUSG00000000791	IL12RB1	10.683	3.417	1.87295e-10	4.84444e-09	33.164	5.052	4.33334e-21	7.08272e-20	20.85	4.382	2.97812e-16	9.97361e-15	39.199	5.293	5.39467e-23	1.1607e-21
ENSMUSG00000042351	GRAP2	12.273	3.617	1.96003e-10	5.06249e-09	51.407	5.684	8.90094e-24	1.70385e-22	15.771	3.979	2.32756e-12	5.98136e-11	24.765	4.63	3.28648e-16	4.89987e-15
ENSMUSG00000050957	INSL6	7.558	2.918	2.28759e-10	5.90016e-09	48.798	5.609	1.92709e-34	5.68133e-33	3.917	1.97	2.03302e-05	0.00023568	32.98	5.044	3.967e-28	1.04901e-26
ENSMUSG00000073002	VAMP5	3.703	1.889	2.504e-10	6.44012e-09	14.85	3.892	2.65016e-39	9.27466e-38	1.818	0.862	0.00418143	0.0249274	7.439	2.895	2.47844e-22	5.12701e-21
ENSMUSG00000102671	VAMP5	3.703	1.889	2.504e-10	6.44012e-09	14.85	3.892	2.65016e-39	9.27466e-38	1.818	0.862	0.00418143	0.0249274	7.439	2.895	2.47844e-22	5.12701e-21
ENSMUSG00000102059	Gm20257	3.941	1.979	2.52965e-10	6.49693e-09	10.661	3.414	5.68101e-28	1.32694e-26	3.065	1.616	2.53538e-07	4.15929e-06	7.175	2.843	8.85112e-20	1.61113e-18
ENSMUSG00000028459	CD72	6.541	2.71	2.54314e-10	6.52239e-09	16.569	4.05	3.12971e-21	5.16879e-20	7.246	2.857	2.564e-11	6.12843e-10	12.779	3.676	9.39303e-18	1.55188e-16
ENSMUSG00000069515	LYZ	29.083	4.862	2.61244e-10	6.69071e-09	101.943	6.672	3.90437e-18	5.46559e-17	12.65	3.661	2.03946e-06	2.82019e-05	135.751	7.085	2.98236e-20	5.58215e-19
ENSMUSG00000043091	TUBA1C	7.511	2.909	2.64342e-10	6.76055e-09	23.982	4.584	2.2391e-23	4.18874e-22	7.281	2.864	4.94927e-10	1.08524e-08	25.867	4.693	2.01201e-24	4.61393e-23
ENSMUSG00000022439	PARVG	6.201	2.632	2.71764e-10	6.94064e-09	17.06	4.093	8.79436e-23	1.59445e-21	8.513	3.09	1.22513e-13	3.49703e-12	21.103	4.399	4.49728e-26	1.0999e-24
ENSMUSG00000029468	P2RX7	2.171	1.119	2.79504e-10	7.12834e-09	6.559	2.714	1.12619e-53	6.45536e-52	2.28	1.189	1.87964e-11	4.54154e-10	4.946	2.306	5.09477e-39	1.99954e-37
ENSMUSG00000030342	CD9	2.652	1.407	2.95607e-10	7.51799e-09	6.639	2.731	2.00994e-34	5.90865e-33	2.89	1.531	7.06215e-12	1.74911e-10	7.155	2.839	4.65934e-37	1.71352e-35
ENSMUSG00000024669	CD5	11.944	3.578	3.10151e-10	7.8769e-09	58.605	5.873	4.641e-25	9.37219e-24	13.225	3.725	5.63519e-11	1.32554e-09	30.013	4.908	5.80596e-18	9.70544e-17
ENSMUSG00000023206	IL15RA	2.999	1.585	3.19492e-10	8.10282e-09	5.812	2.539	6.41912e-24	1.23798e-22	3.598	1.847	2.22844e-13	6.21135e-12	7.717	2.948	1.129e-31	3.41782e-30
ENSMUSG00000043008	KLHL6	10.743	3.425	3.42108e-10	8.66435e-09	32.807	5.036	2.44627e-20	3.83683e-19	19.378	4.276	4.33552e-15	1.34788e-13	47.568	5.572	1.52484e-24	3.52523e-23
ENSMUSG00000054626	3830403N18Rik/Xlr	5.707	2.513	3.51964e-10	8.90162e-09	19.111	4.256	1.44431e-26	3.18894e-25	7.647	2.935	2.13841e-13	5.96975e-12	16.784	4.069	2.21314e-24	5.06345e-23
ENSMUSG00000029810	TMEM176B	3.41	1.77	4.14599e-10	1.04712e-08	12.203	3.609	3.05952e-37	1.00413e-35	2.762	1.466	2.2829e-07	3.76944e-06	8.142	3.025	1.18813e-26	2.97919e-25
ENSMUSG00000054509	PARP4	3.863	1.95	4.79826e-10	1.21018e-08	13.292	3.733	5.19147e-33	1.45744e-31	2.876	1.524	1.18735e-06	1.72788e-05	10.126	3.34	1.07203e-26	2.69486e-25
ENSMUSG00000078783	Gm9733	24.717	4.627	5.02979e-10	1.26683e-08	140.517	7.135	5.9896e-22	1.03488e-20	7.246	2.857	0.00014921	0.00142045	59.757	5.901	1.91446e-15	2.71179e-14
ENSMUSG00000037062	SH3GLB1	2.246	1.167	5.16587e-10	1.29931e-08	6.389	2.676	4.22044e-46	1.90457e-44	2.363	1.241	4.00181e-11	9.48855e-10	6.425	2.684	2.3374e-46	1.14331e-44
ENSMUSG00000106037		2.097	1.068	5.25244e-10	1.31926e-08	6.167	2.625	9.5094e-53	5.3031e-51	1.851	0.889	2.4185e-07	3.97855e-06	4.88	2.287	2.04994e-40	8.48121e-39
ENSMUSG00000024691	FAM111A	3.671	1.876	5.33283e-10	1.33761e-08	13.23	3.726	3.73982e-35	1.1334e-33	3.417	1.773	4.4993e-09	9.08184e-08	9.508	3.249	4.49148e-27	1.14648e-25
ENSMUSG00000028691	PRDX1	2.461	1.299	5.52462e-10	1.38381e-08	6.881	2.783	2.62488e-40	9.44316e-39	2.555	1.354	1.01848e-10	2.35215e-09	7.626	2.931	1.57636e-44	7.40072e-43
ENSMUSG00000005763	CD247	8.964	3.164	5.56116e-10	1.39105e-08	41.448	5.373	5.05884e-26	1.08778e-24	7.783	2.96	6.57726e-09	1.29815e-07	23.819	4.574	2.82948e-19	4.99473e-18
ENSMUSG00000021280	EXOC3L4	5.519	2.465	6.00685e-10	1.50048e-08	19.207	4.264	6.94302e-27	1.54458e-25	5.578	2.48	4.67672e-10	1.03184e-08	15.029	3.91	7.81829e-23	1.66235e-21
ENSMUSG00000052688	RAB7B	9.303	3.218	6.16907e-10	1.53679e-08	44.605	5.479	5.04846e-26	1.08669e-24	11.431	3.515	1.37469e-11	3.34878e-10	43.013	5.427	1.49625e-25	3.59299e-24
ENSMUSG00000051124	Gimap9	8.764	3.132	6.3238e-10	1.57319e-08	47.433	5.568	3.07554e-28	7.2829e-27	10.104	3.337	4.38236e-11	1.0377e-09	26.114	4.707	1.3173e-20	2.50818e-19
ENSMUSG00000032122	SLC37A2	9.125	3.19	6.99663e-10	1.73819e-08	24.24	4.599	5.62356e-19	8.22471e-18	10.809	3.434	3.12464e-11	7.4385e-10	25.032	4.646	2.52727e-19	4.47717e-18
ENSMUSG00000020009	IFNGR1	2.869	1.52	7.53048e-10	1.86828e-08	10.213	3.352	4.60445e-42	1.75464e-40	4.374	2.129	6.41112e-18	2.34105e-16	8.368	3.065	2.03194e-35	6.99347e-34
ENSMUSG00000074063	OSGIN1	10.919	3.449	7.6244e-10	1.88901e-08	50.65	5.662	3.6894e-24	7.20992e-23	17.099	4.096	2.46566e-13	6.84039e-12	47.769	5.578	1.78884e-23	3.92104e-22
ENSMUSG00000025076	CASP7	3.701	1.888	9.04532e-10	2.23801e-08	6.774	2.76	2.97233e-19	4.41303e-18	4.849	2.278	1.3738e-13	3.90885e-12	6.107	2.61	2.36733e-17	3.80363e-16
ENSMUSG00000031490	EIF4EBP1	3.525	1.817	9.87351e-10	2.43961e-08	12.6	3.655	8.68099e-35	2.59271e-33	1.897	0.923	0.00192685	0.0129743	10.302	3.365	1.01004e-29	2.84517e-28
ENSMUSG00000063458	LRMDA	5.807	2.538	9.93577e-10	2.45168e-08	29.345	4.875	4.15079e-32	1.12983e-30	6.261	2.646	1.82119e-10	4.10992e-09	23.977	4.584	1.55061e-28	4.17258e-27
ENSMUSG00000086564	CD101	15.527	3.957	9.99045e-10	2.46184e-08	83.734	6.388	4.39787e-23	8.08752e-22	16.993	4.087	2.72927e-10	6.07442e-09	45.514	5.508	1.56404e-17	2.5564e-16
ENSMUSG00000024679	MS4A6A	4.404	2.139	1.10725e-09	2.72111e-08	19.894	4.314	8.86076e-35	2.64256e-33	4.134	2.048	5.44075e-09	1.08225e-07	24.482	4.614	1.58373e-39	6.31552e-38
ENSMUSG00000040152	THBS1	7.122	2.832	1.19985e-09	2.94472e-08	36.678	5.197	4.84362e-29	1.17955e-27	3.822	1.934	3.44527e-05	0.000380305	18.515	4.211	1.40225e-19	2.51785e-18
ENSMUSG00000031264	BTK	6.82	2.77	1.33945e-09	3.28291e-08	19.692	4.3	3.56749e-21	5.86357e-20	6.107	2.61	1.12373e-08	2.17921e-07	20.962	4.39	5.47977e-22	1.11385e-20
ENSMUSG00000041202	PLA2G2D	8.383	3.068	1.44414e-09	3.53475e-08	12.806	3.679	3.91028e-13	3.81535e-12	2.514	1.33	0.00897049	0.0464402	5.4	2.433	1.68366e-06	9.80235e-06
ENSMUSG00000040158	TAX1BP3	3.129	1.646	1.50039e-09	3.66751e-08	14.847	3.892	1.42053e-46	6.48154e-45	2.304	1.204	9.94884e-06	0.000121511	9.806	3.294	8.48823e-34	2.76794e-32
ENSMUSG00000066152	SLC31A2	3.982	1.994	1.65086e-09	4.02991e-08	9.028	3.174	7.61798e-22	1.30963e-20	5.938	2.57	7.53045e-15	2.30489e-13	14.578	3.866	1.29833e-31	3.92444e-30
ENSMUSG00000026117	ZAP70	5.338	2.416	1.69644e-09	4.13565e-08	22.758	4.508	1.6421e-29	4.05655e-28	5.094	2.349	4.7585e-09	9.56163e-08	16.449	4.04	5.62107e-24	1.26277e-22
ENSMUSG00000033450	TAGAP	4.683	2.227	1.71485e-09	4.17493e-08	10.391	3.377	5.67017e-20	8.74014e-19	9.008	3.171	8.44423e-18	3.06457e-16	15.62	3.965	6.03011e-27	1.52745e-25
ENSMUSG00000049517	RPS23	2.213	1.146	1.71977e-09	4.17576e-08	7.399	2.887	4.1664e-52	2.26815e-50	1.653	0.725	0.00013946	0.0013391	5.089	2.347	5.36686e-35	1.82814e-33
ENSMUSG00000023992	TREM2	4.172	2.061	1.73353e-09	4.20358e-08	19.09	4.255	1.61382e-35	5.00138e-34	5.226	2.386	3.14858e-12	8.02167e-11	19.533	4.288	4.82816e-36	1.71219e-34
ENSMUSG00000020143	DOCK2	7.885	2.979	1.8707e-09	4.53018e-08	28.705	4.843	1.42922e-22	2.56412e-21	16.139	4.012	5.59957e-16	1.86474e-14	28.859	4.851	1.23615e-22	2.60603e-21
ENSMUSG00000002227	MOV10	2.675	1.42	1.90011e-09	4.59529e-08	3.108	1.636	4.50357e-12	3.96553e-11	3.357	1.747	1.39546e-13	3.96412e-12	4.12	2.043	5.53227e-18	9.26353e-17
ENSMUSG00000030104	EDEM1	2.464	1.301	2.11268e-09	5.10261e-08	5.315	2.41	1.1279e-28	2.71461e-27	3.299	1.722	2.14173e-15	6.80115e-14	6.052	2.597	5.00907e-33	1.584e-31
ENSMUSG00000020709	ADAP2	6.88	2.782	2.19617e-09	5.29725e-08	24.006	4.585	5.52928e-23	1.01229e-21	11.73	3.552	2.10628e-14	6.26353e-13	34.818	5.122	2.81411e-28	7.52158e-27
ENSMUSG00000029477	MORN3	22.081	4.465	2.2009e-09	5.30163e-08	16.635	4.056	5.74913e-08	3.27625e-07	6.572	2.716	0.00029615	0.00260071	15.404	3.945	1.3568e-07	9.24232e-07
ENSMUSG00000021760	GPX8	7.249	2.858	2.22082e-09	5.34256e-08	18.749	4.229	8.54068e-19	1.24205e-17	2.711	1.439	0.00263209	0.0168854	10.202	3.351	2.35034e-12	2.67941e-11
ENSMUSG00000087150	BC064078	3.989	1.996	2.25847e-09	5.42598e-08	18.281	4.192	1.9479e-36	6.25334e-35	4.683	2.227	2.43434e-11	5.83422e-10	13.756	3.782	6.45265e-30	1.84114e-28
ENSMUSG00000020914	TOP2A	3.83	1.937	2.51055e-09	6.02366e-08	11.181	3.483	6.49897e-27	1.44893e-25	3.282	1.715	1.34389e-07	2.28795e-06	6.259	2.646	3.83423e-16	5.68239e-15
ENSMUSG00000021876	RNASE4	3.171	1.665	2.65826e-09	6.3697e-08	9.715	3.28	7.1563e-32	1.91998e-30	3.746	1.905	9.50212e-12	2.33715e-10	9.874	3.304	2.74747e-32	8.48555e-31
ENSMUSG00000017057	IL13RA1	5.575	2.479	2.68576e-09	6.41871e-08	31.394	4.972	5.54741e-33	1.55524e-31	10.118	3.339	1.01546e-15	3.30732e-14	26.045	4.703	1.15576e-29	3.24643e-28
ENSMUSG00000031387	RENBP	4.184	2.065	2.74743e-09	6.55752e-08	17.703	4.146	5.06299e-33	1.42331e-31	4.905	2.294	3.80848e-11	9.04221e-10	19.587	4.292	2.94457e-35	1.00821e-33
ENSMUSG00000030336	CD27	4.114	2.041	2.77784e-09	6.62143e-08	13.244	3.727	8.87544e-28	2.05674e-26	3.423	1.775	2.43627e-07	4.00408e-06	6.976	2.802	2.98716e-16	4.46031e-15
ENSMUSG00000032691	NLRP3	17.611	4.138	2.87433e-09	6.84249e-08	53.963	5.754	1.32546e-16	1.67848e-15	13.044	3.705	1.08189e-07	1.8697e-06	42.859	5.422	6.77665e-15	9.25567e-14
ENSMUSG00000059555	TOR4A	7.039	2.815	2.96524e-09	7.0497e-08	25.763	4.687	4.32246e-23	7.95596e-22	14.964	3.903	1.74493e-16	5.93309e-15	27.378	4.775	6.77804e-24	1.51753e-22
ENSMUSG00000020932	GFAP	6.49	2.698	3.02927e-09	7.19255e-08	26.805	4.744	1.83288e-25	3.79829e-24	21.09	4.398	4.11062e-22	1.74461e-20	41.982	5.392	2.10878e-32	6.54347e-31
ENSMUSG00000052336	CX3CR1	3.285	1.716	3.17337e-09	7.52489e-08	6.928	2.792	5.26331e-22	9.13223e-21	3.969	1.989	6.62562e-12	1.64788e-10	5.354	2.421	6.5508e-17	1.01635e-15
ENSMUSG00000023484	PRPH	14.961	3.903	3.18138e-09	7.53409e-08	9.55	3.255	7.86754e-07	3.89085e-06	14.688	3.877	4.05987e-09	8.26048e-08	19.09	4.255	1.07975e-10	1.05995e-09
ENSMUSG00000092517	Art2a-ps	20.589	4.364	3.29296e-09	7.78822e-08	118.52	6.889	6.80308e-21	1.10231e-19	9.997	3.321	7.42806e-06	9.30889e-05	44.973	5.491	8.89748e-14	1.11974e-12
ENSMUSG00000006611	HFE	3.295	1.72	3.37893e-09	7.98118e-08	8.195	3.035	1.46693e-25	3.06773e-24	4.867	2.283	3.96474e-15	1.2391e-13	7.32	2.872	5.01137e-23	1.0794e-21
ENSMUSG00000022150	DAB2	4.019	2.007	3.53786e-09	8.34578e-08	11.752	3.555	1.09743e-25	2.30909e-24	2.665	1.414	3.24625e-05	0.000360575	10.322	3.368	3.3757e-23	7.33459e-22
ENSMUSG00000009772	NUAK2	7.254	2.859	3.60058e-09	8.48275e-08	30.506	4.931	2.02664e-24	3.9832e-23	14.584	3.866	1.32959e-15	4.28336e-14	36.644	5.196	6.28281e-27	1.58741e-25
ENSMUSG00000079014	Serpina3g (includes others)	18.873	4.238	3.89593e-09	9.16675e-08	43.613	5.447	3.66298e-14	3.90149e-13	47.991	5.585	8.11848e-15	2.47211e-13	132.439	7.049	1.07773e-22	2.2793e-21
ENSMUSG00000042677	ZC3H12A	4.694	2.231	3.9348e-09	9.24626e-08	9.914	3.309	1.97211e-18	2.8104e-17	4.373	2.129	1.95922e-08	3.68289e-07	14.074	3.815	5.4142e-24	1.21905e-22
ENSMUSG00000037860	AIM2	4.094	2.033	3.97641e-09	9.33203e-08	11.845	3.566	4.387e-25	8.90293e-24	4.838	2.275	4.47448e-11	1.05811e-09	11.122	3.475	7.0021e-24	1.56593e-22
ENSMUSG00000078439	SMIM24	3.683	1.881	4.48318e-09	1.05078e-07	18.424	4.204	5.44097e-40	1.9506e-38	1.61	0.687	0.0347846	0.132344	11.002	3.46	1.82154e-27	4.72245e-26
ENSMUSG00000030041	M1AP	9.414	3.235	4.52021e-09	1.0581e-07	21.964	4.457	5.1359e-16	6.29837e-15	5.177	2.372	1.9e-05	0.000221269	11.923	3.576	9.53274e-11	9.41376e-10
ENSMUSG00000027399	IL1A	13.487	3.753	4.87331e-09	1.13929e-07	32.626	5.028	4.43657e-15	5.07198e-14	14.397	3.848	1.98741e-09	4.17756e-08	44.753	5.484	1.19443e-17	1.96685e-16
ENSMUSG00000060703	CD302	2.483	1.312	4.93631e-09	1.15254e-07	6.722	2.749	1.43458e-34	4.24598e-33	1.653	0.725	0.00124504	0.00898564	5.195	2.377	2.95494e-26	7.29878e-25
ENSMUSG00000067613	KRT83	22.508	4.492	5.5071e-09	1.28417e-07	82.423	6.365	1.21096e-16	1.53632e-15	21.94	4.456	7.32625e-09	1.44278e-07	31.327	4.969	1.12798e-10	1.1051e-09
ENSMUSG00000046330	RPL37A	1.999	1	5.57592e-09	1.29856e-07	6.255	2.645	1.02049e-53	5.86581e-52	1.551	0.633	0.000224513	0.00202666	4.524	2.178	5.7908e-37	2.11785e-35
ENSMUSG00000026003	ACADL	2.08	1.057	5.64549e-09	1.31308e-07	5.22	2.384	1.0681e-39	3.80267e-38	2.546	1.348	9.78328e-14	2.8106e-12	5.867	2.553	3.13934e-45	1.48793e-43
ENSMUSG00000012889	PODNL1	9.032	3.175	5.90475e-09	1.37163e-07	30.723	4.941	1.19465e-19	1.81028e-18	7.575	2.921	8.68721e-08	1.52502e-06	17.593	4.137	3.28868e-14	4.28262e-13
ENSMUSG00000019866	CRYBG1	5.376	2.427	6.51579e-09	1.51165e-07	26.464	4.726	7.16281e-30	1.80191e-28	9.301	3.217	1.21559e-14	3.67635e-13	17.681	4.144	2.70937e-23	5.91269e-22
ENSMUSG00000017716	BIRC5	4.873	2.285	7.19944e-09	1.66813e-07	14.453	3.853	1.52706e-22	2.72776e-21	3.379	1.757	8.78321e-06	0.000108996	5.449	2.446	6.01888e-10	5.45794e-09
ENSMUSG00000044199	S1PR4	6.146	2.62	7.21059e-09	1.66859e-07	22.722	4.506	1.45807e-23	2.76028e-22	4.605	2.203	1.20729e-06	1.75116e-05	12.301	3.621	1.12125e-15	1.61706e-14
ENSMUSG00000025779	LY96	3.395	1.764	7.28462e-09	1.68359e-07	15.334	3.939	1.81228e-38	6.2259e-37	2.219	1.15	0.000168765	0.00157955	9.743	3.284	3.4238e-27	8.80741e-26
ENSMUSG00000028413	B4GALT1	3.036	1.602	7.45154e-09	1.71998e-07	10.24	3.356	5.915e-34	1.71435e-32	4.987	2.318	5.27102e-17	1.85246e-15	14.734	3.881	7.61456e-45	3.58336e-43
ENSMUSG00000041390	MDFIC	7.325	2.873	7.46657e-09	1.72127e-07	30.511	4.931	2.83086e-23	5.25279e-22	9.088	3.184	1.46088e-10	3.3349e-09	41.414	5.372	2.54792e-27	6.5628e-26
ENSMUSG00000021453	GADD45G	2.628	1.394	7.9166e-09	1.82272e-07	2.888	1.53	2.42096e-10	1.80633e-09	2.693	1.429	3.28049e-09	6.75978e-08	3.585	1.842	2.46077e-14	3.23632e-13
ENSMUSG00000031488	RAB11FIP1	4.231	2.081	7.97842e-09	1.83463e-07	10.734	3.424	1.74207e-21	2.94079e-20	3.117	1.64	5.65695e-06	7.23203e-05	8.461	3.081	1.2086e-17	1.98853e-16
ENSMUSG00000029380	CXCL2	17.234	4.107	8.21592e-09	1.88687e-07	26.548	4.731	3.13507e-11	2.54793e-10	15.766	3.979	2.35911e-08	4.38371e-07	42.019	5.393	3.69804e-14	4.79997e-13
ENSMUSG00000018672	COPZ2	3.028	1.598	8.47452e-09	1.94381e-07	10.141	3.342	1.39416e-33	4.00684e-32	1.929	0.948	0.000659281	0.00520604	5.839	2.546	4.23272e-20	7.81204e-19
ENSMUSG00000029075	TNFRSF4	6.886	2.784	8.55404e-09	1.95959e-07	32.601	5.027	2.32055e-25	4.78959e-24	7.598	2.926	1.43212e-09	3.04269e-08	22.392	4.485	1.66252e-20	3.14438e-19
ENSMUSG00000028044	CKS1B	3.502	1.808	8.77529e-09	2.00775e-07	14.157	3.823	3.30172e-34	9.6647e-33	2.335	1.223	0.000102069	0.00101459	6.577	2.717	5.06515e-18	8.49568e-17
ENSMUSG00000058794	NFE2	8.007	3.001	8.89431e-09	2.03243e-07	21.436	4.422	1.83489e-17	2.46626e-16	3.263	1.706	0.001197	0.00867061	6.692	2.743	1.70839e-07	1.14618e-06
ENSMUSG00000007872	ID3	3.718	1.895	8.93939e-09	2.04017e-07	16.919	4.081	3.02552e-35	9.23727e-34	3.769	1.914	6.2741e-09	1.24245e-07	14.982	3.905	2.02144e-32	6.29213e-31
ENSMUSG00000000817	FASLG	6.734	2.751	9.3112e-09	2.12237e-07	51.296	5.681	9.11211e-33	2.54077e-31	11.896	3.572	7.55196e-14	2.18368e-12	28.309	4.823	5.02957e-24	1.13632e-22
ENSMUSG00000016087	FLI1	3.855	1.947	9.34368e-09	2.12712e-07	20.503	4.358	4.90714e-38	1.66084e-36	3.49	1.803	1.04966e-07	1.82109e-06	13.241	3.727	3.13229e-28	8.33837e-27
ENSMUSG00000093938	EVI2B	8.775	3.133	9.51929e-09	2.16439e-07	39.447	5.302	2.35703e-22	4.15621e-21	8.991	3.169	6.47551e-09	1.27949e-07	19.543	4.289	3.83577e-15	5.30463e-14
ENSMUSG00000024079	EIF2AK2	2.883	1.527	9.95527e-09	2.2607e-07	3.357	1.747	5.54675e-11	4.39342e-10	3.621	1.856	3.2036e-12	8.15015e-11	4.783	2.258	2.37296e-17	3.80959e-16
ENSMUSG00000035473	GALM	8.583	3.102	1.05049e-08	2.38255e-07	8.322	3.057	1.72478e-08	1.05194e-07	4.199	2.07	0.000137825	0.00132412	7.795	2.963	4.77025e-08	3.45109e-07
ENSMUSG00000004864	MAPK13	8.635	3.11	1.07149e-08	2.42716e-07	18.147	4.182	1.42061e-14	1.56161e-13	18.714	4.226	7.38323e-15	2.26372e-13	20.953	4.389	6.71486e-16	9.8341e-15
ENSMUSG00000044583	TLR7	7.612	2.928	1.09919e-08	2.48682e-07	19.902	4.315	3.37797e-17	4.46161e-16	10.983	3.457	1.44986e-11	3.52706e-10	37.835	5.242	1.2036e-24	2.80544e-23
ENSMUSG00000012428	STEAP4	11.153	3.479	1.1639e-08	2.62996e-07	42.412	5.406	6.19269e-19	9.04423e-18	12.8	3.678	1.59609e-09	3.37494e-08	48.218	5.591	3.86296e-20	7.16289e-19
ENSMUSG00000024014	PIM1	3.902	1.964	1.24492e-08	2.80953e-07	20.516	4.359	7.05685e-37	2.29409e-35	4.104	2.037	3.486e-09	7.16666e-08	16.71	4.063	3.19201e-32	9.81272e-31
ENSMUSG00000005413	HMOX1	4.895	2.291	1.28544e-08	2.8974e-07	18.138	4.181	2.83559e-25	5.81762e-24	7.377	2.883	8.06695e-13	2.15074e-11	34.218	5.097	9.3628e-37	3.38065e-35
ENSMUSG00000023067	CDKN1A	2.823	1.497	1.31431e-08	2.95882e-07	5.598	2.485	3.82308e-21	6.27363e-20	2.507	1.326	4.7876e-07	7.52101e-06	4.75	2.248	1.38805e-17	2.27623e-16
ENSMUSG00000040842	SZRD1	2.291	1.196	1.34242e-08	3.01837e-07	6.288	2.653	1.49021e-36	4.80651e-35	1.66	0.731	0.000524692	0.00429388	3.792	1.923	6.39118e-20	1.16979e-18
ENSMUSG00000056854	POU3F4	0.281	-1.831	1.34532e-08	3.02118e-07	0.84	-0.252	0.426045	0.544848	0.452	-1.147	0.000319819	0.00278382	0.662	-0.595	0.0618089	0.126621
ENSMUSG00000031779	CCL22	15.413	3.946	1.39106e-08	3.12004e-07	69.3	6.115	1.39484e-18	2.003e-17	1.294	0.372	0.595294	0.81101	20.116	4.33	4.77792e-10	4.38267e-09
ENSMUSG00000056501	CEBPB	2.955	1.563	1.45718e-08	3.26433e-07	11.116	3.475	2.03986e-36	6.53834e-35	3.676	1.878	9.73338e-12	2.38414e-10	14.958	3.903	1.70149e-45	8.14215e-44
ENSMUSG00000040296	DDX58	2.393	1.259	1.48465e-08	3.32178e-07	3.469	1.794	6.55941e-16	7.98695e-15	2.58	1.368	7.50415e-10	1.61753e-08	4.875	2.285	7.69391e-25	1.80394e-23
ENSMUSG00000092021	GBP6	10.201	3.351	1.50002e-08	3.35206e-07	28.168	4.816	3.89031e-16	4.80233e-15	20.359	4.348	1.98596e-13	5.56162e-12	42.663	5.415	5.42683e-20	9.96039e-19
ENSMUSG00000030786	ITGAM	4.099	2.035	1.59876e-08	3.56836e-07	17.026	4.09	5.92959e-30	1.49901e-28	7.936	2.988	9.99248e-17	3.43043e-15	27.872	4.801	1.21463e-40	5.0675e-39
ENSMUSG00000089989		2.989	1.579	1.62896e-08	3.63131e-07	4.469	2.16	1.10964e-14	1.23029e-13	3.663	1.873	2.07654e-11	5.01045e-10	3.558	1.831	5.99494e-11	6.04333e-10
ENSMUSG00000054400	CKLF	3.15	1.655	1.63679e-08	3.6443e-07	12.406	3.633	1.2602e-35	3.91729e-34	2.085	1.06	0.000312967	0.00273236	6.709	2.746	6.06071e-21	1.17195e-19
ENSMUSG00000070501	IFI16	4.811	2.266	1.64964e-08	3.66844e-07	17.052	4.092	1.65342e-24	3.25901e-23	5.119	2.356	4.34436e-09	8.78906e-08	13.748	3.781	3.8986e-21	7.62782e-20
ENSMUSG00000079563	PGLYRP2	15.834	3.985	1.77281e-08	3.93753e-07	129.52	7.017	2.23846e-23	4.18874e-22	29.415	4.878	4.76341e-12	1.20323e-10	48.222	5.592	2.29172e-15	3.23005e-14
ENSMUSG00000029553	TFEC	5.795	2.535	1.80946e-08	4.00918e-07	12.515	3.646	4.42482e-16	5.44907e-15	4.005	2.002	9.41808e-06	0.000115904	18.615	4.218	4.92771e-21	9.54725e-20
ENSMUSG00000049109	THEMIS	4.729	2.242	1.83243e-08	4.05473e-07	13.695	3.776	1.92171e-21	3.2308e-20	4.066	2.024	3.84634e-07	6.1684e-06	6.538	2.709	1.06379e-11	1.15189e-10
ENSMUSG00000091549		8.66	3.114	1.83447e-08	4.05473e-07	13.778	3.784	7.89783e-12	6.79438e-11	17.186	4.103	1.16661e-13	3.33533e-12	20.375	4.349	3.76832e-15	5.21863e-14
ENSMUSG00000044468	FAM46C	6.15	2.621	1.84191e-08	4.06624e-07	10.161	3.345	6.76846e-13	6.45718e-12	4.781	2.257	1.27168e-06	1.84005e-05	18.811	4.233	9.40113e-20	1.705e-18
ENSMUSG00000042613	PBXIP1	2.323	1.216	1.85907e-08	4.09916e-07	7.413	2.89	6.62458e-41	2.42133e-39	4.449	2.154	1.93004e-23	8.6453e-22	9.606	3.264	1.07199e-51	6.18856e-50
ENSMUSG00000025935	TRAM1	2.082	1.058	1.99677e-08	4.39748e-07	2.819	1.495	2.19373e-15	2.562e-14	1.718	0.781	3.4806e-05	0.000383729	2.678	1.421	4.94891e-14	6.34887e-13
ENSMUSG00000033386	FRRS1	4.428	2.147	2.01679e-08	4.4362e-07	8.438	3.077	8.31655e-16	1.00374e-14	5.63	2.493	7.02796e-11	1.64013e-09	16.009	4.001	1.15382e-25	2.7808e-24
ENSMUSG00000033016	NFATC1	3.919	1.97	2.02647e-08	4.45212e-07	13.444	3.749	1.01376e-26	2.24073e-25	5.556	2.474	1.76123e-12	4.57022e-11	13.086	3.71	3.49468e-26	8.59986e-25
ENSMUSG00000078502	ZNF616	15.102	3.917	2.12586e-08	4.66488e-07	43.093	5.429	7.16098e-15	8.03482e-14	10.607	3.407	1.14177e-06	1.66974e-05	69.656	6.122	1.66654e-18	2.87041e-17
ENSMUSG00000040564	Apoc1	7.731	2.951	2.13577e-08	4.68098e-07	21.735	4.442	3.04615e-17	4.0415e-16	2.47	1.304	0.0138466	0.0654934	20.131	4.331	1.85408e-16	2.79788e-15
ENSMUSG00000075284	WIPF1	3.13	1.646	2.1671e-08	4.74395e-07	13.33	3.737	2.97629e-37	9.78373e-36	3.611	1.852	2.88504e-10	6.41307e-09	12.724	3.669	5.87186e-36	2.07121e-34
ENSMUSG00000050002	IDNK	2.164	1.114	2.17919e-08	4.76091e-07	4.866	2.283	1.69911e-30	4.37054e-29	2.419	1.274	1.50142e-10	3.41867e-09	3.235	1.694	1.73572e-17	2.8277e-16
ENSMUSG00000006418	RNF114	2.086	1.061	2.18487e-08	4.76569e-07	2.391	1.258	3.22002e-11	2.61459e-10	3.326	1.734	5.47986e-20	2.16552e-18	2.655	1.409	1.0623e-13	1.33015e-12
ENSMUSG00000033538	CASP4	3.71	1.891	2.1964e-08	4.7851e-07	13.344	3.738	1.5585e-28	3.72917e-27	4.074	2.026	2.00763e-09	4.21507e-08	17.241	4.108	4.1347e-34	1.36397e-32
ENSMUSG00000074825	ITPRIPL1	5.034	2.332	2.53127e-08	5.50808e-07	11.194	3.485	6.76851e-17	8.7489e-16	4.599	2.201	1.46153e-07	2.47527e-06	8.006	3.001	7.30237e-13	8.6423e-12
ENSMUSG00000049892	RASD1	3.536	1.822	2.75621e-08	5.9904e-07	5.493	2.458	6.37784e-14	6.67904e-13	2.504	1.324	5.50496e-05	0.000579259	4.047	2.017	8.04093e-10	7.19949e-09
ENSMUSG00000074342	C1orf162	5.379	2.427	2.79882e-08	6.07576e-07	18.873	4.238	2.25501e-22	3.98313e-21	4.599	2.201	4.83835e-07	7.59403e-06	19.52	4.287	7.74114e-23	1.64771e-21
ENSMUSG00000047180	NEURL3	3.159	1.659	2.94791e-08	6.3918e-07	7.306	2.869	8.13527e-22	1.39506e-20	2.507	1.326	9.55183e-06	0.000117469	8.118	3.021	5.2323e-24	1.17944e-22
ENSMUSG00000027360	HDC	10.833	3.437	3.13154e-08	6.7819e-07	6.839	2.774	8.10339e-06	3.51056e-05	4.926	2.3	0.000215413	0.00195244	14.807	3.888	3.86543e-10	3.58541e-09
ENSMUSG00000022912	PROS1	2.763	1.466	3.20763e-08	6.93022e-07	8.983	3.167	3.8557e-33	1.08987e-31	5.635	2.494	3.77258e-21	1.55656e-19	7.351	2.878	1.36408e-27	3.55037e-26
ENSMUSG00000002885	ADGRE5	3.456	1.789	3.30626e-08	7.13487e-07	12.736	3.671	7.13429e-30	1.79693e-28	3.574	1.838	1.38518e-08	2.66012e-07	8.717	3.124	4.663e-22	9.49769e-21
ENSMUSG00000074874	Ctla2a/Ctla2b	8.045	3.008	3.33289e-08	7.18384e-07	69.824	6.126	1.96791e-29	4.83818e-28	11.355	3.505	1.19859e-10	2.75737e-09	73.209	6.194	4.72073e-30	1.35868e-28
ENSMUSG00000039616	MOCOS	4.391	2.134	3.41157e-08	7.32744e-07	8.779	3.134	4.63038e-16	5.6954e-15	6.574	2.717	1.9508e-12	5.0423e-11	8.991	3.168	2.31524e-16	3.48057e-15
ENSMUSG00000000958	SLC7A7	8.229	3.041	3.66299e-08	7.84896e-07	22.683	4.504	3.21417e-16	3.99162e-15	8.604	3.105	1.87028e-08	3.52696e-07	17.653	4.142	6.12701e-14	7.80978e-13
ENSMUSG00000037447	ARID5A	3.134	1.648	3.73184e-08	7.9871e-07	7.967	2.994	1.43681e-23	2.72504e-22	4.711	2.236	7.99087e-14	2.30685e-12	7.878	2.978	2.52799e-23	5.52292e-22
ENSMUSG00000045382	CXCR4	7.871	2.976	3.84755e-08	8.21546e-07	49.264	5.622	1.30161e-25	2.72755e-24	11.211	3.487	1.05574e-10	2.43505e-09	51.23	5.679	4.43433e-26	1.08584e-24
ENSMUSG00000031586	RBPMS	3.415	1.772	3.9863e-08	8.50178e-07	13.941	3.801	3.24004e-32	8.83094e-31	2.46	1.299	5.82288e-05	0.000609825	11.656	3.543	3.55137e-28	9.42869e-27
ENSMUSG00000030717	NUPR1	3.807	1.929	4.03948e-08	8.60514e-07	26.026	4.702	6.84419e-41	2.49716e-39	4.771	2.254	1.3877e-10	3.17599e-09	26.128	4.708	5.54552e-41	2.34316e-39
ENSMUSG00000061167		2.01	1.007	4.05692e-08	8.62214e-07	5.639	2.495	3.6116e-42	1.38398e-40	1.73	0.791	1.63334e-05	0.000191594	3.342	1.741	2.37692e-21	4.69685e-20
ENSMUSG00000037443	CEP85	2.547	1.349	4.09368e-08	8.69014e-07	7.2	2.848	4.65886e-31	1.22283e-29	2.334	1.223	6.58115e-07	1.0089e-05	8.606	3.105	1.33098e-36	4.75395e-35
ENSMUSG00000028868	WASF2	3.484	1.801	4.14613e-08	8.79125e-07	9.224	3.205	1.53448e-22	2.73863e-21	3.381	1.757	8.71638e-08	1.52863e-06	9.507	3.249	4.14322e-23	8.96298e-22
ENSMUSG00000040328	OR2V1	7.883	2.979	4.2027e-08	8.90084e-07	17.934	4.165	1.23575e-14	1.36569e-13	7.231	2.854	1.53245e-07	2.59045e-06	20.432	4.353	7.85094e-16	1.14389e-14
ENSMUSG00000028234	RPS20	2.198	1.136	4.29019e-08	9.0756e-07	7.411	2.89	3.57177e-44	1.4759e-42	1.811	0.857	3.61765e-05	0.000396625	5.831	2.544	1.32476e-34	4.444e-33
ENSMUSG00000029413	NAAA	2.852	1.512	4.81824e-08	1.0169e-06	6.18	2.628	2.27736e-21	3.81004e-20	4.125	2.044	1.54137e-13	4.36469e-12	6.592	2.721	8.64706e-23	1.83464e-21
ENSMUSG00000036570	FXYD1	4.078	2.028	5.02894e-08	1.06015e-06	10.539	3.398	6.6546e-20	1.02193e-18	1.814	0.859	0.0210095	0.0905561	8.401	3.071	1.53938e-16	2.33184e-15
ENSMUSG00000029249	REST	2.852	1.512	5.24069e-08	1.10224e-06	11.071	3.469	4.64117e-36	1.47614e-34	4.028	2.01	4.1894e-13	1.13915e-11	12.066	3.593	1.51311e-38	5.86891e-37
ENSMUSG00000029570	LFNG	2.811	1.491	5.44505e-08	1.1439e-06	14.555	3.863	1.1944e-45	5.27434e-44	5.883	2.557	7.62044e-21	3.09393e-19	11.79	3.56	6.23877e-39	2.4437e-37
ENSMUSG00000018102	HIST1H2BI	3.157	1.659	5.9929e-08	1.2561e-06	7.159	2.84	1.69405e-20	2.67537e-19	2.097	1.068	0.000485	0.00401151	5.391	2.431	1.99789e-15	2.82568e-14
ENSMUSG00000042842	Serpinb6b	6.517	2.704	6.55672e-08	1.3727e-06	36.343	5.184	3.14649e-25	6.41709e-24	4.137	2.049	4.35666e-05	0.00046869	16.372	4.033	7.24382e-16	1.05932e-14
ENSMUSG00000002204	NAPSA	4.5	2.17	6.80374e-08	1.42278e-06	17.483	4.128	8.22321e-25	1.64385e-23	3.322	1.732	1.67654e-05	0.000196144	22.348	4.482	5.85286e-29	1.59222e-27
ENSMUSG00000005803	SQOR	3.338	1.739	6.94377e-08	1.4504e-06	12.833	3.682	1.70538e-30	4.38119e-29	4.056	2.02	3.53957e-10	7.83863e-09	15.179	3.924	2.11053e-34	7.0206e-33
ENSMUSG00000024885	ALDH3B1	3.299	1.722	7.21357e-08	1.50331e-06	9.739	3.284	7.27569e-25	1.46067e-23	3.751	1.907	2.38196e-09	4.97749e-08	11.598	3.536	1.46041e-28	3.93517e-27
ENSMUSG00000020826	NOS2	12.335	3.625	7.33085e-08	1.52601e-06	53.298	5.736	1.56799e-17	2.11998e-16	30.152	4.914	2.86734e-13	7.93001e-12	194.423	7.603	1.35612e-29	3.80383e-28
ENSMUSG00000033318	GSTT2/GSTT2B	3.75	1.907	7.45311e-08	1.54969e-06	14.835	3.891	3.18664e-28	7.53733e-27	2.6	1.379	0.000103689	0.00102954	7.125	2.833	1.23091e-15	1.77007e-14
ENSMUSG00000010307	TMEM86A	2.046	1.033	8.02065e-08	1.66064e-06	5.202	2.379	3.38868e-35	1.03002e-33	2.782	1.476	1.62935e-14	4.8697e-13	4.983	2.317	1.88801e-33	6.067e-32
ENSMUSG00000052085	DOCK8	3.886	1.958	8.02318e-08	1.66064e-06	11.381	3.509	5.63767e-22	9.76532e-21	4.746	2.247	7.20497e-10	1.56061e-08	10.649	3.413	7.41512e-21	1.42968e-19
ENSMUSG00000053931	CNN3	2.57	1.361	8.17003e-08	1.68912e-06	8.823	3.141	3.24087e-35	9.86547e-34	4.317	2.11	9.08529e-17	3.13716e-15	11.277	3.495	3.43784e-43	1.54113e-41
ENSMUSG00000026628	ATF3	9.262	3.211	8.34258e-08	1.72284e-06	35.664	5.156	7.16719e-18	9.90507e-17	10.13	3.341	2.46182e-08	4.56978e-07	47.903	5.582	1.12699e-20	2.14994e-19
ENSMUSG00000060131	ATP8B4	5.872	2.554	8.49163e-08	1.75048e-06	22.409	4.486	4.0809e-21	6.68073e-20	6.015	2.589	5.63594e-08	1.00727e-06	16.711	4.063	1.40555e-17	2.30304e-16
ENSMUSG00000090222		10.839	3.438	8.49563e-08	1.75048e-06	60.82	5.926	1.20973e-20	1.92827e-19	15.319	3.937	7.49646e-10	1.61753e-08	40.374	5.335	5.81298e-17	9.03993e-16
ENSMUSG00000029343	CRYBB1	4.158	2.056	8.6041e-08	1.77083e-06	6.66	2.736	1.00896e-12	9.46321e-12	5.323	2.412	3.24914e-10	7.20441e-09	5.775	2.53	4.49371e-11	4.58821e-10
ENSMUSG00000045551	FPR1	13.733	3.78	8.67403e-08	1.78321e-06	58.11	5.861	9.97024e-17	1.27039e-15	15.974	3.998	1.49505e-08	2.85263e-07	96.9	6.598	8.67015e-21	1.6668e-19
ENSMUSG00000033777	Tlr13	7.339	2.876	8.93602e-08	1.835e-06	18.301	4.194	5.82319e-15	6.58042e-14	13.919	3.799	1.52661e-12	3.99818e-11	39.318	5.297	5.81096e-23	1.24487e-21
ENSMUSG00000079019	INSL3	5.561	2.475	9.09245e-08	1.86503e-06	21.527	4.428	8.03401e-22	1.37885e-20	3.974	1.991	1.79941e-05	0.000209967	16.029	4.003	4.45805e-18	7.54109e-17
ENSMUSG00000036402	GNG12	2.293	1.197	9.65508e-08	1.97599e-06	9.104	3.187	7.61771e-46	3.37839e-44	2.994	1.582	1.76301e-12	4.57022e-11	8.678	3.117	6.10423e-44	2.80611e-42
ENSMUSG00000076463	Trbv3	15.709	3.974	9.83657e-08	2.00867e-06	130.012	7.023	3.04481e-21	5.03667e-20	19.05	4.252	1.13962e-08	2.2052e-07	53.45	5.74	1.14816e-14	1.53959e-13
ENSMUSG00000037580	GCH1	4.335	2.116	1.0214e-07	2.08104e-06	22.125	4.468	1.62636e-29	4.02735e-28	4.944	2.306	6.47204e-09	1.27949e-07	27.408	4.777	1.69323e-33	5.44991e-32
ENSMUSG00000057058	SKAP1	3.27	1.709	1.05023e-07	2.13501e-06	10.84	3.438	8.91948e-27	1.97573e-25	3.385	1.759	4.42546e-08	7.98964e-07	4.624	2.209	6.35231e-12	7.00447e-11
ENSMUSG00000029718	PCOLCE	5.896	2.56	1.08944e-07	2.21224e-06	12.941	3.694	1.77427e-14	1.93898e-13	2.146	1.102	0.0223527	0.094905	6.864	2.779	8.14301e-09	6.48144e-08
ENSMUSG00000027315	SPINT1	10.542	3.398	1.14449e-07	2.32144e-06	17.221	4.106	1.47584e-10	1.12481e-09	13.394	3.744	5.15763e-09	1.03286e-07	27.273	4.769	9.79325e-14	1.22936e-12
ENSMUSG00000036181	HIST1H1C	2.533	1.341	1.14893e-07	2.32786e-06	7.992	2.999	1.69731e-32	4.66318e-31	5.115	2.355	1.17464e-20	4.75822e-19	8.96	3.164	5.69938e-36	2.01395e-34
ENSMUSG00000101389	MS4A4A	12.693	3.666	1.16648e-07	2.3608e-06	64.532	6.012	3.10056e-18	4.37609e-17	16.377	4.034	5.4138e-09	1.0793e-07	111.758	6.804	6.38666e-23	1.36673e-21
ENSMUSG00000070306	CCDC153	11.959	3.58	1.22574e-07	2.47524e-06	2.651	1.407	0.0383785	0.0766899	0.876	-0.191	0.779696	0.908845	1.544	0.627	0.358644	0.508301
ENSMUSG00000022817	ITGB5	2.464	1.301	1.25498e-07	2.53148e-06	6.42	2.683	9.80103e-28	2.26868e-26	4.435	2.149	2.28364e-18	8.51361e-17	7.53	2.913	2.14118e-32	6.62331e-31
ENSMUSG00000041538	HLA-DOB	10.766	3.428	1.33842e-07	2.6968e-06	30.062	4.91	4.06597e-14	4.31731e-13	11.008	3.461	1.01884e-07	1.77108e-06	15.635	3.967	1.05237e-09	9.30495e-09
ENSMUSG00000062169	CNIH4	2.149	1.104	1.34345e-07	2.70395e-06	6.604	2.723	8.68735e-39	3.01974e-37	1.749	0.807	0.000117105	0.00114927	5.556	2.474	2.75223e-32	8.48704e-31
ENSMUSG00000022479	VDR	15.489	3.953	1.43024e-07	2.87229e-06	71.267	6.155	2.34108e-16	2.93748e-15	22.938	4.52	1.75442e-09	3.69654e-08	60.575	5.921	3.04871e-15	4.25769e-14
ENSMUSG00000042286	STAB1	4.056	2.02	1.45116e-07	2.91111e-06	16.92	4.081	2.0728e-26	4.54734e-25	3.343	1.741	5.85349e-06	7.44583e-05	19.857	4.312	2.73574e-29	7.57728e-28
ENSMUSG00000024371	C2	3.147	1.654	1.46397e-07	2.93357e-06	10.897	3.446	4.96846e-28	1.1658e-26	2.837	1.505	1.74443e-06	2.44647e-05	6.437	2.686	1.27367e-17	2.09386e-16
ENSMUSG00000020614	FAM20A	0.322	-1.635	1.51815e-07	3.03881e-06	1.029	0.042	0.892971	0.929373	0.567	-0.82	0.00824498	0.0432126	0.866	-0.207	0.50503	0.649025
ENSMUSG00000024013	FGD2	3.338	1.739	1.5413e-07	3.08176e-06	7.036	2.815	1.83688e-17	2.46732e-16	5.064	2.34	1.56692e-12	4.08572e-11	7.966	2.994	1.51976e-19	2.72636e-18
ENSMUSG00000026407	CACNA1S	5.396	2.432	1.58824e-07	3.17212e-06	23.474	4.553	5.28833e-23	9.69041e-22	5.053	2.337	4.76494e-07	7.49581e-06	14.786	3.886	4.10062e-17	6.44258e-16
ENSMUSG00000028643	SVBP	2.009	1.007	1.68426e-07	3.35655e-06	6.545	2.71	3.17561e-45	1.36711e-43	1.692	0.759	8.13497e-05	0.000824768	4.501	2.17	1.47489e-29	4.13064e-28
ENSMUSG00000040713	CREG1	2.618	1.389	1.69921e-07	3.38264e-06	8.948	3.162	1.02274e-32	2.8402e-31	2.31	1.208	5.43346e-06	6.97138e-05	8.732	3.126	5.03089e-32	1.53705e-30
ENSMUSG00000034652	CD300A	2.963	1.567	1.72448e-07	3.42921e-06	8.897	3.153	5.35688e-26	1.14827e-24	1.632	0.707	0.0187888	0.082683	6.503	2.701	1.85153e-19	3.29771e-18
ENSMUSG00000078994	Rsl1 (includes others)	3.827	1.936	1.78888e-07	3.55339e-06	5.191	2.376	1.46592e-10	1.11766e-09	3.46	1.791	1.39737e-06	2.00723e-05	6.955	2.798	4.34701e-14	5.60566e-13
ENSMUSG00000024725	OSTF1	2.027	1.019	1.79479e-07	3.56126e-06	6.933	2.794	1.42505e-46	6.48775e-45	2.059	1.042	9.48738e-08	1.65731e-06	6.018	2.589	3.15379e-40	1.2994e-38
ENSMUSG00000059325	HOPX	2.445	1.29	1.8203e-07	3.60795e-06	6.082	2.604	5.70533e-26	1.22169e-24	2.971	1.571	2.08243e-10	4.68165e-09	4.57	2.192	7.50216e-19	1.30574e-17
ENSMUSG00000041075	FZD7	4.844	2.276	1.91182e-07	3.78524e-06	19.6	4.293	6.8568e-23	1.2531e-21	4.021	2.007	4.43955e-06	5.80504e-05	14.106	3.818	2.07076e-18	3.56045e-17
ENSMUSG00000041954	TNFRSF18	3.577	1.839	2.01309e-07	3.97491e-06	16.171	4.015	5.23446e-30	1.32981e-28	5.887	2.558	4.47359e-13	1.21456e-11	8.517	3.09	2.17506e-18	3.73656e-17
ENSMUSG00000076462	Trbv2	15.889	3.99	2.01302e-07	3.97491e-06	50.86	5.668	1.22505e-13	1.24735e-12	27.045	4.757	5.14969e-10	1.12502e-08	43.172	5.432	1.27352e-12	1.48507e-11
ENSMUSG00000038235	F11R	5.189	2.375	2.14252e-07	4.22367e-06	13.939	3.801	1.00841e-16	1.28409e-15	6.109	2.611	1.18556e-08	2.28912e-07	12.673	3.664	1.22043e-15	1.75627e-14
ENSMUSG00000031146	PLP2	2.066	1.047	2.28133e-07	4.49244e-06	4.07	2.025	1.14867e-23	2.18865e-22	1.697	0.763	0.000165073	0.00155153	3.476	1.798	6.01925e-19	1.05318e-17
ENSMUSG00000032812	ARAP1	2.774	1.472	2.28421e-07	4.49326e-06	9.704	3.279	7.17369e-31	1.87573e-29	2.191	1.132	7.06701e-05	0.000724403	9.66	3.272	9.74518e-31	2.8885e-29
ENSMUSG00000076470	Trbv13-3	16.731	4.064	2.50167e-07	4.91572e-06	47.594	5.573	1.31066e-12	1.2182e-11	17.161	4.101	1.93634e-07	3.23324e-06	22.756	4.508	1.07715e-08	8.45497e-08
ENSMUSG00000067768	Xlr4a (includes others)	6.686	2.741	2.55642e-07	5.01791e-06	39.879	5.318	1.0367e-23	1.97897e-22	8.696	3.12	4.25207e-09	8.6318e-08	18.245	4.189	2.90876e-15	4.06797e-14
ENSMUSG00000066406	AKAP13	2.289	1.194	2.61504e-07	5.12744e-06	6.862	2.779	3.94498e-33	1.11358e-31	2.385	1.254	6.40863e-08	1.14079e-06	6.132	2.616	1.50533e-29	4.20454e-28
ENSMUSG00000073987	GGH	2.283	1.191	2.6704e-07	5.23037e-06	5.434	2.442	4.35143e-26	9.38614e-25	2.357	1.237	9.11864e-08	1.59446e-06	5.46	2.449	3.293e-26	8.12369e-25
ENSMUSG00000029994	ANXA4	3.086	1.626	2.71884e-07	5.31384e-06	6.907	2.788	1.12113e-18	1.61899e-17	4.447	2.153	9.68994e-12	2.37752e-10	8.223	3.04	6.69782e-22	1.35727e-20
ENSMUSG00000020399	HAVCR2	6.755	2.756	2.8287e-07	5.52262e-06	16.314	4.028	5.81159e-14	6.11718e-13	12.79	3.677	7.02335e-12	1.74193e-10	25.706	4.684	2.38397e-18	4.08132e-17
ENSMUSG00000032673	Prorsd1	2.852	1.512	2.89544e-07	5.64689e-06	10.309	3.366	2.1719e-30	5.55887e-29	1.723	0.785	0.00790594	0.0418801	5.536	2.469	5.01821e-17	7.83464e-16
ENSMUSG00000056054	S100A8	14.314	3.839	2.92955e-07	5.70122e-06	148.066	7.21	5.55253e-22	9.62594e-21	11.406	3.512	2.74126e-06	3.70706e-05	126.325	6.981	1.05056e-20	2.00799e-19
ENSMUSG00000039676	CAPSL	17.317	4.114	2.9754e-07	5.78426e-06	6	2.585	0.00129617	0.00374561	6.536	2.708	0.000747311	0.0057906	11.307	3.499	1.32118e-05	6.66261e-05
ENSMUSG00000060441	TRIM5	3.664	1.874	3.09481e-07	6.01e-06	7.72	2.949	6.71325e-16	8.16462e-15	3.206	1.681	4.49185e-06	5.86049e-05	8.435	3.076	3.71043e-17	5.84805e-16
ENSMUSG00000030748	IL4R	3.391	1.762	3.14197e-07	6.09509e-06	17.028	4.09	1.10653e-32	3.05641e-31	5.709	2.513	2.712e-13	7.51206e-12	26.097	4.706	1.00425e-42	4.45163e-41
ENSMUSG00000030199	ETV6	2.389	1.256	3.24565e-07	6.28952e-06	3.308	1.726	2.22065e-12	2.01247e-11	1.786	0.837	0.000669346	0.00527615	3.399	1.765	7.14132e-13	8.4719e-12
ENSMUSG00000037960	CARD19	2.886	1.529	3.27588e-07	6.34136e-06	15.209	3.927	2.25832e-39	7.95791e-38	2.958	1.565	1.74121e-07	2.91837e-06	13.82	3.789	9.25163e-37	3.3466e-35
ENSMUSG00000105504	GBP5	2.575	1.365	3.38685e-07	6.54923e-06	5.792	2.534	2.60746e-21	4.34113e-20	4.003	2.001	7.275e-14	2.10703e-12	8.404	3.071	1.52536e-30	4.46787e-29
ENSMUSG00000038527	C1RL	3.877	1.955	3.41248e-07	6.5918e-06	13.832	3.79	3.62437e-23	6.70704e-22	4.635	2.213	7.65327e-09	1.50385e-07	15.852	3.987	1.86627e-25	4.44924e-24
ENSMUSG00000031722	HP	12.244	3.614	3.74149e-07	7.21969e-06	51.034	5.673	1.45827e-15	1.72759e-14	10.089	3.335	2.75122e-06	3.71751e-05	90.795	6.505	5.69256e-20	1.04385e-18
ENSMUSG00000025481	Urah	4.978	2.316	4.00524e-07	7.72045e-06	8.05	3.009	4.40282e-11	3.52534e-10	6.414	2.681	4.30628e-09	8.72193e-08	6.142	2.619	1.00551e-08	7.93974e-08
ENSMUSG00000063245	Zfp986/Zfp993	2.949	1.56	4.01058e-07	7.7226e-06	10.637	3.411	7.49226e-29	1.80958e-27	1.637	0.711	0.0218651	0.0933111	7.821	2.967	3.79393e-22	7.75141e-21
ENSMUSG00000076499	Trbv31	16.287	4.026	4.07753e-07	7.84323e-06	30.302	4.921	5.53355e-10	3.96481e-09	14.482	3.856	1.23618e-06	1.7916e-05	35.001	5.129	1.01951e-10	1.00329e-09
ENSMUSG00000004837	GRAP	3.198	1.677	4.28581e-07	8.23516e-06	10.712	3.421	4.46069e-25	9.04356e-24	4.525	2.178	4.89149e-11	1.15365e-09	8.46	3.081	1.33716e-20	2.54356e-19
ENSMUSG00000029275	GFI1	14.799	3.887	4.42059e-07	8.48521e-06	23.822	4.574	2.73945e-09	1.82317e-08	19.915	4.316	2.01277e-08	3.76769e-07	15.631	3.966	2.65362e-07	1.74267e-06
ENSMUSG00000030681	MVP	2.962	1.566	4.48452e-07	8.58983e-06	7.78	2.96	1.27379e-21	2.16093e-20	5.985	2.581	8.07769e-17	2.80011e-15	12.389	3.631	9.83786e-32	2.98731e-30
ENSMUSG00000029084	CD38	4.977	2.315	4.62959e-07	8.84911e-06	21.442	4.422	5.70651e-22	9.86795e-21	5.076	2.344	3.33453e-07	5.41534e-06	35.018	5.13	5.27713e-29	1.43757e-27
ENSMUSG00000003206	EBI3	3.269	1.709	4.68061e-07	8.92792e-06	16.513	4.045	4.92645e-33	1.38682e-31	2.29	1.195	0.000433611	0.00363722	8.337	3.06	1.56028e-19	2.79401e-18
ENSMUSG00000037679	INF2	0.386	-1.372	4.76524e-07	9.07984e-06	0.434	-1.203	1.00962e-05	4.31217e-05	0.464	-1.109	4.71537e-05	0.00050302	0.568	-0.817	0.0027297	0.00870132
ENSMUSG00000022146	OSMR	4.691	2.23	4.84224e-07	9.21693e-06	19.084	4.254	6.24734e-22	1.0767e-20	6.746	2.754	4.89691e-10	1.07641e-08	21.73	4.442	9.34845e-24	2.072e-22
ENSMUSG00000000732	ICOSLG/LOC102723996	7.932	2.988	4.973e-07	9.44612e-06	20.22	4.338	2.74554e-13	2.70712e-12	27.714	4.793	6.73039e-16	2.2288e-14	25.566	4.676	3.36692e-15	4.69218e-14
ENSMUSG00000040978	C7orf57	15.094	3.916	5.02149e-07	9.5283e-06	20.048	4.325	2.82846e-08	1.67301e-07	16.565	4.05	2.0095e-07	3.33971e-06	32.193	5.009	1.2719e-10	1.2406e-09
ENSMUSG00000031165	WAS	3.07	1.618	5.09106e-07	9.65025e-06	10.277	3.361	9.99356e-26	2.11137e-24	2.182	1.125	0.000494924	0.00407653	7.873	2.977	1.84911e-20	3.48731e-19
ENSMUSG00000026471	MR1	3.771	1.915	5.15281e-07	9.75494e-06	4.95	2.308	1.4423e-09	9.89319e-09	2.485	1.313	0.000586579	0.00472211	7.301	2.868	5.32187e-14	6.82292e-13
ENSMUSG00000036944	TMEM71	9.445	3.239	5.15698e-07	9.75494e-06	64.743	6.017	9.08005e-21	1.45862e-19	12.84	3.683	1.11885e-08	2.17448e-07	35.252	5.14	1.47809e-15	2.11024e-14
ENSMUSG00000052736	Klrc2/Klrc3	12.895	3.689	5.38805e-07	1.01815e-05	45.819	5.518	5.85888e-14	6.16066e-13	10.901	3.446	2.86041e-06	3.84479e-05	18.502	4.21	1.07063e-08	8.41382e-08
ENSMUSG00000059182	SKAP2	2.475	1.307	5.56145e-07	1.04949e-05	6.585	2.719	1.74953e-25	3.63656e-24	2.975	1.573	1.66367e-09	3.50949e-08	6.593	2.721	1.696e-25	4.06284e-24
ENSMUSG00000026649	CFAP126	17.24	4.108	5.56542e-07	1.04949e-05	8.689	3.119	0.000144814	0.000509573	5.587	2.482	0.00250216	0.0161568	8.086	3.015	0.000240178	0.000963381
ENSMUSG00000020611	GNA13	2.649	1.405	5.61694e-07	1.05811e-05	7.535	2.914	3.01179e-25	6.15457e-24	4.309	2.107	6.01852e-14	1.75455e-12	13.41	3.745	1.24128e-40	5.157e-39
ENSMUSG00000030281	IL17RC	3.69	1.884	5.74415e-07	1.08096e-05	6.16	2.623	3.22639e-12	2.87663e-11	3.753	1.908	4.09874e-07	6.52533e-06	4.687	2.229	3.37468e-09	2.80762e-08
ENSMUSG00000029919	HPGDS	3.8	1.926	5.85533e-07	1.10074e-05	11.294	3.498	1.00791e-19	1.53068e-18	5.68	2.506	7.66551e-11	1.77495e-09	10.625	3.409	8.2991e-19	1.44066e-17
ENSMUSG00000074800		2.042	1.03	5.90588e-07	1.1091e-05	7.38	2.884	1.34355e-45	5.92026e-44	1.603	0.68	0.00102512	0.00758938	5.029	2.33	4.60217e-30	1.32648e-28
ENSMUSG00000001918	SLC1A5	3.329	1.735	5.93346e-07	1.11313e-05	12.761	3.674	2.99443e-26	6.52057e-25	3.319	1.731	6.30404e-07	9.71446e-06	9.445	3.24	9.62301e-21	1.84463e-19
ENSMUSG00000017756	SLC12A7	4.337	2.117	5.96305e-07	1.11753e-05	16.98	4.086	4.48623e-22	7.81028e-21	5.324	2.413	1.23895e-08	2.38702e-07	15.418	3.947	1.09239e-20	2.08594e-19
ENSMUSG00000020573	PIK3CG	6.91	2.789	6.07979e-07	1.13824e-05	23.23	4.538	4.38072e-16	5.398e-15	8.793	3.136	1.98694e-08	3.72719e-07	31.907	4.996	3.61232e-19	6.33719e-18
ENSMUSG00000034165	CCND3	2.183	1.127	6.2149e-07	1.16235e-05	9.036	3.176	5.89771e-45	2.51791e-43	2.19	1.131	5.5819e-07	8.68442e-06	5.203	2.379	6.01279e-26	1.46333e-24
ENSMUSG00000028497	HACD4	3.443	1.783	6.45775e-07	1.20623e-05	18.141	4.181	1.42657e-31	3.81245e-30	2.132	1.092	0.00233842	0.0152939	11.651	3.542	4.20355e-23	9.08361e-22
ENSMUSG00000026922	AGPAT2	4.372	2.128	6.46276e-07	1.20623e-05	17.156	4.101	7.59065e-22	1.30602e-20	2.812	1.492	0.00049412	0.00407369	12.028	3.588	4.4449e-17	6.97031e-16
ENSMUSG00000029204	RHOH	5.794	2.535	6.93904e-07	1.2938e-05	19.206	4.263	6.47943e-17	8.38577e-16	8.271	3.048	2.35612e-09	4.93509e-08	13.037	3.705	3.94479e-13	4.75939e-12
ENSMUSG00000024661	FTH1	2.29	1.195	7.35581e-07	1.3701e-05	9.752	3.286	3.28057e-42	1.25947e-40	2.158	1.11	4.28158e-06	5.61085e-05	10.918	3.449	2.54193e-46	1.2403e-44
ENSMUSG00000027848	OLFML3	3.003	1.586	8.1338e-07	1.51016e-05	10.624	3.409	2.6509e-26	5.7909e-25	5.048	2.336	3.67622e-13	1.00576e-11	11.017	3.462	4.6166e-27	1.17691e-25
ENSMUSG00000095788	SIRPB1	11.739	3.553	8.319e-07	1.54164e-05	65.78	6.04	4.83812e-17	6.31718e-16	10.524	3.396	2.4988e-06	3.39986e-05	51.879	5.697	2.52068e-15	3.53768e-14
ENSMUSG00000075312		5.729	2.518	8.5615e-07	1.58496e-05	26.821	4.745	9.2176e-21	1.47726e-19	4.23	2.081	5.03671e-05	0.000534095	14.422	3.85	4.14341e-14	5.36053e-13
ENSMUSG00000011884	GLTP	2.391	1.257	8.62465e-07	1.59504e-05	8.155	3.028	1.9632e-32	5.37934e-31	2.987	1.579	6.43345e-10	1.39861e-08	7.435	2.894	8.96749e-30	2.53683e-28
ENSMUSG00000036986	PML	2.427	1.279	8.83887e-07	1.633e-05	4.466	2.159	9.95331e-17	1.26902e-15	3.459	1.79	5.67255e-12	1.42278e-10	5.167	2.369	7.97574e-20	1.45579e-18
ENSMUSG00000036526	CARD11	8.949	3.162	8.85239e-07	1.63384e-05	41.167	5.363	5.96894e-17	7.75435e-16	12.362	3.628	1.62743e-08	3.08535e-07	22.745	4.508	2.20693e-12	2.52462e-11
ENSMUSG00000002847	PLA1A	8.289	3.051	9.90126e-07	1.82189e-05	41.361	5.37	6.69264e-18	9.2804e-17	5.47	2.451	8.50514e-05	0.000856923	23.568	4.559	2.569e-13	3.14924e-12
ENSMUSG00000093445	LRCH4	2.264	1.179	1.01291e-06	1.86194e-05	4.822	2.27	4.2678e-21	6.98114e-20	2.676	1.42	3.82738e-09	7.83225e-08	4.366	2.126	1.09921e-18	1.89819e-17
ENSMUSG00000032265	FAM46A	2.74	1.454	1.03682e-06	1.89824e-05	7.55	2.916	9.78383e-23	1.76917e-21	2.781	1.475	7.17477e-07	1.09331e-05	8.993	3.169	1.5243e-26	3.79812e-25
ENSMUSG00000062082	CD200R1L	6.396	2.677	1.05811e-06	1.93526e-05	34.734	5.118	8.37487e-21	1.34955e-19	7.875	2.977	5.59554e-08	1.00106e-06	40.112	5.326	2.16144e-22	4.48996e-21
ENSMUSG00000020733	SLC9A3R1	2.242	1.165	1.06469e-06	1.94535e-05	7.129	2.834	1.2879e-32	3.5431e-31	3.231	1.692	1.29175e-12	3.3981e-11	7.611	2.928	1.07041e-34	3.59682e-33
ENSMUSG00000029552	TES	3.899	1.963	1.06766e-06	1.94883e-05	15.341	3.939	1.03633e-22	1.8723e-21	4.691	2.23	2.95833e-08	5.4516e-07	14.355	3.843	1.09962e-21	2.19692e-20
ENSMUSG00000039682	LAP3	2.367	1.243	1.07415e-06	1.95871e-05	4.373	2.129	6.43694e-17	8.33601e-16	3.766	1.913	5.88131e-14	1.71736e-12	4.919	2.298	1.8275e-19	3.25784e-18
ENSMUSG00000046080	CLEC9A	11.603	3.536	1.10693e-06	2.01647e-05	40.834	5.352	1.49864e-13	1.51469e-12	6.542	2.71	0.000195707	0.00179025	8.347	3.061	2.62703e-05	0.000127028
ENSMUSG00000081665	LILRB3	15.723	3.975	1.23009e-06	2.23413e-05	49.541	5.631	5.85998e-12	5.10528e-11	4.105	2.037	0.0135632	0.0644084	53.234	5.734	2.40559e-12	2.73768e-11
ENSMUSG00000027368	DUSP2	4.214	2.075	1.25153e-06	2.27081e-05	15.711	3.974	1.54276e-20	2.44584e-19	6.88	2.782	7.89861e-11	1.82654e-09	15.211	3.927	4.3219e-20	7.96185e-19
ENSMUSG00000040592	CD79B	9.624	3.267	1.26973e-06	2.30099e-05	32.067	5.003	1.03857e-13	1.06432e-12	9.735	3.283	1.11815e-06	1.64059e-05	15.67	3.97	3.88141e-09	3.21304e-08
ENSMUSG00000042312	S100A13	2.673	1.419	1.28663e-06	2.32755e-05	14.171	3.825	4.64879e-39	1.62415e-37	1.861	0.896	0.00224316	0.0147781	8.602	3.105	2.76502e-26	6.83817e-25
ENSMUSG00000019850	TNFAIP3	3.248	1.699	1.3142e-06	2.37272e-05	6.376	2.673	2.66014e-14	2.869e-13	3.683	1.881	8.51984e-08	1.4989e-06	10.156	3.344	1.56787e-21	3.11052e-20
ENSMUSG00000026655	FAM107B	3.26	1.705	1.34061e-06	2.41561e-05	7.974	2.995	1.87786e-17	2.52072e-16	3.171	1.665	2.36139e-06	3.22771e-05	7.861	2.975	3.16358e-17	5.00601e-16
ENSMUSG00000091144	PHF11	4.071	2.025	1.37126e-06	2.46597e-05	11.661	3.544	2.37695e-17	3.17204e-16	3.742	1.904	5.6814e-06	7.25807e-05	5.604	2.487	3.10058e-09	2.59152e-08
ENSMUSG00000029163	EMILIN1	3.541	1.824	1.42706e-06	2.56379e-05	15.377	3.943	1.53353e-25	3.20376e-24	1.374	0.458	0.228266	0.482957	7.948	2.991	2.51486e-15	3.532e-14
ENSMUSG00000019874	FABP7	2.865	1.518	1.44586e-06	2.59501e-05	16.118	4.011	3.49658e-37	1.14211e-35	3.406	1.768	1.99268e-08	3.73402e-07	9.769	3.288	1.57377e-25	3.77458e-24
ENSMUSG00000046402	RBP1	5.752	2.524	1.44898e-06	2.59804e-05	15.893	3.99	2.5847e-14	2.79349e-13	1.842	0.881	0.092696	0.267992	8.592	3.103	3.16038e-09	2.63706e-08
ENSMUSG00000063954	HIST2H2AA3/HIST2H2AA4	2.938	1.555	1.46264e-06	2.61739e-05	6.684	2.741	2.0289e-17	2.71637e-16	1.223	0.29	0.369376	0.633201	3.528	1.819	1.76668e-08	1.34666e-07
ENSMUSG00000031444	F10	5.131	2.359	1.46241e-06	2.61739e-05	18.844	4.236	4.81996e-18	6.72442e-17	5.269	2.398	9.81785e-07	1.45735e-05	38.337	5.261	5.67188e-27	1.44038e-25
ENSMUSG00000004709	CD244	8.934	3.159	1.51874e-06	2.71512e-05	14.272	3.835	5.17914e-09	3.34409e-08	8.86	3.147	1.66206e-06	2.34018e-05	27.704	4.792	2.78837e-13	3.40346e-12
ENSMUSG00000050075	GPR171	2.978	1.574	1.52845e-06	2.72981e-05	10.653	3.413	1.57607e-25	3.28595e-24	2.579	1.367	3.01417e-05	0.000336901	7.122	2.832	4.7755e-18	8.05066e-17
ENSMUSG00000050777	TMEM37	4.138	2.049	1.66245e-06	2.96621e-05	24.232	4.599	4.25019e-27	9.61103e-26	2.832	1.502	0.000455153	0.0038	19.541	4.288	9.25653e-24	2.05391e-22
ENSMUSG00000015619	GATA3	6.858	2.778	1.71591e-06	3.05563e-05	26.838	4.746	2.56171e-16	3.19872e-15	5.119	2.356	5.04142e-05	0.000534276	9.114	3.188	4.04154e-08	2.9486e-07
ENSMUSG00000042759	APOBR	4.72	2.239	1.72123e-06	3.05912e-05	33.854	5.081	1.00034e-27	2.31291e-26	6.186	2.629	1.8383e-08	3.47772e-07	29.05	4.86	1.73499e-25	4.15122e-24
ENSMUSG00000030157	Clec2d (includes others)	6.102	2.609	1.72823e-06	3.06857e-05	34.946	5.127	3.94203e-21	6.46367e-20	3.255	1.703	0.0018803	0.0127332	10.683	3.417	3.64903e-10	3.40056e-09
ENSMUSG00000043099	HIC1	7.845	2.972	1.87597e-06	3.32766e-05	21.298	4.413	1.36325e-12	1.26422e-11	5.023	2.328	0.000191795	0.00176354	8.328	3.058	9.6036e-07	5.80926e-06
ENSMUSG00000026288	INPP5D	2.118	1.082	2.04465e-06	3.61631e-05	8.296	3.052	3.422e-41	1.26197e-39	2.709	1.438	2.68997e-10	5.99444e-09	9.864	3.302	6.65661e-48	3.40705e-46
ENSMUSG00000031799	Tpm4	2.154	1.107	2.08594e-06	3.68577e-05	6.289	2.653	4.89611e-30	1.24539e-28	2.06	1.043	7.80099e-06	9.75563e-05	5.929	2.568	3.1057e-28	8.27868e-27
ENSMUSG00000018169	MFNG	2.843	1.507	2.14493e-06	3.78267e-05	13.192	3.722	5.70282e-32	1.54208e-30	3.26	1.705	8.02147e-08	1.41514e-06	8.905	3.155	2.31473e-23	5.06257e-22
ENSMUSG00000022799	ARHGAP31	2.193	1.133	2.16339e-06	3.81154e-05	2.509	1.327	2.89811e-08	1.71273e-07	0.979	-0.03	0.900637	0.963789	2.562	1.357	1.41161e-08	1.09079e-07
ENSMUSG00000026980	LY75	6.165	2.624	2.31603e-06	4.07653e-05	23.815	4.574	1.59372e-16	2.01323e-15	6.234	2.64	2.00695e-06	2.78389e-05	21.578	4.431	1.34984e-15	1.9341e-14
ENSMUSG00000032271	NNMT	6.017	2.589	2.39684e-06	4.21063e-05	7.162	2.84	2.28659e-07	1.2124e-06	5.81	2.539	3.75143e-06	4.94481e-05	5.64	2.496	5.55868e-06	2.97707e-05
ENSMUSG00000027074	SLC43A3	5.087	2.347	2.40332e-06	4.21795e-05	22.443	4.488	1.36053e-19	2.05709e-18	12.203	3.609	3.42218e-13	9.39144e-12	25.785	4.688	3.12523e-21	6.15714e-20
ENSMUSG00000032434	CMTM6	2.158	1.11	2.44319e-06	4.2797e-05	3.936	1.977	4.42665e-17	5.80571e-16	3.171	1.665	1.47672e-12	3.87324e-11	3.802	1.927	2.74523e-16	4.11143e-15
ENSMUSG00000020227	IRAK3	7.352	2.878	2.45955e-06	4.30422e-05	20	4.322	1.36642e-12	1.26658e-11	9.845	3.299	6.45302e-08	1.14754e-06	37.6	5.233	9.08922e-18	1.50294e-16
ENSMUSG00000001663	Gstt1	2.663	1.413	2.51545e-06	4.39781e-05	4.66	2.22	1.36296e-13	1.38367e-12	2.117	1.082	0.000315892	0.00275233	2.982	1.576	1.53624e-07	1.03769e-06
ENSMUSG00000019791	HINT3	2.194	1.133	2.5219e-06	4.40486e-05	6.626	2.728	5.34327e-30	1.35411e-28	1.361	0.445	0.0658593	0.211747	3.817	1.933	9.45042e-16	1.3709e-14
ENSMUSG00000033502	CDC14A	3.852	1.946	2.54574e-06	4.43801e-05	12.184	3.607	2.11707e-18	3.01071e-17	2.203	1.139	0.00606667	0.0337664	6.464	2.692	7.3203e-11	7.31625e-10
ENSMUSG00000076752	Tcrg-C2	15	3.907	2.63024e-06	4.58095e-05	35.958	5.168	5.0596e-10	3.64171e-09	12.773	3.675	9.9453e-06	0.000121511	24.468	4.613	2.905e-08	2.15776e-07
ENSMUSG00000023505	CDCA3	4.804	2.264	2.72943e-06	4.74916e-05	17.536	4.132	1.00113e-17	1.36704e-16	4.127	2.045	2.28244e-05	0.000261862	8.293	3.052	2.54787e-10	2.40485e-09
ENSMUSG00000036256	IGFBP7	2.27	1.183	2.74804e-06	4.77244e-05	8.172	3.031	2.66575e-33	7.56631e-32	1.782	0.834	0.000953046	0.00716618	5.815	2.54	7.2342e-24	1.61602e-22
ENSMUSG00000027435	CD93	2.592	1.374	2.76617e-06	4.79935e-05	10.286	3.363	1.12136e-30	2.89893e-29	1.214	0.28	0.342651	0.608607	8.404	3.071	7.97749e-26	1.92966e-24
ENSMUSG00000027718	IL21	10.835	3.438	2.88308e-06	4.99742e-05	14.47	3.855	1.54046e-07	8.29396e-07	6.035	2.593	0.000419351	0.00353428	20.355	4.347	3.25202e-09	2.71011e-08
ENSMUSG00000069305	HIST1H4L	6.574	2.717	2.9252e-06	5.06081e-05	22.662	4.502	6.45659e-15	7.26826e-14	6.819	2.77	1.84708e-06	2.58026e-05	8.874	3.15	6.06641e-08	4.3206e-07
ENSMUSG00000030124	LAG3	3.344	1.742	2.93254e-06	5.06871e-05	5.436	2.443	4.59435e-11	3.67013e-10	4.646	2.216	2.28537e-09	4.79255e-08	7.697	2.944	1.89087e-15	2.6822e-14
ENSMUSG00000005054	CSTB	2.577	1.365	2.93843e-06	5.07409e-05	11.049	3.466	1.70745e-32	4.68478e-31	2.188	1.13	0.000110099	0.00108651	11.462	3.519	1.92819e-33	6.18609e-32
ENSMUSG00000095609	Gm21188/Gm36079	13.06	3.707	2.94174e-06	5.07499e-05	26.281	4.716	2.54822e-09	1.70196e-08	15.95	3.996	4.57535e-07	7.23874e-06	102.263	6.676	2.87731e-17	4.5896e-16
ENSMUSG00000090523	GYPC	5.897	2.56	2.99189e-06	5.15176e-05	21.994	4.459	3.7878e-16	4.6814e-15	6.14	2.618	1.77081e-06	2.47955e-05	8.03	3.005	4.17664e-08	3.04047e-07
ENSMUSG00000032578	CISH	2.172	1.119	3.0324e-06	5.21167e-05	4.237	2.083	3.16516e-18	4.45199e-17	3.967	1.988	9.4941e-17	3.27197e-15	4.785	2.259	3.84934e-21	7.53885e-20
ENSMUSG00000079484	PHYHD1	2.165	1.114	3.18021e-06	5.46055e-05	4.896	2.292	7.81597e-22	1.34255e-20	2.685	1.425	2.45669e-09	5.11202e-08	5.714	2.514	5.96658e-26	1.45387e-24
ENSMUSG00000028965	TNFRSF9	3.111	1.637	3.26808e-06	5.59038e-05	11.084	3.47	4.17467e-23	7.6977e-22	3.021	1.595	5.82331e-06	7.41804e-05	9.946	3.314	3.49043e-21	6.85623e-20
ENSMUSG00000070354	EVI2B	6.891	2.785	3.28758e-06	5.61846e-05	20.733	4.374	2.43018e-13	2.40771e-12	6.338	2.664	8.61275e-06	0.00010718	9.114	3.188	1.0187e-07	7.04152e-07
ENSMUSG00000030708	DNAJB13	7.941	2.989	3.30694e-06	5.64625e-05	9.587	3.261	3.90837e-07	2.01772e-06	2.752	1.461	0.0235845	0.0988459	9.185	3.199	6.54202e-07	4.0574e-06
ENSMUSG00000020572	NAMPT	2.322	1.215	3.3293e-06	5.67488e-05	5.78	2.531	3.39648e-22	5.94832e-21	3.553	1.829	2.55659e-12	6.56044e-11	7.008	2.809	5.81543e-27	1.47495e-25
ENSMUSG00000026390	MARCO	15.775	3.98	3.3902e-06	5.7722e-05	22.365	4.483	1.66156e-07	8.91335e-07	6.373	2.672	0.00182085	0.0123872	32.67	5.03	4.30276e-09	3.54411e-08
ENSMUSG00000069830	Nlrp1a	12.747	3.672	3.42694e-06	5.82931e-05	17.268	4.11	1.98559e-07	1.05804e-06	25.175	4.654	3.56706e-09	7.31638e-08	70.953	6.149	5.71397e-15	7.82578e-14
ENSMUSG00000024986	HHEX	3.647	1.867	3.4314e-06	5.83146e-05	11.183	3.483	3.61522e-18	5.06426e-17	3.719	1.895	2.42951e-06	3.31065e-05	9.955	3.315	1.39376e-16	2.1161e-15
ENSMUSG00000041974	SPIDR	4.553	2.187	3.50124e-06	5.93907e-05	18.554	4.214	3.11041e-19	4.61138e-18	3.427	1.777	0.000166661	0.00156315	13.056	3.707	3.30993e-15	4.61925e-14
ENSMUSG00000030339	LTBR	3.521	1.816	3.55465e-06	6.02407e-05	15.595	3.963	3.89604e-24	7.60651e-23	4.845	2.276	6.04294e-09	1.19935e-07	14.791	3.887	2.86963e-23	6.25553e-22
ENSMUSG00000040723	RCSD1	3.123	1.643	3.56147e-06	6.03003e-05	12.47	3.64	7.56742e-25	1.51628e-23	3.264	1.707	1.46468e-06	2.09377e-05	7.475	2.902	2.45945e-16	3.69456e-15
ENSMUSG00000031023	AKIP1	2.113	1.079	3.59805e-06	6.08632e-05	6.498	2.7	2.42157e-31	6.40502e-30	1.709	0.773	0.00092326	0.00697169	4.166	2.059	8.50032e-19	1.4743e-17
ENSMUSG00000054342	KCNN4	7.559	2.918	3.66237e-06	6.18937e-05	36.485	5.189	1.71352e-16	2.15927e-15	11.305	3.499	2.80116e-08	5.17269e-07	28.655	4.841	1.52128e-14	2.02216e-13
ENSMUSG00000062248	CKS2	3.123	1.643	3.69419e-06	6.23348e-05	12.208	3.61	2.14549e-24	4.21278e-23	2.094	1.066	0.00270784	0.017309	7.054	2.818	1.89543e-15	2.68675e-14
ENSMUSG00000000555	ITGA5	2.953	1.562	4.20838e-06	7.05978e-05	11.415	3.513	2.98675e-25	6.10949e-24	4.613	2.206	7.59123e-11	1.76234e-09	22.861	4.515	1.15409e-40	4.82506e-39
ENSMUSG00000052397	EZR	3.286	1.717	4.25896e-06	7.13806e-05	6.634	2.73	2.57468e-13	2.54598e-12	3.868	1.952	1.70438e-07	2.86204e-06	8.566	3.099	1.01196e-16	1.54946e-15
ENSMUSG00000020901	PIK3R5	3.28	1.714	4.29435e-06	7.19076e-05	8.387	3.068	1.68256e-16	2.12155e-15	4.567	2.191	4.03515e-09	8.21959e-08	12.176	3.606	3.3241e-22	6.82661e-21
ENSMUSG00000073599	ECSCR	3.065	1.616	4.47737e-06	7.47663e-05	18.869	4.238	1.29841e-33	3.73688e-32	2.737	1.452	3.7664e-05	0.00041116	13.33	3.737	1.83456e-26	4.54838e-25
ENSMUSG00000039968	RSBN1L	2.28	1.189	4.62968e-06	7.71684e-05	6.781	2.762	1.77907e-26	3.91967e-25	1.736	0.796	0.0021757	0.0143868	5.373	2.426	8.75672e-21	1.68182e-19
ENSMUSG00000042106	FAM212A	4.144	2.051	4.63432e-06	7.71753e-05	5.243	2.39	9.2963e-08	5.16606e-07	3.231	1.692	0.000159478	0.00150531	5.367	2.424	6.22951e-08	4.43094e-07
ENSMUSG00000022678	NDE1	2.686	1.425	4.69233e-06	7.80699e-05	6.893	2.785	3.19609e-19	4.72819e-18	4.429	2.147	5.00557e-12	1.25904e-10	8.051	3.009	3.60859e-22	7.38795e-21
ENSMUSG00000034041	LYL1	4.493	2.168	4.80417e-06	7.98578e-05	17.424	4.123	2.28767e-18	3.24659e-17	3.029	1.599	0.000771928	0.0059554	13.873	3.794	9.362e-16	1.35906e-14
ENSMUSG00000032372	Plscr2	3.308	1.726	4.85668e-06	8.06572e-05	13.495	3.754	2.01847e-23	3.79325e-22	2.734	1.451	0.000122887	0.00119546	8.078	3.014	1.29354e-15	1.85744e-14
ENSMUSG00000089661	MIA	11.989	3.584	4.88588e-06	8.10651e-05	5.681	2.506	0.0014006	0.00402536	1.707	0.771	0.326217	0.59183	3.819	1.933	0.0137826	0.035616
ENSMUSG00000070873	LILRA5	8.172	3.031	4.9475e-06	8.19416e-05	24.734	4.628	2.78442e-12	2.49121e-11	6.982	2.804	2.41102e-05	0.000275547	16.927	4.081	7.47516e-10	6.71412e-09
ENSMUSG00000028551	CDKN2C	3.119	1.641	4.99566e-06	8.25891e-05	13.144	3.716	2.28779e-25	4.72671e-24	3.633	1.861	2.16513e-07	3.58496e-06	9.955	3.315	1.8809e-20	3.54392e-19
ENSMUSG00000023966	RSPH9	3.056	1.611	5.09203e-06	8.41061e-05	2.11	1.077	0.00230792	0.00632961	2.641	1.401	7.32744e-05	0.000748872	2.065	1.046	0.0031088	0.00976243
ENSMUSG00000040466	BLVRB	2.528	1.338	5.11236e-06	8.43656e-05	9.929	3.312	1.28163e-29	3.19678e-28	2.491	1.317	7.17066e-06	9.01809e-05	10.086	3.334	5.38814e-30	1.54629e-28
ENSMUSG00000076431	SOX4	0.493	-1.021	5.20551e-06	8.56701e-05	0.778	-0.362	0.105792	0.180438	0.559	-0.839	0.000181242	0.00168041	1.022	0.032	0.88776	0.934586
ENSMUSG00000030413	PGLYRP1	3.973	1.99	5.20304e-06	8.56701e-05	16.852	4.075	9.7376e-21	1.55696e-19	2.286	1.193	0.00638327	0.0351762	8.376	3.066	2.17868e-12	2.49374e-11
ENSMUSG00000032712	KIAA1551	2.103	1.072	5.22999e-06	8.59954e-05	4.292	2.102	3.987e-19	5.86871e-18	2.029	1.021	1.43795e-05	0.000170701	4.334	2.116	2.35851e-19	4.18193e-18
ENSMUSG00000036606	PLXNB2	2.313	1.21	5.39031e-06	8.8472e-05	4.675	2.225	5.59279e-17	7.27487e-16	1.662	0.733	0.0058818	0.0329538	5.258	2.394	2.05502e-19	3.65686e-18
ENSMUSG00000056888	GLIPR1	3.816	1.932	6.02263e-06	9.82313e-05	16.612	4.054	1.9246e-21	3.23301e-20	3.893	1.961	4.36132e-06	5.71115e-05	10.588	3.404	1.45059e-15	2.07246e-14
ENSMUSG00000074604	MGST2	3.263	1.706	6.07617e-06	9.9016e-05	10.003	3.322	9.32763e-19	1.35362e-17	2.089	1.063	0.00498217	0.0288217	10.928	3.45	4.33793e-20	7.98396e-19
ENSMUSG00000076465	Trbv5	10.045	3.328	6.11616e-06	9.95787e-05	60.049	5.908	7.28425e-16	8.8486e-15	9.347	3.225	1.18722e-05	0.000142747	11.967	3.581	1.18092e-06	7.04897e-06
ENSMUSG00000025161	SLC16A3	2.997	1.583	6.269e-06	0.000101795	8.811	3.139	2.85829e-19	4.24758e-18	3.401	1.766	4.66397e-07	7.35931e-06	11.097	3.472	3.21765e-23	7.0065e-22
ENSMUSG00000025574	TK1	3.362	1.749	6.76429e-06	0.000109642	10.495	3.392	2.10497e-18	2.99558e-17	4.021	2.007	2.3467e-07	3.87119e-06	6.858	2.778	8.2867e-13	9.7721e-12
ENSMUSG00000030225	DERA	3.013	1.591	6.84218e-06	0.000110806	8.111	3.02	1.12769e-17	1.53679e-16	3.597	1.847	1.729e-07	2.90065e-06	7.236	2.855	6.12958e-16	9.0035e-15
ENSMUSG00000030048	Gkn3	0.163	-2.617	6.95858e-06	0.000112591	1.175	0.233	0.687205	0.775291	0.061	-4.038	7.42673e-12	1.83685e-10	0.139	-2.85	1.127e-06	6.74741e-06
ENSMUSG00000050737	PTGES	3.442	1.783	6.97492e-06	0.000112755	18.14	4.181	4.90073e-26	1.05599e-24	4.544	2.184	3.65423e-08	6.65229e-07	18.805	4.233	1.21347e-26	3.03888e-25
ENSMUSG00000031885	CBFB	2.26	1.177	7.02182e-06	0.000113413	4.518	2.176	9.02744e-17	1.15455e-15	2.02	1.014	0.000107893	0.00106718	2.849	1.511	8.12763e-09	6.47179e-08
ENSMUSG00000084111		5.815	2.54	7.07061e-06	0.0001141	21.256	4.41	4.94409e-15	5.63877e-14	1.821	0.865	0.130563	0.338731	12.202	3.609	1.62429e-10	1.56738e-09
ENSMUSG00000094525	Trbv12-2	7.116	2.831	7.0936e-06	0.000114369	47.68	5.575	5.41818e-19	7.9356e-18	6.886	2.784	1.00755e-05	0.000122721	17.055	4.092	7.44605e-11	7.43071e-10
ENSMUSG00000030577	CD22	5.116	2.355	7.10075e-06	0.000114384	14.074	3.815	3.14027e-13	3.07863e-12	7.482	2.904	2.97693e-08	5.48008e-07	14.53	3.861	1.65618e-13	2.05178e-12
ENSMUSG00000029414	KNTC1	6.395	2.677	7.49463e-06	0.000120622	13.506	3.755	2.94981e-10	2.17958e-09	3.611	1.852	0.00203407	0.0135984	7.522	2.911	1.15506e-06	6.90498e-06
ENSMUSG00000044197	GPR146	2.262	1.178	7.57003e-06	0.000121621	4.782	2.257	8.52828e-18	1.17075e-16	3.2	1.678	1.72399e-10	3.90543e-09	4.79	2.26	8.05249e-18	1.33373e-16
ENSMUSG00000085977		10.734	3.424	7.84432e-06	0.000125806	21.989	4.459	5.71962e-09	3.67578e-08	29.682	4.892	1.62296e-10	3.68597e-09	40.871	5.353	2.63445e-12	2.98787e-11
ENSMUSG00000043932	Klri2	11.534	3.528	7.84373e-06	0.000125806	31.61	4.982	2.59347e-10	1.92666e-09	2.557	1.354	0.0888906	0.260105	8.768	3.132	7.54026e-05	0.000333353
ENSMUSG00000005696	SH2D1A	2.351	1.233	8.53134e-06	0.000136584	8.689	3.119	1.47257e-29	3.65091e-28	2.15	1.104	6.76619e-05	0.00069793	3.962	1.986	7.34163e-13	8.68358e-12
ENSMUSG00000038147	CD84	2.839	1.505	8.81946e-06	0.000140949	10.216	3.353	3.80595e-23	7.03673e-22	3.943	1.979	5.04704e-09	1.01185e-07	14.3	3.838	7.97493e-30	2.26572e-28
ENSMUSG00000061482	HIST1H4A	2.078	1.055	8.88766e-06	0.000141915	5.593	2.484	1.07904e-25	2.27271e-24	1.046	0.065	0.783898	0.911081	1.794	0.843	0.000398604	0.00153171
ENSMUSG00000020422	TNS3	2.293	1.197	9.18251e-06	0.000146173	7.094	2.827	7.32719e-26	1.55763e-24	2.417	1.273	2.36762e-06	3.23126e-05	8.16	3.029	1.95534e-29	5.43092e-28
ENSMUSG00000025353	ORMDL2	2.599	1.378	9.18642e-06	0.000146173	9.824	3.296	2.27312e-26	4.9762e-25	1.854	0.891	0.00417661	0.0249153	6.74	2.753	7.40978e-19	1.2908e-17
ENSMUSG00000095366	G530011O06Rik	2.191	1.132	9.38172e-06	0.000148891	2.826	1.499	4.37527e-09	2.85009e-08	3.164	1.662	7.09342e-11	1.65108e-09	4.172	2.061	6.56185e-16	9.62422e-15
ENSMUSG00000096850	G530011O06Rik	2.191	1.132	9.38172e-06	0.000148891	2.826	1.499	4.37527e-09	2.85009e-08	3.164	1.662	7.09342e-11	1.65108e-09	4.172	2.061	6.56185e-16	9.62422e-15
ENSMUSG00000060143	RPL41	2.057	1.041	9.56891e-06	0.00015173	7.803	2.964	2.06136e-37	6.85279e-36	1.496	0.581	0.014034	0.066163	4.871	2.284	1.23261e-22	2.60131e-21
ENSMUSG00000008398	ELK3	2.435	1.284	9.58107e-06	0.000151757	9.415	3.235	4.9161e-29	1.19579e-27	3.122	1.642	1.44427e-08	2.76463e-07	8.906	3.155	1.12147e-27	2.93042e-26
ENSMUSG00000021118	PLEK2	12.107	3.598	9.58731e-06	0.000151757	14.073	3.815	2.68893e-06	1.23842e-05	9.76	3.287	5.27344e-05	0.000556874	16.455	4.04	6.6747e-07	4.13066e-06
ENSMUSG00000028076	CD1D	4.845	2.277	9.81377e-06	0.000154939	33.886	5.083	4.46889e-23	8.21078e-22	16.379	4.034	4.19534e-15	1.30887e-13	32.528	5.024	1.41626e-22	2.97625e-21
ENSMUSG00000036362	P2RY13	3.521	1.816	9.82976e-06	0.000155057	8.386	3.068	7.50018e-14	7.78702e-13	4.633	2.212	7.09497e-08	1.25712e-06	8.001	3	2.66084e-13	3.2538e-12
ENSMUSG00000025350	RDH5	8.905	3.155	1.01763e-05	0.000159969	7.963	2.993	2.82075e-05	0.000112039	4.336	2.116	0.00307235	0.0192922	7.843	2.971	3.23077e-05	0.000154082
ENSMUSG00000051498	TLR6	6.102	2.609	1.02538e-05	0.000161049	15.943	3.995	1.34521e-11	1.13033e-10	3.369	1.752	0.00310746	0.0194783	12.612	3.657	6.12657e-10	5.55053e-09
ENSMUSG00000051811	COX6B2	6.418	2.682	1.04947e-05	0.000164691	14.108	3.818	3.47567e-10	2.54528e-09	3.251	1.701	0.00523273	0.0299593	9.115	3.188	1.62278e-07	1.0928e-06
ENSMUSG00000056220	PLA2G4A	3.149	1.655	1.0554e-05	0.00016548	13.8	3.787	4.36746e-24	8.50271e-23	3.528	1.819	1.26279e-06	1.82868e-05	12.305	3.621	3.84899e-22	7.85581e-21
ENSMUSG00000042293	C11orf71	2.148	1.103	1.07288e-05	0.000167931	6.84	2.774	1.08828e-28	2.62233e-27	1.54	0.622	0.0131712	0.0628621	4.326	2.113	2.99226e-17	4.75007e-16
ENSMUSG00000033208	S100B	0.429	-1.219	1.07808e-05	0.0001686	0.843	-0.247	0.372425	0.491329	0.441	-1.182	1.97097e-05	0.000229084	0.7	-0.516	0.0627265	0.12819
ENSMUSG00000026271	GPR35	2.243	1.166	1.09338e-05	0.000170846	2.641	1.401	1.24996e-07	6.80647e-07	1.698	0.764	0.00401922	0.0241874	4.105	2.037	1.39033e-14	1.8543e-13
ENSMUSG00000042821	SNAI1	7.119	2.832	1.11419e-05	0.000173949	23.048	4.527	1.34641e-12	1.25029e-11	2.79	1.48	0.0244655	0.101842	11.243	3.491	5.86483e-08	4.18805e-07
ENSMUSG00000024087	CYP1B1	6.92	2.791	1.13827e-05	0.000177556	27.139	4.762	6.6568e-14	6.95701e-13	3.145	1.653	0.00939632	0.0480848	17.394	4.121	9.001e-11	8.91922e-10
ENSMUSG00000026051	C2orf40	13.317	3.735	1.15358e-05	0.000179791	8.574	3.1	0.000272419	0.000909597	3.615	1.854	0.0294901	0.116906	6.253	2.644	0.00190131	0.00632889
ENSMUSG00000032036	KIRREL3	0.497	-1.01	1.18658e-05	0.000184776	0.509	-0.974	2.435e-05	9.76374e-05	0.435	-1.201	1.93524e-07	3.23324e-06	0.655	-0.61	0.0082355	0.0228484
ENSMUSG00000048450	MSX1	10.155	3.344	1.25671e-05	0.000195363	12.557	3.65	1.8644e-06	8.798e-06	3.552	1.829	0.0169527	0.0763987	6.689	2.742	0.000343213	0.00133697
ENSMUSG00000035184	FAM124A	2.193	1.133	1.26568e-05	0.000196589	1.07	0.098	0.706241	0.79087	1.965	0.974	0.00017434	0.00162319	1.109	0.149	0.566576	0.702612
ENSMUSG00000022945	CHAF1B	3.257	1.703	1.29132e-05	0.000200231	8.61	3.106	1.37274e-15	1.63285e-14	3.78	1.918	8.72691e-07	1.30522e-05	12.364	3.628	1.0065e-20	1.92749e-19
ENSMUSG00000010051	HYAL1	2.022	1.015	1.29898e-05	0.000201248	2.86	1.516	7.22621e-11	5.66264e-10	1.141	0.19	0.416476	0.675439	3.038	1.603	5.78058e-12	6.39426e-11
ENSMUSG00000004952	RASA4	2.164	1.114	1.31488e-05	0.000203539	5.344	2.418	2.65029e-21	4.40887e-20	2.534	1.342	1.50198e-07	2.54136e-06	7.141	2.836	1.05041e-28	2.84197e-27
ENSMUSG00000026012	CD28	5.943	2.571	1.32862e-05	0.000205491	63.97	5.999	1.54025e-24	3.04763e-23	16.411	4.037	6.51115e-12	1.62395e-10	40.825	5.351	7.9728e-20	1.45579e-18
ENSMUSG00000076754	Trgv2	11.548	3.53	1.36554e-05	0.000211021	29.982	4.906	1.35913e-09	9.35703e-09	9.287	3.215	7.55084e-05	0.000769053	20.636	4.367	7.22029e-08	5.09189e-07
ENSMUSG00000046768	RHOJ	3.273	1.71	1.38243e-05	0.000213451	11.477	3.521	3.23531e-19	4.78277e-18	3.168	1.664	2.36316e-05	0.000270599	11.269	3.494	6.0391e-19	1.05573e-17
ENSMUSG00000027985	LEF1	2.452	1.294	1.42326e-05	0.000219384	7.901	2.982	1.19381e-23	2.27254e-22	1.363	0.446	0.135478	0.346482	3.94	1.978	3.22193e-11	3.34646e-10
ENSMUSG00000017002	SLPI	8.785	3.135	1.43095e-05	0.000220383	64.655	6.015	8.09052e-17	1.03795e-15	7.052	2.818	9.62974e-05	0.000962055	118.47	6.888	1.42446e-21	2.83167e-20
ENSMUSG00000027398	IL1B	7.153	2.839	1.48128e-05	0.000227942	33.261	5.056	1.19299e-14	1.32056e-13	9.006	3.171	1.30569e-06	1.88161e-05	39.483	5.303	5.75543e-16	8.46645e-15
ENSMUSG00000050345	4930486L24Rik	9.942	3.314	1.56791e-05	0.000241069	33.82	5.08	2.79709e-11	2.28497e-10	17.641	4.141	6.04658e-08	1.0785e-06	54.26	5.762	4.15761e-14	5.37539e-13
ENSMUSG00000037202	PRF1	11.528	3.527	1.58268e-05	0.000243136	17.57	4.135	4.14104e-07	2.13089e-06	13.078	3.709	5.61304e-06	7.18106e-05	17.118	4.097	5.30384e-07	3.34059e-06
ENSMUSG00000025997	IKZF2	3.542	1.825	1.59944e-05	0.000245297	5.024	2.329	3.59994e-08	2.10393e-07	4.22	2.077	8.88474e-07	1.32659e-05	7.32	2.872	1.07382e-11	1.16213e-10
ENSMUSG00000015852	Fcrls	0.066	-3.914	1.61958e-05	0.000248069	0.067	-3.903	1.72595e-05	7.0934e-05	0.07	-3.826	2.48328e-05	0.000282534	0.025	-5.307	6.29596e-09	5.10124e-08
ENSMUSG00000025017	PIK3AP1	7.762	2.956	1.62024e-05	0.000248069	8.78	3.134	4.8627e-06	2.16637e-05	18.09	4.177	1.09653e-09	2.34652e-08	22.602	4.498	5.27415e-11	5.36026e-10
ENSMUSG00000021990	SPATA13	3.558	1.831	1.67173e-05	0.000255738	7.512	2.909	7.73887e-12	6.66041e-11	4.036	2.013	2.20937e-06	3.04097e-05	9.364	3.227	3.16255e-14	4.12107e-13
ENSMUSG00000075122	CD80	9.088	3.184	1.7025e-05	0.000260226	25.887	4.694	2.05944e-10	1.54499e-09	7.235	2.855	0.000116912	0.00114927	21.425	4.421	2.20804e-09	1.88438e-08
ENSMUSG00000036169	SOSTDC1	14.652	3.873	1.71522e-05	0.000261952	5.806	2.538	0.00485329	0.0123833	1.928	0.947	0.293035	0.555606	3.471	1.795	0.0463042	0.0999407
ENSMUSG00000044827	TLR1	3.07	1.618	1.73656e-05	0.000264989	9.771	3.288	1.91589e-18	2.73216e-17	3.101	1.633	1.45583e-05	0.000172709	7.011	2.81	7.73611e-14	9.77299e-13
ENSMUSG00000027306	NUSAP1	3.595	1.846	1.76737e-05	0.000269464	10.361	3.373	3.55491e-15	4.07992e-14	4.033	2.012	2.84967e-06	3.83325e-05	7.591	2.924	9.68226e-12	1.05301e-10
ENSMUSG00000062619	2310039H08Rik	2.569	1.361	1.76959e-05	0.000269579	7.104	2.829	4.20782e-19	6.1849e-18	1.345	0.428	0.178188	0.412272	4.54	2.183	5.78282e-12	6.39426e-11
ENSMUSG00000030761	MYO7A	2.135	1.094	1.80858e-05	0.000275058	2.131	1.091	1.9362e-05	7.88403e-05	1.442	0.528	0.0388079	0.144196	2.094	1.066	3.05473e-05	0.000146143
ENSMUSG00000051378	KIF18B	11.986	3.583	1.85345e-05	0.000281648	21.644	4.436	1.13341e-07	6.21457e-07	19.118	4.257	3.57374e-07	5.78269e-06	24.926	4.64	2.90651e-08	2.15777e-07
ENSMUSG00000070390	NLRP1	6.207	2.634	1.86864e-05	0.000283718	22.439	4.488	2.59865e-13	2.56844e-12	8.208	3.037	7.7822e-07	1.1738e-05	21.351	4.416	6.29962e-13	7.51828e-12
ENSMUSG00000020681	ACE	5.202	2.379	1.88299e-05	0.000285661	6.153	2.621	2.43349e-06	1.12709e-05	2.333	1.222	0.0280659	0.112663	4.219	2.077	0.000189773	0.000775932
ENSMUSG00000098934	Gm18853	11.786	3.559	1.88582e-05	0.000285852	19.142	4.259	3.0467e-07	1.58963e-06	17.805	4.154	5.86658e-07	9.07177e-06	38.379	5.262	2.46285e-10	2.33014e-09
ENSMUSG00000042745	ID1	3.236	1.694	1.923e-05	0.000291245	11.842	3.566	2.23365e-19	3.3404e-18	1.273	0.349	0.379916	0.642698	7.621	2.93	1.42571e-13	1.77289e-12
ENSMUSG00000044080	S100A1	2.176	1.121	2.04312e-05	0.000309181	10.494	3.391	4.941e-38	1.66955e-36	1.77	0.824	0.0017503	0.0119806	7.14	2.836	4.34975e-27	1.11173e-25
ENSMUSG00000031389	ARHGAP4	2.35	1.233	2.0831e-05	0.000314969	6.791	2.764	1.02078e-21	1.74176e-20	2.743	1.456	4.87223e-07	7.64046e-06	5.705	2.512	3.52008e-18	5.97481e-17
ENSMUSG00000071724	SMPD5	4.853	2.279	2.10019e-05	0.000317291	15.426	3.947	1.57489e-13	1.59019e-12	5.946	2.572	1.56009e-06	2.21061e-05	11.797	3.56	2.87534e-11	2.99744e-10
ENSMUSG00000005465	IL27RA	6.183	2.628	2.14729e-05	0.000323869	32.707	5.032	3.66401e-16	4.53659e-15	11.802	3.561	8.23525e-09	1.61642e-07	20.127	4.331	2.36864e-12	2.69718e-11
ENSMUSG00000079436	KCNJ13	12.679	3.664	2.15077e-05	0.000324005	9.988	3.32	0.000118343	0.000423081	4.598	2.201	0.0107125	0.0533765	6.002	2.585	0.00272246	0.00868519
ENSMUSG00000021485	MXD3	2.966	1.568	2.20043e-05	0.000331063	7.919	2.985	5.52065e-16	6.7541e-15	1.487	0.573	0.123123	0.325964	2.628	1.394	0.000170498	0.000702766
ENSMUSG00000072949	Acot1	2.35	1.232	2.20943e-05	0.000332143	2.749	1.459	5.1404e-07	2.61054e-06	3.231	1.692	5.43847e-09	1.08225e-07	4.341	2.118	2.91475e-13	3.55334e-12
ENSMUSG00000095115	ITPRIPL2	3.768	1.914	2.21147e-05	0.000332175	19.252	4.267	2.29989e-21	3.84461e-20	4.516	2.175	1.39892e-06	2.00783e-05	19.525	4.287	1.52101e-21	3.02057e-20
ENSMUSG00000020702	CCL1	12.333	3.624	2.23114e-05	0.000334855	24.352	4.606	7.04898e-08	3.97299e-07	3.968	1.988	0.0201307	0.0875052	8.965	3.164	0.00021559	0.000872155
ENSMUSG00000047810	CCDC88B	3.425	1.776	2.2926e-05	0.000343796	12.006	3.586	1.10128e-17	1.5018e-16	6.911	2.789	2.78449e-11	6.6376e-10	18.35	4.198	1.17157e-23	2.58513e-22
ENSMUSG00000034467	DYNLRB2	10.447	3.385	2.34753e-05	0.000350966	2.704	1.435	0.0731583	0.132756	2.397	1.261	0.115348	0.310793	3.415	1.772	0.0269525	0.0633582
ENSMUSG00000032754	SLC8B1	2.242	1.165	2.36246e-05	0.000352821	8.366	3.064	4.69333e-29	1.14431e-27	2.694	1.43	2.00735e-07	3.33926e-06	12.548	3.649	1.56965e-40	6.50765e-39
ENSMUSG00000059108	Ifitm6	4.606	2.204	2.38215e-05	0.00035547	33.701	5.075	1.33279e-22	2.39786e-21	4.389	2.134	4.28763e-05	0.000462102	22.932	4.519	3.18343e-18	5.42193e-17
ENSMUSG00000001750	TCIRG1	2.326	1.218	2.39068e-05	0.000356451	9.95	3.315	1.19084e-30	3.07467e-29	3.465	1.793	4.93401e-10	1.08323e-08	11.365	3.506	4.25608e-34	1.40168e-32
ENSMUSG00000052384	NRROS	2.116	1.081	2.4437e-05	0.000363465	6.349	2.667	1.77254e-25	3.68066e-24	2.566	1.36	1.08652e-07	1.87588e-06	5.445	2.445	1.19519e-21	2.38067e-20
ENSMUSG00000030468	SIGLEC10	8.161	3.029	2.45843e-05	0.000365358	18.418	4.203	4.61368e-09	2.99119e-08	4.802	2.264	0.0016432	0.0113612	17.185	4.103	1.07279e-08	8.42411e-08
ENSMUSG00000039323	IGFBP2	4.191	2.067	2.53412e-05	0.0003763	9.468	3.243	3.9123e-11	3.14605e-10	3.481	1.799	0.000246506	0.00220504	6.783	2.762	1.83805e-08	1.398e-07
ENSMUSG00000004043	STAT5A	2.906	1.539	2.54225e-05	0.000377201	7.117	2.831	7.99147e-15	8.94228e-14	2.413	1.271	0.000513279	0.00421211	6.553	2.712	1.05037e-13	1.31604e-12
ENSMUSG00000000562		2.83	1.501	2.57339e-05	0.0003812	4.603	2.202	6.01468e-10	4.29608e-09	2.402	1.264	0.000399517	0.00339122	4.619	2.208	5.78652e-10	5.26165e-09
ENSMUSG00000071716	Apol7e (includes others)	8.969	3.165	2.61667e-05	0.000387297	31.259	4.966	4.13305e-11	3.31191e-10	15.856	3.987	1.17375e-07	2.02239e-06	27.48	4.78	2.12713e-10	2.02907e-09
ENSMUSG00000055093	Gm8430	2.065	1.046	2.64159e-05	0.000390582	4.412	2.142	7.23429e-18	9.99109e-17	1.747	0.805	0.00122644	0.00886215	3.872	1.953	4.22431e-15	5.82573e-14
ENSMUSG00000005470	ASF1B	3.874	1.954	2.64315e-05	0.000390582	13.386	3.743	7.06717e-16	8.58998e-15	4.301	2.105	5.92468e-06	7.53099e-05	5.732	2.519	6.03801e-08	4.30398e-07
ENSMUSG00000010830	KDELR3	5.345	2.418	2.73792e-05	0.00040328	23.982	4.584	1.52416e-15	1.80254e-14	2.206	1.142	0.0489474	0.170907	4.949	2.307	6.56174e-05	0.000293556
ENSMUSG00000021919	CHAT	0.134	-2.903	2.80215e-05	0.000412074	0.131	-2.929	2.41983e-05	9.71045e-05	0.038	-4.714	1.86665e-11	4.51628e-10	0.161	-2.635	0.000145444	0.00060795
ENSMUSG00000037868	EGR2	6.281	2.651	2.9403e-05	0.000431346	1.207	0.271	0.669478	0.761513	0.808	-0.307	0.628732	0.831056	2.314	1.21	0.0566036	0.117866
ENSMUSG00000042707	DNALI1	10.219	3.353	2.98197e-05	0.000437108	1.409	0.495	0.539116	0.649452	2.349	1.232	0.125545	0.330017	3.166	1.663	0.0387633	0.0862039
ENSMUSG00000018983	E2F2	3.71	1.891	2.99791e-05	0.000439092	8.702	3.121	5.15812e-12	4.51292e-11	3.008	1.589	0.000459227	0.00382861	4.429	2.147	2.20721e-06	1.25452e-05
ENSMUSG00000028463	CA9	4.906	2.295	3.01788e-05	0.000441661	4.214	2.075	0.000163647	0.000569899	2.855	1.513	0.00601216	0.0335155	7.008	2.809	3.27286e-07	2.12891e-06
ENSMUSG00000003348	MOB3A	2.118	1.083	3.06447e-05	0.00044812	5.502	2.46	2.35401e-21	3.93189e-20	3.177	1.668	1.29385e-10	2.96502e-09	5.002	2.323	3.46691e-19	6.09287e-18
ENSMUSG00000038059	SMIM3	2.915	1.544	3.09451e-05	0.000451788	9.415	3.235	2.2133e-18	3.14322e-17	7.126	2.833	1.87339e-14	5.58969e-13	13.528	3.758	2.9642e-24	6.74296e-23
ENSMUSG00000026365	CFH	3.756	1.909	3.22291e-05	0.000469406	15.533	3.957	6.63653e-18	9.2088e-17	1.211	0.276	0.548334	0.778898	8.637	3.11	1.24654e-11	1.33666e-10
ENSMUSG00000033107	Rnf125	3.246	1.699	3.23576e-05	0.000470903	14.864	3.894	1.1016e-21	1.87189e-20	5.55	2.473	1.32655e-09	2.82515e-08	14.325	3.84	4.02891e-21	7.86727e-20
ENSMUSG00000052760	A630001G21Rik	2.333	1.222	3.30738e-05	0.000480176	6.898	2.786	1.55505e-21	2.63157e-20	2.121	1.085	0.000231446	0.0020829	6.075	2.603	6.25906e-19	1.09322e-17
ENSMUSG00000026070	IL18R1	2.632	1.396	3.3505e-05	0.000486049	7.886	2.979	4.77549e-19	7.00428e-18	5.402	2.434	3.40562e-13	9.36044e-12	11.54	3.529	4.09507e-26	1.004e-24
ENSMUSG00000038387	RRAS	2.032	1.023	3.41963e-05	0.000494896	11.845	3.566	1.45979e-47	6.88983e-46	2.631	1.395	1.5229e-08	2.89335e-07	7.176	2.843	8.1049e-31	2.40591e-29
ENSMUSG00000055148	KLF2	2.132	1.092	3.52519e-05	0.000508962	9.175	3.198	5.87905e-34	1.70874e-32	1.409	0.495	0.0613745	0.201221	4.618	2.207	5.6903e-17	8.85609e-16
ENSMUSG00000078942	Naip1 (includes others)	6.823	2.77	3.69349e-05	0.000531997	72.816	6.186	1.22423e-20	1.94985e-19	23.355	4.546	8.51523e-12	2.10023e-10	67.829	6.084	5.37594e-20	9.87612e-19
ENSMUSG00000040809	Chil3/Chil4	8.823	3.141	3.79301e-05	0.00054547	32.407	5.018	4.53035e-11	3.62322e-10	58.193	5.863	1.41178e-14	4.24801e-13	616.721	9.268	4.65715e-34	1.53123e-32
ENSMUSG00000022033	PBK	7.462	2.9	3.89025e-05	0.000558573	14.961	3.903	2.95791e-08	1.74456e-07	13.372	3.741	1.06892e-07	1.85089e-06	14.086	3.816	6.04062e-08	4.30429e-07
ENSMUSG00000016024	LBP	8.073	3.013	3.91151e-05	0.000561183	7.461	2.899	7.57789e-05	0.000280262	3.667	1.875	0.010521	0.0526284	7.141	2.836	0.00010852	0.000464059
ENSMUSG00000102412	CD28	9.349	3.225	3.93184e-05	0.000563656	28.384	4.827	7.39094e-10	5.24451e-09	8.393	3.069	9.12476e-05	0.000915204	8.851	3.146	6.10944e-05	0.00027462
ENSMUSG00000024235	MAP3K8	3.692	1.884	4.00023e-05	0.000572111	9.795	3.292	6.69216e-13	6.39328e-12	4.9	2.293	5.71312e-07	8.85757e-06	9.687	3.276	8.76768e-13	1.03089e-11
ENSMUSG00000009378	SLC16A12	6.346	2.666	4.00887e-05	0.000572898	8.432	3.076	2.1434e-06	1.00311e-05	1.933	0.951	0.144349	0.361899	4.216	2.076	0.00141337	0.00483
ENSMUSG00000036246	GMIP	2.111	1.078	4.22677e-05	0.00060215	3.693	1.885	7.56904e-13	7.19093e-12	1.855	0.891	0.000713244	0.00556299	5.617	2.49	2.6869e-21	5.29883e-20
ENSMUSG00000064280	CCDC146	9.282	3.215	4.25485e-05	0.000605677	3.271	1.71	0.029768	0.0614963	1.887	0.916	0.244563	0.502089	2.564	1.358	0.0846814	0.16434
ENSMUSG00000005397	NID1	2.777	1.474	4.2709e-05	0.000607487	17.847	4.158	3.88223e-31	1.02159e-29	1.953	0.965	0.00748576	0.0401566	12.643	3.66	1.82889e-24	4.19883e-23
ENSMUSG00000020186	CSRP2	3.602	1.849	4.45733e-05	0.000633511	9.038	3.176	2.25618e-12	2.04078e-11	1.764	0.819	0.0710354	0.223303	5.237	2.389	1.33316e-07	9.09179e-07
ENSMUSG00000051969	Tlr11	11.43	3.515	4.46952e-05	0.000634255	26.373	4.721	4.04107e-08	2.34377e-07	2.683	1.424	0.100732	0.283794	22.843	4.514	1.56144e-07	1.05328e-06
ENSMUSG00000022686	B3GNT5	6.762	2.758	4.58132e-05	0.000648606	29.51	4.883	4.55979e-13	4.41975e-12	4.354	2.122	0.00174254	0.0119505	12.115	3.599	1.02193e-07	7.05899e-07
ENSMUSG00000096129		9.513	3.25	4.87131e-05	0.000686994	26.266	4.715	2.66236e-09	1.77371e-08	7.94	2.989	0.000195004	0.00178566	13.854	3.792	2.12611e-06	1.21294e-05
ENSMUSG00000096531		9.513	3.25	4.87131e-05	0.000686994	26.266	4.715	2.66236e-09	1.77371e-08	7.94	2.989	0.000195004	0.00178566	13.854	3.792	2.12611e-06	1.21294e-05
ENSMUSG00000024402	LTA	6.89	2.784	4.92214e-05	0.000693626	16.215	4.019	4.50326e-09	2.92605e-08	3.358	1.748	0.0109861	0.0544824	7.666	2.939	1.85824e-05	9.15701e-05
ENSMUSG00000076609	IGKC	9.736	3.283	4.93331e-05	0.000694664	178.087	7.476	2.36714e-20	3.7184e-19	1.308	0.388	0.632155	0.832588	29.884	4.901	1.36467e-09	1.19546e-08
ENSMUSG00000073008	GPR174	4.133	2.047	4.96243e-05	0.000697687	25.131	4.651	2.0241e-20	3.19172e-19	2.863	1.518	0.00269276	0.0172311	10.108	3.337	3.37542e-11	3.50038e-10
ENSMUSG00000031551	IDO1	3.247	1.699	4.99389e-05	0.000701569	21.52	4.428	2.78324e-26	6.06711e-25	5.031	2.331	2.51555e-08	4.6598e-07	16.112	4.01	7.90848e-22	1.59371e-20
ENSMUSG00000039476	PRRX2	4.267	2.093	5.05415e-05	0.000709487	20.842	4.381	1.80517e-17	2.42948e-16	2.617	1.388	0.0073012	0.0393446	7.177	2.843	3.62837e-08	2.66183e-07
ENSMUSG00000003190	BCL2L12	3.048	1.608	5.06922e-05	0.000711055	13.392	3.743	2.68013e-21	4.4549e-20	2.081	1.057	0.00787777	0.0417682	8.459	3.08	6.9874e-15	9.53041e-14
ENSMUSG00000028228	CPNE3	2.398	1.262	5.17655e-05	0.000725553	4.522	2.177	2.80165e-12	2.50554e-11	1.853	0.89	0.00432946	0.0256216	4.409	2.14	6.52997e-12	7.19637e-11
ENSMUSG00000038304	CD160	4.219	2.077	5.19605e-05	0.000727727	26.217	4.712	3.49274e-20	5.44085e-19	2.788	1.479	0.00399763	0.0240738	8.615	3.107	1.37842e-09	1.20697e-08
ENSMUSG00000066442	MTHFS	2.167	1.115	5.35361e-05	0.000748643	6.238	2.641	9.19113e-22	1.57082e-20	1.63	0.704	0.0108157	0.0538	4.564	2.19	2.00962e-15	2.83847e-14
ENSMUSG00000032911	CSPG4	0.327	-1.612	5.37938e-05	0.000751671	1.616	0.692	0.0813215	0.144949	0.66	-0.6	0.131341	0.339827	0.97	-0.044	0.912849	0.951709
ENSMUSG00000029545	ACADS	2.649	1.406	5.40826e-05	0.000754549	6.007	2.587	8.56606e-14	8.85791e-13	3.18	1.669	1.57537e-06	2.2287e-05	6.176	2.627	3.74627e-14	4.85304e-13
ENSMUSG00000037944	CCR7	7.812	2.966	5.48536e-05	0.000764722	31.726	4.988	1.14889e-11	9.69721e-11	2.553	1.352	0.0661129	0.212456	14.733	3.881	1.29493e-07	8.8432e-07
ENSMUSG00000020395	ITK	2.255	1.173	5.67601e-05	0.000788287	7.47	2.901	1.33604e-23	2.5386e-22	4.03	2.011	4.27003e-12	1.08168e-10	7.422	2.892	2.00623e-23	4.39268e-22
ENSMUSG00000041577	PRELP	5.032	2.331	5.7173e-05	0.000793417	7.748	2.954	3.40077e-07	1.76452e-06	1.531	0.614	0.289143	0.552351	3.306	1.725	0.00291163	0.00921762
ENSMUSG00000050721	PLEKHO2	2.207	1.142	5.79169e-05	0.000802518	8.119	3.021	1.52031e-26	3.35315e-25	3.713	1.893	2.50713e-11	6.00058e-10	10.731	3.424	1.28918e-33	4.1761e-32
ENSMUSG00000026380	TFCP2L1	3.606	1.85	6.11677e-05	0.000845636	4.992	2.32	4.99599e-07	2.54034e-06	1.627	0.702	0.129431	0.336749	4.27	2.094	5.79127e-06	3.0958e-05
ENSMUSG00000073633	FBXO36	3.533	1.821	6.19255e-05	0.00085417	4.086	2.031	7.9554e-06	3.45153e-05	2.717	1.442	0.00152399	0.0106529	3.587	1.843	5.12944e-05	0.000234066
ENSMUSG00000045817	ZFP36L2	2.368	1.243	6.2626e-05	0.000863178	10.119	3.339	5.00381e-27	1.12657e-25	2.993	1.582	3.50595e-07	5.67817e-06	11.76	3.556	2.00286e-30	5.84924e-29
ENSMUSG00000022054	Nefm	0.462	-1.113	6.39386e-05	0.000879277	0.421	-1.248	7.44036e-06	3.23969e-05	0.648	-0.626	0.0246649	0.102432	0.264	-1.924	5.08081e-12	5.65265e-11
ENSMUSG00000001128	CFP	2.162	1.113	6.42412e-05	0.000882771	6.987	2.805	6.03798e-24	1.16776e-22	1.516	0.6	0.0311678	0.121949	5.709	2.513	1.58628e-19	2.83801e-18
ENSMUSG00000052305	HBB	5.77	2.528	6.52903e-05	0.000896512	23.939	4.581	4.66985e-13	4.5243e-12	1.455	0.541	0.392889	0.654006	3.98	1.993	0.00165158	0.00555628
ENSMUSG00000035673	SBNO2	2.416	1.272	6.55953e-05	0.000900022	3.711	1.892	2.90231e-09	1.92533e-08	5.843	2.547	1.28082e-15	4.13371e-14	6.885	2.783	2.3749e-18	4.0693e-17
ENSMUSG00000023341	Mx1/Mx2	5.653	2.499	6.60746e-05	0.000904557	6.202	2.633	2.63198e-05	0.000105146	8.485	3.085	8.35177e-07	1.25227e-05	13.193	3.722	2.78478e-09	2.34136e-08
ENSMUSG00000058488	KL	9.202	3.202	6.60699e-05	0.000904557	5.152	2.365	0.00320952	0.00851979	2.259	1.176	0.142975	0.35947	3.022	1.596	0.0468179	0.100798
ENSMUSG00000006369	FBLN1	3.307	1.725	6.61953e-05	0.000904851	13.726	3.779	2.21174e-18	3.14317e-17	1.19	0.251	0.562565	0.789068	7.181	2.844	4.72825e-11	4.8153e-10
ENSMUSG00000030474	SIGLEC9	5.341	2.417	6.61765e-05	0.000904851	9.406	3.234	9.24977e-08	5.14159e-07	3.058	1.613	0.00786116	0.0417423	7.521	2.911	1.55281e-06	9.08849e-06
ENSMUSG00000040562	GSTM1	5.114	2.354	6.8327e-05	0.000932592	20.11	4.33	2.3537e-13	2.33532e-12	2.172	1.119	0.0586125	0.194678	8.956	3.163	8.79374e-08	6.13184e-07
ENSMUSG00000034641	CD300LD	4.902	2.293	6.94245e-05	0.000946863	37.504	5.229	8.41114e-20	1.28496e-18	2.066	1.047	0.0712376	0.223701	16.543	4.048	1.9063e-12	2.18828e-11
ENSMUSG00000047394	ODF3B	7.203	2.849	6.99016e-05	0.000952658	1.352	0.435	0.544258	0.654347	1.055	0.077	0.914848	0.970226	1.212	0.277	0.700064	0.8072
ENSMUSG00000082035	RPL17	2.68	1.422	7.1027e-05	0.000966551	6.975	2.802	1.9032e-15	2.23311e-14	1.43	0.516	0.158741	0.384369	6.41	2.68	3.72391e-14	4.83039e-13
ENSMUSG00000026580	SELP	10.227	3.354	7.3326e-05	0.000994865	31.098	4.959	4.44964e-09	2.89304e-08	5.155	2.366	0.00521133	0.0298752	25.534	4.674	3.22704e-08	2.3806e-07
ENSMUSG00000044350	LACC1	2.349	1.232	7.41245e-05	0.00100495	4.71	2.236	6.0678e-13	5.813e-12	2.248	1.169	0.000170449	0.00159112	4.008	2.003	1.16835e-10	1.14296e-09
ENSMUSG00000026837	COL5A1	3.948	1.981	7.43939e-05	0.00100785	2.66	1.412	0.00477116	0.0122055	3.828	1.937	0.000107746	0.00106684	2.32	1.214	0.0152611	0.0388351
ENSMUSG00000062783	Csprs (includes others)	5.869	2.553	7.71625e-05	0.00104459	21.702	4.44	5.28958e-12	4.62597e-11	4.481	2.164	0.000820284	0.00628356	15.974	3.998	5.50928e-10	5.02336e-09
ENSMUSG00000036480	PRSS56	0.094	-3.416	8.73919e-05	0.00117695	1.812	0.858	0.31153	0.428892	0.721	-0.472	0.578879	0.800981	0.523	-0.936	0.272517	0.412903
ENSMUSG00000027239	MDK	2.304	1.204	8.73419e-05	0.00117695	10.363	3.373	3.29902e-28	7.79417e-27	1.224	0.292	0.342142	0.608005	5.508	2.461	9.8518e-16	1.42704e-14
ENSMUSG00000076476	Trbv20	8.768	3.132	8.85341e-05	0.00119145	45.558	5.51	3.36771e-12	2.99874e-11	12.31	3.622	5.37557e-06	6.90706e-05	22.235	4.475	1.81089e-08	1.3784e-07
ENSMUSG00000058976	Usp17la (includes others)	2.331	1.221	8.89308e-05	0.00119503	4.805	2.264	1.83478e-13	1.83818e-12	1.863	0.897	0.00419731	0.0250066	4.546	2.185	1.57579e-12	1.82363e-11
ENSMUSG00000076461	Trbv1	9.066	3.18	9.00144e-05	0.0012087	35.58	5.153	1.88668e-10	1.42005e-09	17.246	4.108	3.92397e-07	6.27891e-06	40.391	5.336	4.23923e-11	4.34625e-10
ENSMUSG00000020099	UNC5B	0.248	-2.012	9.12402e-05	0.001224	1.148	0.199	0.69726	0.783327	0.615	-0.701	0.170244	0.401147	1.378	0.462	0.36531	0.515541
ENSMUSG00000049410	Zfp683	8.942	3.161	9.12885e-05	0.001224	37.028	5.211	7.7835e-11	6.07621e-10	9.777	3.289	4.55909e-05	0.000487226	20.233	4.339	6.92365e-08	4.89661e-07
ENSMUSG00000026573	XCL1	10.067	3.332	9.42063e-05	0.00126127	64.102	6.002	1.90668e-12	1.73532e-11	4.078	2.028	0.0176155	0.0788155	17.533	4.132	1.27302e-06	7.55107e-06
ENSMUSG00000046808	Atp10d	3.001	1.586	0.000100049	0.00133265	8.099	3.018	1.22567e-13	1.24737e-12	1.47	0.556	0.173696	0.40632	5.858	2.55	3.81975e-10	3.54635e-09
ENSMUSG00000031362	Xlr4a (includes others)	4.764	2.252	0.000100407	0.00133546	14.733	3.881	1.80763e-11	1.50172e-10	4.589	2.198	0.000147116	0.00140578	9.13	3.191	3.47759e-08	2.55688e-07
ENSMUSG00000037095	LRG1	3.76	1.911	0.000101523	0.00134933	13.262	3.729	3.1722e-14	3.39633e-13	1.067	0.094	0.848377	0.939512	8.197	3.035	6.57932e-10	5.94173e-09
ENSMUSG00000087141	PLCXD2	0.439	-1.188	0.000101683	0.00135046	0.461	-1.119	0.000254915	0.000856293	0.412	-1.278	2.92472e-05	0.000327314	0.503	-0.991	0.00120093	0.00417238
ENSMUSG00000042485	MUSTN1	2.372	1.246	0.00010216	0.00135582	16.016	4.001	6.83718e-36	2.14802e-34	1.8	0.848	0.00827962	0.0433559	6.165	2.624	2.58242e-16	3.87051e-15
ENSMUSG00000010142	TNFRSF13B	4.13	2.046	0.000102676	0.00136168	10.901	3.446	5.51029e-11	4.36622e-10	4.44	2.151	4.42173e-05	0.000474938	6.777	2.761	1.58347e-07	1.06778e-06
ENSMUSG00000069917	HBA1/HBA2	5.624	2.492	0.000104379	0.00138124	22.875	4.516	2.03268e-12	1.84591e-11	1.517	0.602	0.34882	0.615079	3.789	1.922	0.00276245	0.00878737
ENSMUSG00000029661	COL1A2	3.17	1.664	0.000105147	0.00138988	13.355	3.739	2.75197e-18	3.89478e-17	0.9	-0.151	0.725239	0.883404	7.115	2.831	4.12578e-11	4.24088e-10
ENSMUSG00000023959	CLIC5	4.004	2.002	0.000105185	0.00138988	13.307	3.734	4.12937e-13	4.0158e-12	7.567	2.92	1.45368e-08	2.77966e-07	10.49	3.391	4.69942e-11	4.78839e-10
ENSMUSG00000100838		9.413	3.235	0.000105853	0.0013977	18.014	4.171	5.56356e-07	2.81433e-06	16.085	4.008	1.50416e-06	2.1416e-05	32.943	5.042	1.39977e-09	1.22458e-08
ENSMUSG00000083705	Gm8624	2.59	1.373	0.00010744	0.00141693	9.518	3.251	1.62375e-20	2.57028e-19	1.413	0.498	0.165723	0.394518	6.734	2.751	5.13639e-15	7.04445e-14
ENSMUSG00000069919	HBA1/HBA2	5.593	2.484	0.000107464	0.00141693	22.942	4.52	1.8065e-12	1.64779e-11	1.527	0.611	0.340689	0.606248	3.868	1.951	0.00234091	0.00761475
ENSMUSG00000030043	TACR1	0.169	-2.568	0.000107711	0.00141915	0.375	-1.415	0.0322138	0.0658745	0.441	-1.182	0.0731871	0.227652	0.217	-2.207	0.00088459	0.00316866
ENSMUSG00000079507	HLA-A	3.345	1.742	0.000109574	0.00144266	9.009	3.171	1.48433e-12	1.36971e-11	4.207	2.073	3.98599e-06	5.24282e-05	5.421	2.439	5.97539e-08	4.26087e-07
ENSMUSG00000039208	METRNL	2.786	1.478	0.000109696	0.00144323	1.724	0.786	0.039925	0.0793641	1.009	0.012	0.97423	0.99235	1.54	0.623	0.103373	0.193541
ENSMUSG00000045838	C15orf52	0.245	-2.031	0.000112057	0.00147322	1.791	0.841	0.106195	0.180991	1.164	0.219	0.674209	0.855196	1.637	0.711	0.171961	0.290265
ENSMUSG00000082186		0.171	-2.544	0.000112645	0.00147882	0.178	-2.492	0.000171507	0.000594755	0.708	-0.498	0.433438	0.69011	0.675	-0.566	0.376332	0.526594
ENSMUSG00000006281	TEP1	2.065	1.046	0.000117434	0.00153616	5.109	2.353	3.9231e-18	5.48807e-17	1.92	0.941	0.000532156	0.00434297	4.925	2.3	2.21624e-17	3.57242e-16
ENSMUSG00000049969	PLEKHF2	2.168	1.116	0.000117876	0.00154084	5.473	2.452	2.34566e-17	3.13232e-16	2.84	1.506	1.99722e-07	3.32551e-06	6.975	2.802	3.48503e-22	7.14233e-21
ENSMUSG00000051029	Serpinb1b	4.543	2.184	0.000125496	0.00163809	4.563	2.19	0.000120298	0.000429475	14.893	3.897	7.44487e-12	1.83878e-10	3.65	1.868	0.00104865	0.00369503
ENSMUSG00000050107	GSG2	8.402	3.071	0.000126239	0.00164426	19.071	4.253	1.07961e-07	5.93697e-07	8.437	3.077	0.000122366	0.0011917	22.418	4.487	2.09462e-08	1.58344e-07
ENSMUSG00000005268	PRLR	9.245	3.209	0.000126206	0.00164426	4.539	2.182	0.00912777	0.0216745	2.418	1.274	0.128002	0.334349	3.039	1.603	0.0554122	0.115787
ENSMUSG00000022425	ENPP2	5.666	2.502	0.000127653	0.00166149	2.497	1.32	0.0432797	0.0850062	1.577	0.657	0.314301	0.579661	2.112	1.079	0.0986314	0.185872
ENSMUSG00000031805	JAK3	2.163	1.113	0.000128559	0.00167209	5.556	2.474	1.46254e-17	1.98262e-16	3.495	1.805	4.96838e-10	1.08809e-08	5.405	2.434	4.93837e-17	7.72214e-16
ENSMUSG00000023886	SMOC2	4.288	2.1	0.000129189	0.00167908	3.791	1.923	0.000460256	0.00146635	5.174	2.371	1.54196e-05	0.000181955	4.345	2.119	0.000113067	0.000482258
ENSMUSG00000034472	RASD2	0.454	-1.139	0.000131335	0.00170535	0.309	-1.694	1.31164e-08	8.10052e-08	0.468	-1.096	0.000232407	0.00208943	0.367	-1.447	1.21722e-06	7.25036e-06
ENSMUSG00000026072	IL1R1	2.913	1.543	0.000131886	0.00171048	7.785	2.961	1.91482e-13	1.91463e-12	3.244	1.698	2.55531e-05	0.000290172	7.132	2.834	1.98185e-12	2.27369e-11
ENSMUSG00000022766	SERPIND1	2.352	1.234	0.000133792	0.00173397	12.485	3.642	7.89749e-30	1.98188e-28	4.004	2.002	5.04848e-10	1.10427e-08	4.713	2.237	3.94858e-12	4.42522e-11
ENSMUSG00000020057	DRAM1	3.154	1.657	0.000141052	0.00182159	12.111	3.598	1.26792e-16	1.60661e-15	3.086	1.626	0.000188175	0.00173474	13.642	3.77	4.28483e-18	7.25426e-17
ENSMUSG00000042289	HSD3B7	2.178	1.123	0.000142432	0.00183777	6.024	2.591	1.52708e-18	2.18679e-17	2.472	1.306	9.67586e-06	0.000118748	7.538	2.914	4.86171e-23	1.0483e-21
ENSMUSG00000058427	CXCL3	9.147	3.193	0.000144023	0.00185601	18.884	4.239	4.42732e-07	2.26574e-06	18.908	4.241	4.3557e-07	6.90351e-06	41.25	5.366	1.60474e-10	1.54927e-09
ENSMUSG00000057789	BAK1	2.52	1.333	0.000144815	0.00186491	9.309	3.219	2.92722e-20	4.58071e-19	1.523	0.607	0.0850859	0.252349	7.324	2.873	2.0646e-16	3.11321e-15
ENSMUSG00000040329	IL7	5.788	2.533	0.000149955	0.00192565	12.954	3.695	3.02784e-08	1.78179e-07	8.795	3.137	2.5939e-06	3.51848e-05	11.729	3.552	1.03008e-07	7.11277e-07
ENSMUSG00000087075	A230065H16Rik	5.139	2.361	0.000152476	0.00195664	11.332	3.502	1.91477e-08	1.15991e-07	3.359	1.748	0.00508926	0.0292793	4.444	2.152	0.000565618	0.00211298
ENSMUSG00000020897	AURKB	5.143	2.363	0.000153515	0.0019686	22.661	4.502	4.7102e-13	4.56125e-12	8.762	3.131	5.0353e-07	7.88229e-06	17.86	4.159	2.43107e-11	2.54634e-10
ENSMUSG00000017607	TNS4	4.469	2.16	0.000158156	0.00202527	5.435	2.442	1.93633e-05	7.88403e-05	2.148	1.103	0.0541739	0.183605	3.624	1.857	0.00118149	0.00411203
ENSMUSG00000029061	MMP23B	3.091	1.628	0.000164125	0.00209875	12.035	3.589	7.86015e-17	1.00965e-15	0.947	-0.079	0.85677	0.942967	2.527	1.337	0.00204171	0.00674983
ENSMUSG00000040987	MICB	5.625	2.492	0.000169969	0.0021674	8.329	3.058	3.85241e-06	1.73887e-05	12.8	3.678	2.58667e-08	4.78656e-07	8.393	3.069	3.63029e-06	1.9954e-05
ENSMUSG00000028441	C9orf24	4.668	2.223	0.000175447	0.00223569	2.066	1.047	0.0774542	0.139189	1.389	0.474	0.424416	0.682774	1.809	0.855	0.149618	0.259772
ENSMUSG00000027715	CCNA2	3.244	1.698	0.000176354	0.00224568	9.349	3.225	9.69312e-13	9.11375e-12	2.891	1.532	0.000717355	0.00559015	4.739	2.245	7.10762e-07	4.37947e-06
ENSMUSG00000001228	UHRF1	3.497	1.806	0.000177409	0.00225753	11.617	3.538	1.70707e-13	1.71692e-12	5.249	2.392	6.51376e-07	1.00116e-05	6.004	2.586	7.77119e-08	5.45522e-07
ENSMUSG00000062157	IFNLR1	5.039	2.333	0.000178592	0.00227101	2.901	1.537	0.0139929	0.0317661	3.888	1.959	0.00166969	0.0115085	6.537	2.709	1.37291e-05	6.89894e-05
ENSMUSG00000029217	TEC	2.625	1.392	0.000178979	0.00227434	4.878	2.286	7.03369e-10	4.99618e-09	3.228	1.691	5.2258e-06	6.72921e-05	6.907	2.788	5.38395e-14	6.89361e-13
ENSMUSG00000024070	PRKD3	2.174	1.12	0.000181604	0.00230448	5.689	2.508	4.36369e-17	5.72679e-16	1.901	0.927	0.0019692	0.0132045	3.823	1.935	9.86327e-11	9.71601e-10
ENSMUSG00000026683	NUF2	4.046	2.017	0.000183086	0.00232168	12.056	3.592	2.38876e-11	1.96388e-10	4.496	2.169	5.68592e-05	0.000596535	5.063	2.34	1.43937e-05	7.21284e-05
ENSMUSG00000042190	CMKLR1	2.824	1.498	0.000186808	0.00236723	7.844	2.972	9.36961e-14	9.65004e-13	2.485	1.313	0.0010658	0.00786112	12.363	3.628	8.8381e-20	1.61024e-18
ENSMUSG00000052229	GPR17	0.218	-2.196	0.000189406	0.00239849	0.569	-0.814	0.165491	0.260099	0.62	-0.689	0.240007	0.497035	0.713	-0.489	0.404959	0.554335
ENSMUSG00000031548	SFRP1	2.148	1.103	0.000194231	0.00245108	4.581	2.196	1.07994e-13	1.10453e-12	2.836	1.504	3.68026e-07	5.93884e-06	5.512	2.463	7.84618e-17	1.21164e-15
ENSMUSG00000041431	CCNB1	3.774	1.916	0.000195366	0.00246369	9.11	3.187	5.50424e-10	3.94519e-09	3.127	1.645	0.00139074	0.00988468	5.974	2.579	5.3347e-07	3.35784e-06
ENSMUSG00000071311	GPR31	9.262	3.211	0.000201468	0.00253363	9.608	3.264	0.000158188	0.000552476	7.861	2.975	0.000575681	0.00464911	17.614	4.139	1.65527e-06	9.64555e-06
ENSMUSG00000001247	LSR	2.647	1.404	0.000202474	0.00254453	4.639	2.214	4.5806e-09	2.97161e-08	1.504	0.589	0.119539	0.319136	4.575	2.194	6.35229e-09	5.14478e-08
ENSMUSG00000027326	KNL1	4.859	2.281	0.000203743	0.00255872	23.853	4.576	8.10579e-14	8.40307e-13	6.13	2.616	2.01645e-05	0.000234216	7.038	2.815	4.55525e-06	2.47369e-05
ENSMUSG00000048240	GNG7	0.415	-1.269	0.000204876	0.00256898	0.392	-1.352	7.68439e-05	0.000283742	0.53	-0.917	0.00729998	0.0393446	0.492	-1.024	0.00275317	0.00876344
ENSMUSG00000029135	FOSL2	2.17	1.118	0.000205695	0.00257613	1.734	0.794	0.00841693	0.0201423	0.75	-0.416	0.168662	0.398807	2.424	1.278	2.22915e-05	0.000108768
ENSMUSG00000101132		9.674	3.274	0.000206817	0.00258841	12.522	3.646	3.5623e-05	0.000139178	2.223	1.153	0.198554	NA	6.465	2.693	0.00242427	0.00784482
ENSMUSG00000001240	RAMP2	2.121	1.085	0.000210204	0.00262719	8.913	3.156	3.74296e-27	8.49202e-26	0.97	-0.044	0.880953	0.955058	3.566	1.834	3.66835e-10	3.41697e-09
ENSMUSG00000021108	PRKCH	3.244	1.698	0.000214632	0.00267703	11.193	3.484	2.87418e-14	3.08367e-13	4.201	2.071	6.30145e-06	7.9757e-05	8.659	3.114	1.09258e-11	1.1805e-10
ENSMUSG00000000120	NGFR	0.226	-2.144	0.000221489	0.00275314	0.334	-1.582	0.00617143	0.0153044	0.316	-1.662	0.00387739	0.0234564	0.339	-1.562	0.00707182	0.0199914
ENSMUSG00000032327	STRA6	6.042	2.595	0.000226074	0.00280822	17.94	4.165	3.20832e-09	2.11673e-08	2.331	1.221	0.0828576	0.247723	12.325	3.624	2.60235e-07	1.71069e-06
ENSMUSG00000026068	IL18RAP	2.242	1.165	0.00022745	0.00282339	6.097	2.608	1.25976e-16	1.59725e-15	3.175	1.667	1.27037e-07	2.1785e-06	7.252	2.858	1.17949e-19	2.12555e-18
ENSMUSG00000020101	VSIR	2.661	1.412	0.000235257	0.00291039	12.78	3.676	9.16951e-22	1.5698e-20	3.627	1.859	1.27562e-06	1.84426e-05	8.94	3.16	1.73749e-16	2.62593e-15
ENSMUSG00000039005	TLR4	2.751	1.46	0.000239146	0.00295449	5.173	2.371	2.25493e-09	1.51442e-08	3.662	1.873	2.36364e-06	3.22832e-05	7.216	2.851	6.36444e-13	7.58651e-12
ENSMUSG00000073402	HLA-A	8.399	3.07	0.000244763	0.00302183	10.684	3.417	4.42682e-05	0.000170303	5.307	2.408	0.00416823	0.0249099	11.294	3.498	2.97432e-05	0.000142708
ENSMUSG00000022500	LITAF	2.088	1.062	0.000246838	0.00303922	8.336	3.059	4.325e-26	9.33892e-25	3.005	1.587	4.2707e-08	7.7338e-07	8.905	3.155	1.24001e-27	3.23167e-26
ENSMUSG00000068115	NINL	0.349	-1.52	0.000248237	0.00305439	0.505	-0.987	0.0172564	0.038187	0.603	-0.73	0.0779053	0.237387	0.494	-1.017	0.0142542	0.0366107
ENSMUSG00000004892	BCAN	0.46	-1.122	0.000249874	0.00307038	0.658	-0.604	0.0484299	0.0936557	0.517	-0.951	0.0019103	0.0129012	0.621	-0.687	0.0248919	0.0591381
ENSMUSG00000051669	C16orf89	2.744	1.456	0.000256165	0.00313501	9.975	3.318	6.34466e-17	8.22687e-16	1.425	0.511	0.201644	0.447132	3.82	1.934	1.21416e-06	7.23432e-06
ENSMUSG00000024922	OVOL1	0.14	-2.833	0.000269771	0.0032817	1.083	0.115	0.878513	0.919113	0.918	-0.124	0.868811	0.948963	1.339	0.422	0.574623	0.709401
ENSMUSG00000076484	Trbj1-2	5.438	2.443	0.000281967	0.00341867	15.207	3.927	2.66295e-09	1.77371e-08	6.158	2.623	8.99749e-05	0.000903458	13.896	3.797	1.0161e-08	8.01436e-08
ENSMUSG00000025358	CDK2	4.684	2.228	0.000286588	0.00347008	14.697	3.877	2.59816e-10	1.92875e-09	4.145	2.051	0.000839869	0.00640729	14.246	3.832	4.19875e-10	3.87287e-09
ENSMUSG00000071203	Naip1 (includes others)	3.112	1.638	0.000301095	0.00363848	11.889	3.571	2.38094e-15	2.77121e-14	4.21	2.074	4.52665e-06	5.89725e-05	17.613	4.139	4.2933e-20	7.91649e-19
ENSMUSG00000103034		2.081	1.057	0.000303405	0.00366397	4.229	2.08	1.09834e-12	1.02782e-11	1.121	0.165	0.57357	0.796735	2.501	1.322	6.35968e-06	3.38326e-05
ENSMUSG00000025494	SIGIRR	3.819	1.933	0.000306307	0.00369168	13.467	3.751	2.2383e-12	2.02549e-11	4.308	2.107	8.28798e-05	0.00083694	7.236	2.855	9.53705e-08	6.61762e-07
ENSMUSG00000059042	KLK3	8.84	3.144	0.000308041	0.00370767	35.597	5.154	3.0953e-09	2.04676e-08	2.627	1.394	0.111842	0.30439	13.299	3.733	1.82859e-05	9.02211e-05
ENSMUSG00000019880	RSPO3	2.157	1.109	0.000309242	0.00371967	2.522	1.335	1.41433e-05	5.88914e-05	3.151	1.656	7.09752e-08	1.25712e-06	2.083	1.059	0.000575224	0.00214524
ENSMUSG00000045608	DBX2	0.412	-1.28	0.000309471	0.00371997	2.921	1.546	1.04728e-05	4.45956e-05	1.474	0.56	0.111155	0.30293	3.224	1.689	1.49458e-06	8.76837e-06
ENSMUSG00000096883	SHISA8	0.277	-1.852	0.000312571	0.00375476	0.703	-0.508	0.319557	0.43734	0.904	-0.145	0.775467	0.906374	1.246	0.317	0.533653	0.673776
ENSMUSG00000030587	2200002D01Rik	3.587	1.843	0.000327442	0.00392049	18.825	4.235	1.2036e-16	1.52793e-15	1.194	0.256	0.620508	0.826568	8.587	3.102	1.38375e-09	1.21111e-08
ENSMUSG00000027800	TM4SF1	2.633	1.397	0.000331491	0.00396636	10.114	3.338	9.23695e-18	1.2655e-16	1.302	0.381	0.328339	0.594216	5.619	2.49	1.54541e-10	1.4949e-09
ENSMUSG00000005824	TNFSF14	8.44	3.077	0.000333659	0.00398969	26.211	4.712	3.80184e-08	2.21376e-07	8.923	3.158	0.000231589	0.00208313	20.521	4.359	3.66468e-07	2.36453e-06
ENSMUSG00000021208	Ifi27l2a/Ifi27l2b	8.393	3.069	0.000339492	0.00405411	7.705	2.946	0.000599093	0.00186254	2.526	1.337	0.123734	NA	11.874	3.57	3.09052e-05	0.000147713
ENSMUSG00000016498	PDCD1LG2	7.151	2.838	0.000341843	0.00407686	22.338	4.481	1.50749e-08	9.26001e-08	3.815	1.932	0.0149251	0.0693709	14.409	3.849	1.18053e-06	7.04873e-06
ENSMUSG00000058755	OSM	7.318	2.871	0.000342098	0.00407723	43.408	5.44	1.06242e-11	9.00061e-11	11.057	3.467	1.5078e-05	0.00017816	22.481	4.491	2.05085e-08	1.55213e-07
ENSMUSG00000025058	CXorf21	2.925	1.549	0.000346133	0.00412262	6.464	2.692	4.30834e-10	3.12613e-09	3.737	1.902	1.0714e-05	0.000129698	9.596	3.262	3.74388e-14	4.85304e-13
ENSMUSG00000038893	FAM117A	3.101	1.633	0.00034914	0.00415302	10.791	3.432	4.96454e-14	5.24976e-13	3.313	1.728	0.000152946	0.00145058	7.806	2.965	7.94026e-11	7.90801e-10
ENSMUSG00000056671	PRELID2	3.974	1.991	0.000353652	0.00419847	16.279	4.025	4.11059e-13	3.99942e-12	3.347	1.743	0.00177751	0.0121342	7.568	2.92	1.55011e-07	1.04635e-06
ENSMUSG00000025366	ESYT1	2.097	1.068	0.00035599	0.00422073	6.232	2.64	9.46965e-19	1.37327e-17	2.921	1.546	2.27895e-07	3.76642e-06	6.612	2.725	7.15855e-20	1.30904e-18
ENSMUSG00000015316	SLAMF1	3.326	1.734	0.000367807	0.00435517	21.606	4.433	6.19055e-20	9.52086e-19	7.538	2.914	1.94321e-09	4.08947e-08	15.66	3.969	2.86309e-16	4.28149e-15
ENSMUSG00000012819	CDH23	5.771	2.529	0.000369767	0.00437553	11.854	3.567	4.96607e-07	2.52637e-06	8.976	3.166	8.13294e-06	0.000101493	12.018	3.587	4.32363e-07	2.75732e-06
ENSMUSG00000020591	NTSR2	0.441	-1.18	0.00037174	0.00439603	1.027	0.039	0.907442	0.939776	0.35	-1.514	5.00666e-06	6.47515e-05	0.849	-0.237	0.474873	0.623628
ENSMUSG00000033949	TRIM36	0.334	-1.581	0.000376972	0.00444924	1.26	0.334	0.449302	0.567815	1.033	0.047	0.914516	0.970221	1.131	0.177	0.688106	0.798988
ENSMUSG00000039316	RFTN1	2.856	1.514	0.000382465	0.00450533	7.091	2.826	3.2427e-11	2.63124e-10	4.957	2.309	5.90893e-08	1.05501e-06	8.487	3.085	4.36704e-13	5.25925e-12
ENSMUSG00000067203	H2-K2/H2-Q9	2.505	1.325	0.000395183	0.00464015	6.723	2.749	1.65836e-13	1.66874e-12	2.653	1.408	0.000165461	0.00155435	7.122	2.832	3.09516e-14	4.03591e-13
ENSMUSG00000052387	TRPM3	6.741	2.753	0.000399613	0.00468915	3.104	1.634	0.0356263	0.0718533	2.661	1.412	0.0693833	0.219899	3.681	1.88	0.0156296	0.0396408
ENSMUSG00000046591	TICRR	8.288	3.051	0.000400002	0.0046907	13.674	3.773	1.18569e-05	5.00288e-05	3.652	1.869	0.0304588	0.119781	3.812	1.93	0.0255841	0.0605283
ENSMUSG00000027636	SLA2	4.075	2.027	0.000419637	0.0048989	14.08	3.816	3.00175e-11	2.44344e-10	4.576	2.194	0.000133772	0.00129356	5.9	2.561	8.33017e-06	4.3491e-05
ENSMUSG00000001930	VWF	2.8	1.485	0.000427131	0.00498001	10.82	3.436	3.5123e-16	4.35661e-15	1.247	0.318	0.450808	0.706009	7.578	2.922	4.11413e-12	4.60296e-11
ENSMUSG00000057068	FAM47E	8.03	3.005	0.000430383	0.00501472	3.955	1.984	0.0202312	0.0440361	2.314	1.21	0.156705	0.381371	3.387	1.76	0.039477	0.0875068
ENSMUSG00000070436	SERPINH1	2.294	1.198	0.000434198	0.00505587	8.304	3.054	2.54716e-19	3.80097e-18	1.143	0.193	0.571671	0.795712	4.991	2.319	9.23948e-12	1.00559e-10
ENSMUSG00000021708	RASGRF2	2.385	1.254	0.000442869	0.00515033	1.215	0.28	0.432199	0.551108	1.544	0.626	0.0792665	0.240504	1.994	0.996	0.00526976	0.015488
ENSMUSG00000002104	RAPSN	3.982	1.993	0.000453104	0.00525973	10.038	3.327	4.53529e-09	2.94593e-08	4.241	2.084	0.00024422	0.00218679	7.003	2.808	7.71152e-07	4.73102e-06
ENSMUSG00000030114	KLRG1	5.871	2.554	0.000454142	0.00526799	30.546	4.933	1.21415e-11	1.02397e-10	4.114	2.041	0.00509877	0.0293245	11.069	3.468	1.9038e-06	1.09714e-05
ENSMUSG00000067341	H2-Eb2	4.455	2.155	0.000456476	0.00528833	9.962	3.316	5.83582e-08	3.32198e-07	6.161	2.623	1.85828e-05	0.000216551	13.343	3.738	9.56204e-10	8.50165e-09
ENSMUSG00000030263	LRMP	2.804	1.487	0.000457161	0.00529291	8.872	3.149	9.43354e-14	9.70573e-13	4.228	2.08	9.04714e-07	1.34745e-05	9.538	3.254	1.43977e-14	1.91638e-13
ENSMUSG00000024866	ACY3	0.294	-1.764	0.000458799	0.00530513	1.831	0.873	0.0786893	0.141002	0.791	-0.339	0.49624	0.741941	1.638	0.712	0.151879	0.262778
ENSMUSG00000045328	CENPE	3.68	1.88	0.000463332	0.00535076	5.037	2.332	1.39014e-05	5.79542e-05	2.755	1.462	0.0065096	0.0357616	6.171	2.626	1.00159e-06	6.03474e-06
ENSMUSG00000041707	C10orf128	4.113	2.04	0.00046764	0.00539458	11.643	3.541	1.06999e-09	7.45622e-09	2.792	1.481	0.011328	0.0558178	9.133	3.191	4.11721e-08	3.0005e-07
ENSMUSG00000000154	SLC22A18	6.935	2.794	0.00047126	0.00542858	9.921	3.31	3.4142e-05	0.000133823	3.53	1.82	0.0229149	0.0965858	10.983	3.457	1.51084e-05	7.54243e-05
ENSMUSG00000020649	RRM2	2.604	1.381	0.000472624	0.00544085	12.306	3.621	3.77934e-20	5.8784e-19	4.546	2.185	3.02646e-08	5.55414e-07	4.193	2.068	1.63532e-07	1.10013e-06
ENSMUSG00000032278	PAQR5	4.267	2.093	0.000475629	0.00546509	7.15	2.838	2.15841e-06	1.00945e-05	1.368	0.452	0.451067	0.706164	2.745	1.457	0.0151483	0.0386025
ENSMUSG00000071550	CFAP44	5.636	2.495	0.000478824	0.00549488	2.454	1.295	0.0701991	0.128268	1.857	0.893	0.211763	0.460082	2.148	1.103	0.123436	0.223172
ENSMUSG00000026355	MCM6	2.789	1.48	0.000484234	0.00555346	4.425	2.146	4.14775e-07	2.13381e-06	4.444	2.152	3.8092e-07	6.13023e-06	7.353	2.878	1.09328e-11	1.18061e-10
ENSMUSG00000028780	SEMA3C	0.365	-1.454	0.000485254	0.00556166	0.543	-0.88	0.0347565	0.0703332	0.763	-0.39	0.349265	0.615436	0.371	-1.431	0.000604596	0.00224592
ENSMUSG00000032715	TRIB3	3.115	1.639	0.000495963	0.00567726	4.753	2.249	1.69943e-06	8.07456e-06	1.904	0.929	0.0494671	0.172451	7.441	2.895	6.81383e-10	6.14514e-09
ENSMUSG00000009210	PRR29	8.989	3.168	0.00049991	0.0057117	1.361	0.445	0.623735	0.723478	1.594	0.673	0.459036	0.711996	1.229	0.297	0.743245	0.838282
ENSMUSG00000042256	PTCHD4	0.498	-1.007	0.00050071	0.00571725	0.561	-0.834	0.00394504	0.0102553	0.465	-1.104	0.000136489	0.00131412	0.436	-1.198	3.63861e-05	0.000171718
ENSMUSG00000001948	SPA17	2.241	1.164	0.00050103	0.00571732	1.545	0.627	0.0619102	0.115617	1.341	0.423	0.207407	0.454786	1.488	0.574	0.0887566	0.170548
ENSMUSG00000022218	TGM1	4.901	2.293	0.000503998	0.00574401	83.749	6.388	9.5089e-23	1.72097e-21	41.137	5.362	1.78848e-16	6.05802e-15	174.703	7.449	2.29965e-30	6.69629e-29
ENSMUSG00000035258	Abi3bp	2.636	1.398	0.000506374	0.00576387	1.331	0.412	0.306551	0.423654	1.455	0.541	0.178881	0.413268	3.318	1.73	1.69745e-05	8.41897e-05
ENSMUSG00000042129	RASSF4	2.35	1.233	0.000508958	0.00578967	8.109	3.02	1.53248e-17	2.0747e-16	2.763	1.466	3.52422e-05	0.000388057	7.449	2.897	2.91056e-16	4.3492e-15
ENSMUSG00000020092	PALD1	2.836	1.504	0.000513755	0.0058406	6.202	2.633	1.14269e-09	7.92794e-09	3.913	1.968	5.38472e-06	6.91383e-05	5.932	2.569	2.90377e-09	2.43625e-08
ENSMUSG00000079110	CAPN3	4.5	2.17	0.000525467	0.0059626	2.44	1.287	0.0398899	0.0793097	3.025	1.597	0.0107271	0.0534341	3.475	1.797	0.0041087	0.0124839
ENSMUSG00000033470	CYSLTR2	5.491	2.457	0.000528532	0.00599021	22.988	4.523	1.54772e-10	1.17438e-09	12.817	3.68	1.94166e-07	3.23908e-06	18.548	4.213	2.54828e-09	2.15897e-08
ENSMUSG00000076483	Trbj1-1	5.313	2.41	0.000530438	0.00600779	15.043	3.911	1.16225e-08	7.22128e-08	5.68	2.506	0.000304969	0.00267156	8.827	3.142	5.80323e-06	3.10052e-05
ENSMUSG00000022220	ADCY4	3.924	1.972	0.000531568	0.00601684	8.396	3.07	6.70053e-08	3.78593e-07	2.612	1.385	0.0151194	0.0700362	9.033	3.175	2.36526e-08	1.77453e-07
ENSMUSG00000046223	PLAUR	2.602	1.38	0.000534233	0.006042	6.543	2.71	9.64847e-12	8.20439e-11	3.768	1.914	1.5305e-06	2.17214e-05	20.517	4.359	5.61018e-28	1.47371e-26
ENSMUSG00000036192	RORB	0.452	-1.144	0.000547816	0.00618158	0.512	-0.967	0.00349306	0.00918361	0.477	-1.067	0.00127125	0.00914506	0.775	-0.368	0.26608	0.40549
ENSMUSG00000020844	NXN	2.938	1.555	0.000549904	0.0062013	10.624	3.409	3.18774e-14	3.41119e-13	2.176	1.122	0.0127354	0.0611428	6.995	2.806	4.29199e-10	3.95337e-09
ENSMUSG00000018986	SLFN12L	8.832	3.143	0.000550596	0.00620526	6.808	2.767	0.00236048	0.00645844	3.51	1.811	0.0466994	0.164979	6.761	2.757	0.00245321	0.00792553
ENSMUSG00000038451	SPSB2	2.85	1.511	0.000556621	0.00626929	10.035	3.327	2.547e-14	2.75564e-13	2.79	1.48	0.000719421	0.00560134	8.699	3.121	9.07965e-13	1.06631e-11
ENSMUSG00000031933	IZUMO1R	5.904	2.562	0.000561183	0.00631288	11.685	3.547	1.7258e-06	8.18283e-06	5.201	2.379	0.00136308	0.00971918	7.784	2.961	6.74337e-05	0.000300666
ENSMUSG00000032942	UCP3	0.12	-3.063	0.00057369	0.00644561	0.935	-0.097	0.911812	0.943114	0.813	-0.299	0.733394	0.887076	1.264	0.338	0.700304	0.807273
ENSMUSG00000031871	CDH5	3.052	1.61	0.000576083	0.00646851	15.269	3.933	3.40203e-17	4.49051e-16	1.12	0.163	0.729011	0.885279	5.194	2.377	3.68353e-07	2.37581e-06
ENSMUSG00000034833	TESPA1	4.312	2.108	0.000591218	0.00662215	44.108	5.463	1.95326e-19	2.92961e-18	6.466	2.693	1.03323e-05	0.000125419	14.83	3.89	1.64202e-10	1.58373e-09
ENSMUSG00000031375	BGN	3.353	1.746	0.000595481	0.00666581	14.463	3.854	3.33015e-14	3.55803e-13	0.87	-0.201	0.693061	0.866323	5.476	2.453	1.39338e-06	8.22322e-06
ENSMUSG00000017754	PLTP	2.418	1.274	0.000604217	0.00675116	4.816	2.268	1.00884e-09	7.04442e-09	1.154	0.206	0.578628	0.800883	4.073	2.026	4.8612e-08	3.51049e-07
ENSMUSG00000030218	MGP	2.927	1.55	0.000616906	0.00688451	16.851	4.075	2.15142e-19	3.22212e-18	0.683	-0.55	0.224466	0.47753	5.998	2.584	1.12338e-08	8.77973e-08
ENSMUSG00000028072	NTRK1	0.124	-3.017	0.000625609	0.00697735	0.136	-2.876	0.00111137	0.00325687	0.138	-2.859	0.00119405	0.00865275	0.156	-2.681	0.0023656	0.00767998
ENSMUSG00000039539	SGCZ	0.48	-1.059	0.000682009	0.00757395	0.579	-0.789	0.0114367	0.0265566	0.535	-0.902	0.00379318	0.0230534	0.556	-0.847	0.00664744	0.0189454
ENSMUSG00000014329	BICC1	2.876	1.524	0.000683529	0.00758621	5.26	2.395	9.3203e-08	5.178e-07	0.728	-0.458	0.309523	0.573837	1.997	0.998	0.0264186	0.0622431
ENSMUSG00000016918	SULF1	3.482	1.8	0.000702271	0.00776587	5.811	2.539	1.74673e-06	8.27637e-06	11.947	3.579	1.57871e-11	3.83004e-10	7.223	2.853	7.78963e-08	5.46623e-07
ENSMUSG00000066677	IFI16	2.207	1.142	0.000713964	0.00788083	4.438	2.15	1.74351e-10	1.31565e-09	2.891	1.531	5.54736e-06	7.10726e-05	5.772	2.529	5.93335e-14	7.57265e-13
ENSMUSG00000036103	COLEC12	2.29	1.195	0.00071385	0.00788083	9.044	3.177	1.86694e-19	2.80833e-18	0.912	-0.132	0.709667	0.874642	3.44	1.782	4.48246e-07	2.85129e-06
ENSMUSG00000048416	MLF1	5.252	2.393	0.000727186	0.00801223	1.778	0.83	0.2418	0.351694	2.044	1.031	0.145534	0.363704	2.436	1.284	0.0699899	0.140269
ENSMUSG00000052749	Trim30b	3.576	1.838	0.000732277	0.00806345	12.819	3.68	8.62362e-12	7.37867e-11	5.269	2.398	9.58418e-06	0.000117785	13.515	3.757	3.3171e-12	3.73649e-11
ENSMUSG00000042451	MYBPH	6.541	2.709	0.00073807	0.00812233	18.763	4.23	1.32477e-07	7.19289e-07	6.89	2.784	0.00052239	0.00427701	11.247	3.492	1.3583e-05	6.83245e-05
ENSMUSG00000026650	MEIG1	4.207	2.073	0.000740121	0.00813509	2.112	1.079	0.0794539	0.142162	1.44	0.526	0.392336	0.653392	1.495	0.58	0.346652	0.495584
ENSMUSG00000044456	RIN3	2.403	1.265	0.000754515	0.00827832	13.831	3.79	2.97179e-24	5.8186e-23	3.831	1.938	2.25742e-07	3.73429e-06	9.476	3.244	3.77947e-18	6.40415e-17
ENSMUSG00000024659	ANXA1	3.434	1.78	0.000771156	0.00844059	18.544	4.213	1.57462e-15	1.85902e-14	1.935	0.952	0.0723638	0.226091	9.975	3.318	3.49671e-10	3.26321e-09
ENSMUSG00000001473	TUBB6	2.669	1.416	0.000779058	0.00851686	9.206	3.203	2.72156e-14	2.93216e-13	4.036	2.013	1.74909e-06	2.45106e-05	10.602	3.406	5.7465e-16	8.45958e-15
ENSMUSG00000064090	VRK2	2.255	1.173	0.000785344	0.0085753	5.491	2.457	1.66209e-12	1.52147e-11	2.639	1.4	6.00547e-05	0.000628207	6.109	2.611	6.40132e-14	8.13332e-13
ENSMUSG00000032679	Cd59a	2.924	1.548	0.000786536	0.00858317	3.494	1.805	9.06209e-05	0.000330345	1.522	0.606	0.188723	0.428617	2.608	1.383	0.00271813	0.00867556
ENSMUSG00000095105	EDARADD	3.029	1.599	0.000788128	0.0085954	3.712	1.892	7.06144e-05	0.00026253	2.16	1.111	0.0202093	0.0878041	3.587	1.843	0.000114163	0.000486724
ENSMUSG00000041134	CYYR1	3.048	1.608	0.000808379	0.00878998	10.501	3.392	1.39118e-12	1.28722e-11	2.355	1.236	0.0101059	0.0507806	7.844	2.972	5.62337e-10	5.12033e-09
ENSMUSG00000055214	PLD5	0.325	-1.622	0.000813291	0.00882759	0.691	-0.534	0.269289	0.382827	0.325	-1.62	0.000825626	0.00632032	0.568	-0.815	0.0922677	0.176102
ENSMUSG00000010066	CACNA2D2	0.407	-1.297	0.000813902	0.00882897	0.427	-1.229	0.00152086	0.00434127	0.476	-1.072	0.00561601	0.0317449	0.434	-1.206	0.00187493	0.0062526
ENSMUSG00000042010	ACACB	4.099	2.035	0.000860828	0.00927731	3.015	1.592	0.00919562	0.0218054	1.855	0.891	0.145111	0.363093	2.611	1.385	0.0236305	0.0566488
ENSMUSG00000003420	FCGRT	2.111	1.078	0.000866519	0.00932761	8.836	3.143	2.22794e-22	3.93871e-21	2.166	1.115	0.000568473	0.00460135	5.521	2.465	2.43783e-14	3.20828e-13
ENSMUSG00000032334	LOXL1	3.452	1.788	0.000875982	0.00940173	14.244	3.832	8.30207e-13	7.84389e-12	2.206	1.142	0.0339797	0.129893	7.951	2.991	2.45032e-08	1.83488e-07
ENSMUSG00000021091	SERPINA3	3.081	1.624	0.000920826	0.00983983	12.743	3.672	6.60849e-14	6.91003e-13	8.588	3.102	2.40422e-10	5.37113e-09	21.84	4.449	1.06188e-19	1.92232e-18
ENSMUSG00000093969	Trav4d-4	6.557	2.713	0.00092172	0.00983983	10.325	3.368	3.76228e-05	0.000146352	4.094	2.034	0.0134215	0.0638339	5.998	2.585	0.00167916	0.00564333
ENSMUSG00000096505	Trav4d-4	6.557	2.713	0.00092172	0.00983983	10.325	3.368	3.76228e-05	0.000146352	4.094	2.034	0.0134215	0.0638339	5.998	2.585	0.00167916	0.00564333
ENSMUSG00000031241	TBX22	4.818	2.268	0.000932809	0.00994142	0.527	-0.923	0.190244	0.291262	0.612	-0.708	0.310681	0.575178	1.002	0.003	0.997065	1
ENSMUSG00000001604	TCEA3	4.573	2.193	0.000938861	0.00999424	9.766	3.288	6.97143e-07	3.47693e-06	1.665	0.735	0.268446	0.531186	3.722	1.896	0.00427684	0.0129196
ENSMUSG00000096215	SMIM22	8.15	3.027	0.000947442	0.0100669	5.424	2.439	0.00772476	0.0186748	3.157	1.659	0.0700842	0.22133	4.687	2.229	0.0149409	0.0381427
ENSMUSG00000070866	ZNF804A	0.487	-1.038	0.000976354	0.0103511	0.342	-1.55	9.32052e-07	4.56661e-06	0.6	-0.737	0.0191227	0.0838823	0.345	-1.535	1.23593e-06	7.35739e-06
ENSMUSG00000034361	CPNE2	2.859	1.515	0.000983128	0.0104168	5.505	2.461	8.64386e-08	4.82303e-07	2.835	1.503	0.00107917	0.00793667	9.523	3.251	1.50035e-12	1.74039e-11
ENSMUSG00000025270	ALAS2	3.91	1.967	0.000987852	0.0104608	11.091	3.471	6.08883e-09	3.89966e-08	0.847	-0.24	0.688106	0.863372	2.033	1.024	0.0867224	0.167515
ENSMUSG00000028195	CYR61	0.334	-1.581	0.000992533	0.0104982	1.508	0.593	0.215705	0.320999	1.099	0.137	0.775097	0.906374	3.54	1.824	0.00013805	0.000579359
ENSMUSG00000081516		0.122	-3.034	0.000997317	0.0105365	0.311	-1.687	0.0664138	0.122549	0.549	-0.866	0.345228	NA	0.136	-2.878	0.0018203	0.00607756
ENSMUSG00000058806	COL13A1	3.877	1.955	0.00100568	0.0106065	14.729	3.881	5.56462e-11	4.40587e-10	1.376	0.46	0.443416	0.699533	3.346	1.742	0.00349997	0.0108476
ENSMUSG00000087052		4.81	2.266	0.00101081	0.0106419	7.601	2.926	2.14625e-05	8.6923e-05	3.307	1.725	0.0124568	0.0600323	6.877	2.782	5.45963e-05	0.000247597
ENSMUSG00000015243	ABCA1	2.579	1.367	0.00101205	0.0106429	10.967	3.455	9.3198e-17	1.1912e-15	4.793	2.261	5.36334e-08	9.61455e-07	15.928	3.994	7.34135e-22	1.48616e-20
ENSMUSG00000025969	NRP2	2.13	1.091	0.00101567	0.0106748	4.608	2.204	3.01352e-11	2.45204e-10	1.565	0.646	0.0519115	0.178368	6.767	2.758	8.91107e-17	1.36758e-15
ENSMUSG00000076467	Trbv13-1	6.425	2.684	0.00101842	0.0106908	39.39	5.3	6.39268e-11	5.03824e-10	17.564	4.135	3.57787e-07	5.78411e-06	35.345	5.143	2.3386e-10	2.22e-09
ENSMUSG00000061802	ARMC4	6.855	2.777	0.00101895	0.0106908	2.938	1.555	0.0663456	0.122467	2.771	1.471	0.0823493	0.246639	5.706	2.512	0.00298008	0.00941181
ENSMUSG00000047671	TCTEX1D4	8.231	3.041	0.00101875	0.0106908	4.53	2.179	0.0185602	0.0407872	2.162	1.112	0.229693	0.484819	2.768	1.469	0.112692	0.207678
ENSMUSG00000006360	CRIP1	3.148	1.654	0.00102648	0.0107574	18.151	4.182	1.0417e-16	1.32485e-15	1.005	0.007	0.989443	0.997185	5.388	2.43	1.42254e-06	8.3779e-06
ENSMUSG00000036553	SH3TC1	4.177	2.062	0.00103541	0.0108385	8.843	3.144	5.5052e-07	2.78618e-06	2.099	1.069	0.089676	0.261728	8.76	3.131	6.21385e-07	3.86594e-06
ENSMUSG00000043671	DPY19L3	2.087	1.061	0.0010578	0.0110665	1.244	0.315	0.331993	0.449664	1.741	0.8	0.0135641	0.0644084	1.59	0.669	0.0393533	0.0872813
ENSMUSG00000027555	CA13	4.093	2.033	0.00106309	0.0111156	37.465	5.227	3.03524e-17	4.02962e-16	3.954	1.983	0.00141012	0.00999445	17.606	4.138	2.40033e-11	2.51812e-10
ENSMUSG00000031274	COL4A5	3.933	1.976	0.00107877	0.0112536	15.382	3.943	6.41637e-11	5.05305e-10	1.559	0.641	0.290198	0.553592	7.095	2.827	2.88191e-06	1.6099e-05
ENSMUSG00000046826	Fam187b	7.805	2.964	0.00107834	0.0112536	9.948	3.314	0.000256821	0.000862272	4.115	2.041	0.0244858	0.101855	6.202	2.633	0.00370972	0.0114272
ENSMUSG00000071547	NT5DC2	2.31	1.208	0.00108341	0.0112762	5.195	2.377	1.15569e-10	8.8904e-10	2.353	1.235	0.000832999	0.00637128	5.798	2.536	6.28765e-12	6.93703e-11
ENSMUSG00000024420	ZNF521	3.232	1.693	0.00110104	0.0114336	6.616	2.726	1.43617e-07	7.76296e-07	2.258	1.175	0.0236276	0.0989568	4.438	2.15	3.41357e-05	0.000162061
ENSMUSG00000021508	CXCL14	0.437	-1.195	0.00112082	0.0116324	1.016	0.024	0.948685	0.968499	0.755	-0.406	0.267769	0.530143	0.859	-0.22	0.54884	0.687443
ENSMUSG00000037552	PLEKHG2	2.506	1.325	0.00112336	0.0116521	10.496	3.392	5.69566e-17	7.404e-16	2.824	1.498	0.000229854	0.00207067	12.531	3.647	2.2207e-19	3.94816e-18
ENSMUSG00000008734	GPRC5B	0.473	-1.081	0.00113529	0.0117492	0.915	-0.128	0.699889	0.785424	0.516	-0.955	0.00402788	0.0242204	0.588	-0.767	0.0210037	0.0512485
ENSMUSG00000040616	TMEM51	2.158	1.109	0.00113525	0.0117492	8.194	3.035	4.09636e-19	6.02536e-18	2.149	1.104	0.00120161	0.00869332	7.29	2.866	3.38997e-17	5.35573e-16
ENSMUSG00000024538	PPIC	2.112	1.079	0.00113772	0.0117676	10.998	3.459	9.0754e-26	1.92133e-24	1.3	0.378	0.255826	0.516795	5.75	2.524	2.2066e-14	2.90975e-13
ENSMUSG00000070867	TRABD2B	2.403	1.265	0.0011705	0.0120656	4.403	2.138	3.93623e-08	2.28748e-07	3.05	1.609	3.60396e-05	0.000395613	2.878	1.525	9.22442e-05	0.000400761
ENSMUSG00000020941	MAP3K14	2.622	1.391	0.00117625	0.0120907	3.442	1.783	3.16e-05	0.000124381	1.924	0.944	0.0276742	0.111417	3.461	1.791	2.94014e-05	0.000141137
ENSMUSG00000047330	KCNE4	0.207	-2.272	0.00118324	0.0121557	2.157	1.109	0.108829	0.184593	0.648	-0.626	0.366932	0.631059	1.359	0.443	0.522692	0.663776
ENSMUSG00000032714	SYDE1	2.253	1.172	0.00118644	0.0121817	3.723	1.896	1.50941e-07	8.1353e-07	1.497	0.582	0.108163	0.297302	3.801	1.926	9.72798e-08	6.74304e-07
ENSMUSG00000023084	LRRC71	4.562	2.19	0.0011916	0.012221	4.553	2.187	0.00121261	0.00352693	1.564	0.645	0.340901	0.606406	4.719	2.238	0.000928119	0.00331264
ENSMUSG00000019767	CCDC170	5.552	2.473	0.00120253	0.0123053	1.653	0.726	0.346153	0.46426	1.663	0.734	0.339749	0.605518	1.743	0.802	0.298731	0.443983
ENSMUSG00000074417	LILRB3	7.111	2.83	0.00120901	0.0123476	25.536	4.674	8.65611e-08	4.82855e-07	3.692	1.884	0.0314308	0.122699	21.239	4.409	4.4891e-07	2.85459e-06
ENSMUSG00000036880	ACAA2	2.602	1.38	0.00121716	0.0124133	2.839	1.505	0.000416328	0.00134051	1.411	0.496	0.244671	0.502147	2.358	1.238	0.00372572	0.0114712
ENSMUSG00000035181	HEATR5A	2.006	1.004	0.00122115	0.012447	5.472	2.452	2.2008e-15	2.56881e-14	1.934	0.952	0.00217558	0.0143868	4.48	2.164	2.85474e-12	3.22666e-11
ENSMUSG00000105360		5.005	2.323	0.00123	0.0125162	20.961	4.39	2.48759e-10	1.85335e-09	3.391	1.762	0.0161981	NA	12.631	3.659	1.97912e-07	1.31758e-06
ENSMUSG00000071398	C2orf50	2.873	1.523	0.00123216	0.0125312	1.189	0.25	0.596374	0.700627	1.131	0.177	0.707165	0.873421	1.03	0.042	0.928973	0.962537
ENSMUSG00000028348	CAVIN4	0.209	-2.26	0.00124096	0.0125856	0.687	-0.542	0.431393	0.550354	0.492	-1.024	0.137386	0.349618	1.643	0.716	0.296187	0.44099
ENSMUSG00000048612	MYOF	2.681	1.423	0.00126349	0.0127998	19.531	4.288	1.9052e-22	3.38852e-21	2.446	1.29	0.00346494	0.0213503	20.485	4.356	4.08365e-23	8.84376e-22
ENSMUSG00000039865	SLC44A3	4.689	2.229	0.00127076	0.012852	8.881	3.151	5.15224e-06	2.28645e-05	3.501	1.808	0.00901948	0.0466124	7.257	2.859	3.56771e-05	0.000168493
ENSMUSG00000090439	C10orf105	6.968	2.801	0.0012899	0.013024	5.739	2.521	0.00379732	0.00991514	2.461	1.299	0.136517	0.34825	9.46	3.242	0.000195706	0.000798384
ENSMUSG00000051111	SV2C	0.453	-1.141	0.0012943	0.013054	0.878	-0.187	0.597727	0.701816	0.862	-0.215	0.544322	0.776238	0.704	-0.506	0.153335	0.264859
ENSMUSG00000026829	GBGT1	6.193	2.631	0.00130168	0.0131139	9.313	3.219	8.26028e-05	0.000303265	5.586	2.482	0.00241824	0.0157177	14.795	3.887	1.98471e-06	1.13914e-05
ENSMUSG00000062151	UNC13C	0.399	-1.327	0.00130331	0.0131231	0.731	-0.452	0.272844	0.386695	0.336	-1.575	0.000136185	0.00131191	0.714	-0.486	0.239073	0.374015
ENSMUSG00000032218	CCNB2	3.707	1.89	0.00130436	0.0131264	10.154	3.344	1.24233e-08	7.68402e-08	3.831	1.938	0.000978903	0.00733579	6.146	2.62	8.33072e-06	4.3491e-05
ENSMUSG00000087235		0.164	-2.609	0.00132202	0.0132889	0.674	-0.57	0.473294	0.590198	0.109	-3.203	9.77954e-05	0.000975923	0.417	-1.262	0.115509	0.211724
ENSMUSG00000026586	PRRX1	2.056	1.04	0.00133793	0.0134248	9.958	3.316	7.31292e-25	1.46672e-23	1.492	0.577	0.0759653	0.233355	5.819	2.541	3.51762e-15	4.88507e-14
ENSMUSG00000030345	DYRK4	7.022	2.812	0.00134891	0.013515	10.251	3.358	0.000128938	0.000458017	8.32	3.057	0.000491691	0.00405931	10.307	3.366	0.000124787	0.000528839
ENSMUSG00000050241	Klre1	2.664	1.414	0.00139215	0.01391	9.115	3.188	3.77383e-13	3.68745e-12	1.501	0.586	0.189135	0.429224	4.422	2.145	1.19706e-06	7.13886e-06
ENSMUSG00000020396	NEFH	0.365	-1.452	0.00139563	0.013922	0.322	-1.635	0.000323176	0.0010649	0.6	-0.737	0.104856	0.291352	0.203	-2.301	4.18917e-07	2.67845e-06
ENSMUSG00000074227	SPINT2	3.022	1.596	0.00139553	0.013922	2.306	1.205	0.0158049	0.0353656	1.361	0.444	0.373733	0.637183	2.436	1.285	0.0100906	0.0272267
ENSMUSG00000035458	TNNI3	3.617	1.855	0.0013953	0.013922	10.779	3.43	3.08472e-09	2.04107e-08	3.505	1.81	0.00182447	0.0124023	7.064	2.82	1.14552e-06	6.85003e-06
ENSMUSG00000026770	IL2RA	2.681	1.423	0.001403	0.0139878	11.106	3.473	4.9838e-15	5.67238e-14	2.738	1.453	0.00110219	0.00807926	4.974	2.314	1.98398e-07	1.32037e-06
ENSMUSG00000059883	IRAK4	3.448	1.786	0.00141098	0.014052	8.541	3.094	3.02795e-08	1.78179e-07	4.944	2.306	3.7016e-05	0.000404334	12.497	3.644	6.83474e-11	6.85857e-10
ENSMUSG00000029287	TGFBR3	2.257	1.174	0.00141817	0.0141082	5.7	2.511	8.22369e-12	7.05407e-11	1.843	0.882	0.0165582	0.0752313	3.801	1.926	1.63267e-07	1.09872e-06
ENSMUSG00000076902	Traj27	6.026	2.591	0.00142277	0.0141385	27.337	4.773	2.28191e-09	1.53154e-08	6.997	2.807	0.000525632	0.00429959	26.069	4.704	4.09929e-09	3.38494e-08
ENSMUSG00000043068	FAM89A	2.607	1.382	0.0014279	0.0141664	6.689	2.742	2.09567e-10	1.57045e-09	2.091	1.064	0.0142403	0.0669137	4.717	2.238	2.32829e-07	1.53817e-06
ENSMUSG00000095550	Speer4a (includes others)	0.154	-2.696	0.00143971	0.0142602	0.093	-3.425	6.52431e-05	0.000244326	0.354	-1.5	0.0733857	0.22804	1.04	0.057	0.945341	0.971413
ENSMUSG00000025572	TMC6	2.089	1.063	0.00144142	0.0142672	4.557	2.188	4.94451e-11	3.94067e-10	1.865	0.899	0.00705523	0.0382044	4.5	2.17	7.3166e-11	7.31623e-10
ENSMUSG00000032246	CALML4	7.745	2.953	0.00144272	0.0142672	3.68	1.88	0.0425674	0.083767	2.94	1.556	0.0932315	0.269102	3.592	1.845	0.0465663	0.100365
ENSMUSG00000043850	CLRN1	2.807	1.489	0.00145831	0.0144131	1.624	0.7	0.137234	0.223161	0.975	-0.037	0.937758	0.977136	1.815	0.86	0.0680938	0.137217
ENSMUSG00000038305	SPATS2L	2.035	1.025	0.00147898	0.0145937	1.327	0.409	0.205613	0.309178	0.658	-0.604	0.0613945	0.201249	1.189	0.249	0.439969	0.589127
ENSMUSG00000105547	Iglc3	6.954	2.798	0.00148089	0.0146047	42.785	5.419	6.92926e-10	4.9237e-09	0.793	-0.335	0.707691	0.873706	8.235	3.042	0.000553434	0.0020741
ENSMUSG00000043050	Tnp2	7.143	2.837	0.00150787	0.0148227	16.148	4.013	6.99756e-06	3.05918e-05	4.461	2.157	0.0159215	0.0729077	6.62	2.727	0.00231274	0.00753053
ENSMUSG00000052485	TMEM171	5.413	2.436	0.00151912	0.0149252	17.013	4.089	9.83789e-08	5.4479e-07	4.026	2.009	0.00897339	0.0464417	22.288	4.478	5.28337e-09	4.31602e-08
ENSMUSG00000015134	ALDH1A3	2.415	1.272	0.00152541	0.0149709	3.412	1.771	1.00874e-05	4.3093e-05	0.89	-0.168	0.678731	0.8576	2.029	1.021	0.0112698	0.0299649
ENSMUSG00000053338	TARM1	5.197	2.378	0.00158056	0.0154456	30.029	4.908	6.41531e-11	5.05305e-10	9.09	3.184	2.27989e-05	0.000261862	61.532	5.943	2.51456e-15	3.532e-14
ENSMUSG00000054675	TMEM119	2.687	1.426	0.00159377	0.0155663	5.602	2.486	3.68968e-08	2.1521e-07	4.552	2.187	1.28187e-06	1.85179e-05	5.474	2.452	5.61594e-08	4.02334e-07
ENSMUSG00000031762	Mt2	2.257	1.174	0.00159589	0.0155787	13.731	3.779	2.8289e-24	5.5441e-23	5.369	2.425	6.97506e-11	1.62993e-09	28.07	4.811	2.64883e-38	1.01747e-36
ENSMUSG00000036469	MARCH1	2.132	1.092	0.00161024	0.0157073	1.02	0.029	0.933076	0.957266	1.027	0.038	0.911555	0.968581	1.794	0.843	0.014963	0.0381893
ENSMUSG00000100865		4.43	2.147	0.00161722	0.0157616	2.647	1.405	0.04206	0.0829828	2.304	1.204	0.0807104	0.24368	4.772	2.255	0.000986721	0.00350041
ENSMUSG00000064220	HIST2H2AA3/HIST2H2AA4	2.498	1.321	0.00162801	0.0158414	6.043	2.595	5.64657e-10	4.04297e-09	1.524	0.608	0.147596	0.367543	3.297	1.721	4.06405e-05	0.000190215
ENSMUSG00000041187	PRKD2	2.069	1.049	0.00164415	0.0159729	5.721	2.516	3.68808e-14	3.9262e-13	2.202	1.139	0.000631043	0.00501871	4.284	2.099	2.86304e-10	2.69082e-09
ENSMUSG00000024842	CABP4	4.288	2.1	0.00168975	0.0163723	3.057	1.612	0.0166428	0.0369884	3.094	1.63	0.015173	0.0702088	8.995	3.169	2.02627e-06	1.16032e-05
ENSMUSG00000097687	CABP4	4.288	2.1	0.00168975	0.0163723	3.057	1.612	0.0166428	0.0369884	3.094	1.63	0.015173	0.0702088	8.995	3.169	2.02627e-06	1.16032e-05
ENSMUSG00000026193	FN1	2.024	1.017	0.00171944	0.0166158	9.372	3.228	2.33538e-23	4.36488e-22	1.408	0.493	0.128612	0.335505	7.074	2.822	3.21662e-18	5.47376e-17
ENSMUSG00000040428	PLEKHA4	2.442	1.288	0.00172255	0.016637	9.593	3.262	1.53216e-15	1.80992e-14	1.779	0.831	0.0436543	0.157148	6.074	2.603	2.1544e-10	2.052e-09
ENSMUSG00000060716	PLEKHH1	0.215	-2.216	0.00173931	0.0167634	0.706	-0.503	0.476849	0.593587	0.834	-0.262	0.710445	0.875345	1.149	0.2	0.776791	0.861131
ENSMUSG00000056130	TICAM2	2.253	1.172	0.00181481	0.0174083	8.219	3.039	2.74031e-16	3.41758e-15	2.888	1.53	4.32279e-05	0.00046561	11.822	3.563	7.6723e-22	1.54999e-20
ENSMUSG00000044674	FZD1	2.08	1.057	0.00182054	0.017454	6.044	2.595	1.46809e-14	1.61208e-13	1.656	0.728	0.0320901	0.124381	4.427	2.146	2.1975e-10	2.09105e-09
ENSMUSG00000027641	RBL1	2.038	1.027	0.00186804	0.0178736	3.724	1.897	8.68146e-09	5.46154e-08	1.223	0.291	0.380107	0.642777	3.738	1.902	8.10663e-09	6.46026e-08
ENSMUSG00000026475	RGS16	2.035	1.025	0.00188433	0.0179994	4.293	2.102	1.7255e-10	1.30255e-09	3.301	1.723	1.67105e-07	2.81671e-06	5.67	2.503	2.85311e-14	3.7424e-13
ENSMUSG00000025787	TGM4	0.402	-1.316	0.00188882	0.0180328	0.635	-0.655	0.118922	0.198667	0.515	-0.959	0.0224403	0.0951493	0.993	-0.011	0.979423	0.990749
ENSMUSG00000001119	COL6A1	0.312	-1.68	0.00189271	0.018051	0.386	-1.374	0.0110725	0.0257777	1.665	0.735	0.173878	0.406531	0.481	-1.055	0.0510011	0.108208
ENSMUSG00000050619	ZSCAN29	0.466	-1.102	0.0018992	0.0181035	1.539	0.622	0.078027	0.139986	0.839	-0.252	0.474973	0.725203	1.738	0.797	0.0238634	0.0571104
ENSMUSG00000046318	CCBE1	2.74	1.454	0.00192063	0.0182886	1.004	0.006	0.990063	0.997089	1.126	0.172	0.715039	0.877963	1.154	0.207	0.660762	0.778369
ENSMUSG00000040274	CDK6	2.532	1.34	0.00192851	0.018335	2.453	1.294	0.00275776	0.00743665	2.681	1.423	0.000995135	0.0074168	3.391	1.762	4.60671e-05	0.000212804
ENSMUSG00000024486	HBEGF	0.442	-1.179	0.00196422	0.0186452	1.621	0.697	0.0661735	0.122248	0.788	-0.343	0.365987	0.630105	2.809	1.49	8.51228e-05	0.000372511
ENSMUSG00000029070	MXRA8	2.717	1.442	0.00198333	0.0187973	6.324	2.661	1.124e-08	6.99206e-08	1.414	0.5	0.28424	0.546904	4.98	2.316	6.73462e-07	4.16255e-06
ENSMUSG00000026579	F5	7.291	2.866	0.00198909	0.0188421	4.336	2.116	0.0224224	0.0480885	2.72	1.444	0.119352	0.318779	3.885	1.958	0.0346765	0.0783971
ENSMUSG00000021364	ELOVL2	0.43	-1.219	0.00199434	0.018882	1.322	0.402	0.304369	0.421658	0.907	-0.141	0.719278	0.880553	0.964	-0.054	0.891696	0.937166
ENSMUSG00000020599	RGS9	0.349	-1.52	0.00202745	0.019126	0.739	-0.437	0.37461	0.49358	1.33	0.412	0.402714	0.663467	1.022	0.032	0.948922	0.973608
ENSMUSG00000009734	Pou6f2	0.355	-1.496	0.00209939	0.0197434	0.302	-1.728	0.000385997	0.00124989	0.587	-0.768	0.114012	0.308136	0.37	-1.433	0.00324203	0.0101359
ENSMUSG00000052821	CYSLTR1	3.726	1.897	0.00213146	0.0200037	17.271	4.11	2.62786e-11	2.151e-10	2.028	1.02	0.0994343	0.281254	8.227	3.04	8.41372e-07	5.13485e-06
ENSMUSG00000030206	GSG1	4.813	2.267	0.0021385	0.0200594	3.967	1.988	0.00717559	0.0174777	3.352	1.745	0.0182704	0.0808617	3.957	1.984	0.00735327	0.0206986
ENSMUSG00000031142	CACNA1F	5.046	2.335	0.00214093	0.0200719	1.136	0.184	0.809691	0.869933	1.447	0.533	0.484	0.731637	1.885	0.914	0.229975	0.363418
ENSMUSG00000026686	LMX1A	7.036	2.815	0.00216459	0.0202729	2.448	1.292	0.159804	0.253054	2.431	1.281	0.16303	0.390335	3.942	1.979	0.0311845	0.0717522
ENSMUSG00000022236	ROPN1L	3.213	1.684	0.00216761	0.0202907	2.679	1.421	0.00978657	0.0230527	2.769	1.469	0.00750125	0.0402155	4.082	2.029	0.000221972	0.000895965
ENSMUSG00000030737	SLCO2B1	2.333	1.222	0.0021802	0.0203952	5.519	2.464	6.10708e-10	4.35754e-09	3.484	1.801	6.18886e-06	7.84437e-05	4.909	2.295	8.39282e-09	6.67226e-08
ENSMUSG00000054293	A630033H20Rik	5.109	2.353	0.00220039	0.0205659	4.739	2.245	0.00352567	0.0092587	1.889	0.918	0.234977	0.49085	4.376	2.13	0.00570278	0.0165657
ENSMUSG00000051000	FAM160A1	3.984	1.994	0.00223617	0.0208153	2.036	1.026	0.116214	0.195013	1.06	0.084	0.897492	0.962321	1.04	0.057	0.930914	0.963858
ENSMUSG00000073940	HBB	4.88	2.287	0.00224312	0.020869	16.848	4.074	5.18774e-08	2.9728e-07	1.304	0.383	0.608608	0.819223	2.586	1.371	0.0669647	0.135395
ENSMUSG00000024227	Pdzph1	3.322	1.732	0.00227778	0.0211484	7.09	2.826	6.2791e-07	3.15149e-06	6.183	2.628	3.57146e-06	4.72554e-05	8.404	3.071	6.12995e-08	4.36325e-07
ENSMUSG00000064307	Lrrc51	2.71	1.438	0.0022946	0.0212936	2.035	1.025	0.0298022	0.0615609	1.218	0.285	0.546635	0.778097	1.726	0.787	0.0955173	0.180965
ENSMUSG00000017978	CADPS2	0.446	-1.166	0.00232971	0.0215865	0.388	-1.367	0.000359629	0.00117207	0.657	-0.607	0.112941	0.306521	0.39	-1.358	0.000394158	0.00151551
ENSMUSG00000028222	CALB1	2.714	1.44	0.00235161	0.0217673	1.005	0.008	0.986672	0.994843	0.578	-0.79	0.0955131	0.273741	1.114	0.156	0.7426	0.837868
ENSMUSG00000026098	PMS1	0.349	-1.519	0.00244012	0.022542	0.499	-1.003	0.0450293	0.0879974	0.782	-0.354	0.477863	0.727107	0.827	-0.274	0.583107	0.716092
ENSMUSG00000032232	CGNL1	2.804	1.488	0.00244465	0.0225598	5.774	2.53	2.55101e-07	1.34464e-06	0.901	-0.15	0.759996	0.898415	2.272	1.184	0.0159747	0.0403924
ENSMUSG00000071553	CPA2	2.196	1.135	0.00251839	0.0231816	1.038	0.054	0.887399	0.925305	1.631	0.706	0.0607524	0.199995	1.941	0.957	0.0112398	0.0298971
ENSMUSG00000021213	Akr1c12/Akr1c13	4.188	2.066	0.00254582	0.0234105	26.371	4.721	4.21612e-12	3.72518e-11	4.443	2.151	0.00166848	0.0115053	15.279	3.934	8.11057e-09	6.4608e-08
ENSMUSG00000014158	TRPV4	5.453	2.447	0.00258506	0.0237235	4.061	2.022	0.0128041	0.0293476	2.164	1.114	0.170375	0.401402	2.791	1.481	0.0683593	0.137613
ENSMUSG00000019929	DCN	4.228	2.08	0.00264776	0.0242634	18.455	4.206	1.21333e-09	8.39257e-09	0.973	-0.039	0.954857	0.984506	7.015	2.81	4.87429e-05	0.000223608
ENSMUSG00000031216	STARD8	2.699	1.433	0.00267251	0.0244277	1.084	0.116	0.807613	0.86838	0.727	-0.461	0.334534	0.60056	1.188	0.249	0.602013	0.732023
ENSMUSG00000104098		5.949	2.573	0.00269166	0.0245781	5.36	2.422	0.0048469	0.0123742	15.88	3.989	2.86411e-06	3.84494e-05	23.1	4.53	1.07275e-07	7.38434e-07
ENSMUSG00000063021	HIST1H2AA	6.506	2.702	0.0026959	0.0246045	14.398	3.848	1.85204e-05	7.57078e-05	2.55	1.351	0.135969	NA	5.023	2.329	0.00997611	0.0269618
ENSMUSG00000072596	Ear2 (includes others)	6.203	2.633	0.00276655	0.0251611	34.777	5.12	5.53543e-09	3.55963e-08	3.869	1.952	0.0267283	0.108642	11.262	3.493	7.12135e-05	0.000316312
ENSMUSG00000027510	RBM38	2.595	1.376	0.00277541	0.0252039	11.561	3.531	8.84342e-15	9.87411e-14	2.658	1.41	0.00215009	0.0142508	6.12	2.614	1.11866e-08	8.75312e-08
ENSMUSG00000054932	AFP	4.649	2.217	0.00278726	0.025299	21.17	4.404	2.46789e-09	1.65045e-08	10.415	3.381	4.79552e-06	6.22472e-05	20.457	4.354	3.76476e-09	3.11778e-08
ENSMUSG00000032579	HEMK1	2.513	1.329	0.0028064	0.0254474	1.565	0.646	0.146725	0.235847	1.118	0.161	0.717235	0.879574	1.197	0.26	0.559425	0.696521
ENSMUSG00000040189	CCDC114	2.958	1.565	0.00283804	0.0257087	1.709	0.773	0.140784	0.2279	1.345	0.428	0.415461	0.674716	2.577	1.365	0.00925966	0.0252558
ENSMUSG00000061808	TTR	6.845	2.775	0.00285055	0.0257964	2.842	1.507	0.105257	0.17969	2.234	1.16	0.212395	0.461062	2.608	1.383	0.137092	0.242474
ENSMUSG00000032595	CDHR4	5.605	2.487	0.00288036	0.0260403	2.584	1.369	0.100958	0.173444	1.085	0.118	0.888017	0.957183	0.636	-0.652	0.436744	0.585955
ENSMUSG00000015405	ACE2	0.159	-2.655	0.00292902	0.026454	1.114	0.156	0.859432	0.90555	1.052	0.074	0.933466	0.976001	1.978	0.984	0.263979	0.40322
ENSMUSG00000050271	PRAG1	2.663	1.413	0.002953	0.0266178	0.875	-0.193	0.684899	0.773453	0.842	-0.248	0.602286	0.81502	1.115	0.157	0.741878	0.837481
ENSMUSG00000015093	CLIC3	5.875	2.555	0.00297492	0.0267757	1.97	0.978	0.25575	0.367464	2.391	1.258	0.143843	0.361104	3.88	1.956	0.0229833	0.0553108
ENSMUSG00000059033		3.85	1.945	0.00298175	0.026824	7.055	2.819	1.23094e-05	5.17898e-05	2.011	1.008	0.137236	NA	6.66	2.736	2.50125e-05	0.000121418
ENSMUSG00000036151	TM6SF2	0.24	-2.059	0.003049	0.027375	0.933	-0.1	0.885042	0.923455	0.769	-0.378	0.58423	0.804518	0.754	-0.407	0.55636	0.693887
ENSMUSG00000041673	LRRC18	6.187	2.629	0.00305291	0.0273965	8.312	3.055	0.000576454	0.00179786	7.473	2.902	0.0010757	0.00792428	10.948	3.453	0.000100038	0.000431901
ENSMUSG00000023009	NCKAP5L	0.477	-1.067	0.0030748	0.0275795	0.564	-0.827	0.0217793	0.0468801	0.814	-0.298	0.408241	0.667685	0.9	-0.152	0.673625	0.787794
ENSMUSG00000050541	ADRA1B	0.486	-1.04	0.00309692	0.0277369	0.286	-1.807	2.90043e-07	1.51716e-06	0.712	-0.489	0.164054	0.391646	0.261	-1.939	3.75794e-08	2.75282e-07
ENSMUSG00000043631	ECM2	2.208	1.142	0.0031108	0.0278475	2.756	1.463	0.000153486	0.000537241	0.886	-0.175	0.652414	0.843957	1.677	0.746	0.0545514	0.114302
ENSMUSG00000064057	SCGB3A1	5.212	2.382	0.00311525	0.0278601	9.29	3.216	6.44396e-05	0.000241449	5.301	2.406	0.00281855	0.0178945	10.274	3.361	2.97894e-05	0.000142861
ENSMUSG00000020377	LTC4S	4.612	2.205	0.00311864	0.0278767	4.374	2.129	0.00432584	0.0111466	1.665	0.736	0.32449	0.590203	3.842	1.942	0.00926397	0.0252641
ENSMUSG00000045034	ANKRD34B	0.405	-1.305	0.00313023	0.0279666	0.377	-1.406	0.00146306	0.0041914	0.376	-1.413	0.00137843	0.00981288	0.24	-2.061	3.37371e-06	1.86625e-05
ENSMUSG00000063767	S100a7a	4.159	2.056	0.00313349	0.0279683	1.299	0.377	0.592696	0.697281	1.048	0.068	0.923033	0.973622	4.076	2.027	0.00365965	0.0112852
ENSMUSG00000090919	PABPC4L	0.257	-1.959	0.00314577	0.0280504	1.006	0.008	0.990269	0.997128	2.182	1.126	0.0851035	0.252359	1.175	0.232	0.72309	0.824142
ENSMUSG00000046818	DDIT4L	4.004	2.002	0.00315177	0.0280902	1.489	0.574	0.396901	0.51654	0.493	-1.02	0.132596	0.341585	0.96	-0.058	0.931535	0.964256
ENSMUSG00000059336	SLC14A1	2.464	1.301	0.00317375	0.0282723	10.863	3.441	4.94605e-15	5.63877e-14	4.639	2.214	4.89003e-07	7.66162e-06	9.909	3.309	5.3407e-14	6.84264e-13
ENSMUSG00000050493	FAM167B	3.987	1.995	0.00319592	0.0284263	15.618	3.965	4.21589e-09	2.74975e-08	6.796	2.765	4.2768e-05	0.000461495	13.186	3.721	3.58191e-08	2.62872e-07
ENSMUSG00000049154	Fam183b	3.848	1.944	0.00320699	0.0284983	0.817	-0.291	0.659831	0.753998	1.097	0.134	0.839524	0.935784	1.439	0.525	0.427316	0.576969
ENSMUSG00000058173	Smco4	2.998	1.584	0.00321654	0.0285558	6.557	2.713	4.27356e-07	2.19251e-06	1.129	0.175	0.745948	0.892194	3.674	1.877	0.000486629	0.00184146
ENSMUSG00000027997	CASP6	2.168	1.116	0.00323023	0.0286634	5.148	2.364	4.25158e-10	3.08603e-09	1.636	0.71	0.0610721	0.2006	3.941	1.978	1.76891e-07	1.18439e-06
ENSMUSG00000031077	FADD	2.251	1.17	0.00327111	0.0289979	4.317	2.11	1.04841e-07	5.77621e-07	1.587	0.666	0.0951991	0.273009	4.395	2.136	7.52826e-08	5.2903e-07
ENSMUSG00000026979	PSD4	3.496	1.806	0.00328865	0.0291392	12.613	3.657	2.56129e-09	1.71013e-08	5.484	2.455	6.37183e-05	0.000661473	14.855	3.893	2.2707e-10	2.15966e-09
ENSMUSG00000020295	Hbq1a	3.568	1.835	0.00329773	0.0292055	5.271	2.398	0.000121534	0.000433361	5.799	2.536	4.76197e-05	0.000507078	2.821	1.496	0.016937	0.0425224
ENSMUSG00000071757	ZHX2	2.433	1.283	0.0033138	0.0292909	4.852	2.279	1.75759e-07	9.41331e-07	1.83	0.871	0.0462697	0.163973	4.176	2.062	2.32398e-06	1.31637e-05
ENSMUSG00000038188	SCARF1	2.602	1.38	0.00331274	0.0292909	7.745	2.953	3.02888e-10	2.23479e-09	2.391	1.258	0.00742973	0.0399163	8.247	3.044	8.63246e-11	8.5716e-10
ENSMUSG00000074203	G430095P16Rik	2.701	1.433	0.00338887	0.029882	11.779	3.558	2.70483e-13	2.67082e-12	2.025	1.018	0.037907	0.141458	7.715	2.948	1.49746e-09	1.30545e-08
ENSMUSG00000036585	FGF1	0.464	-1.107	0.00341861	0.0301151	1.2	0.263	0.48572	0.601212	0.884	-0.178	0.637279	0.8355	0.915	-0.128	0.734375	0.832322
ENSMUSG00000028689	Ccdc163	2.048	1.034	0.0034248	0.0301406	5.52	2.465	2.38008e-12	2.15001e-11	1.184	0.244	0.493029	0.739189	4.025	2.009	1.20658e-08	9.40034e-08
ENSMUSG00000043895	S1PR2	2.48	1.31	0.00342775	0.0301519	12.409	3.633	3.6946e-16	4.57171e-15	4.411	2.141	1.63658e-06	2.3067e-05	19.977	4.32	3.26899e-22	6.72037e-21
ENSMUSG00000107108	Gm9936	0.447	-1.161	0.00343035	0.0301603	0.709	-0.497	0.204032	0.307227	1.092	0.127	0.741243	0.89105	0.633	-0.66	0.0957505	0.181321
ENSMUSG00000104824	Speer4a (includes others)	0.153	-2.705	0.00346487	0.0304209	0.353	-1.504	0.103821	0.177606	0.404	-1.307	0.157391	0.382371	0.799	-0.324	0.725742	0.826122
ENSMUSG00000031543	ANK1	0.449	-1.155	0.00346753	0.0304285	0.405	-1.303	0.000981445	0.002916	0.436	-1.198	0.00241278	0.0156986	0.271	-1.883	2.00281e-06	1.14854e-05
ENSMUSG00000035394	CFAP53	2.132	1.092	0.00348477	0.0305651	1.434	0.52	0.167488	0.262735	1.077	0.107	0.775647	0.906382	1.113	0.154	0.684586	0.796065
ENSMUSG00000031230	FGF16	0.155	-2.692	0.003489	0.0305874	0.676	-0.564	0.538861	0.649258	1.081	0.113	0.902381	0.964308	0.403	-1.312	0.153896	0.26555
ENSMUSG00000025612	BACH1	2.029	1.021	0.00349765	0.0306371	4.229	2.08	2.46629e-09	1.64991e-08	2.709	1.438	3.80771e-05	0.000415414	5.514	2.463	1.64911e-12	1.90405e-11
ENSMUSG00000026866	KYNU	3.213	1.684	0.00349802	0.0306371	5.293	2.404	3.01549e-05	0.000119149	1.536	0.62	0.28422	0.546904	5.701	2.511	1.31988e-05	6.65941e-05
ENSMUSG00000018752	TNFSF12-TNFSF13	2.191	1.131	0.0035063	0.030693	10.438	3.384	1.6561e-18	2.36825e-17	1.978	0.984	0.0111484	0.0551008	8.606	3.105	8.34413e-16	1.21485e-14
ENSMUSG00000045799		3.815	1.932	0.00358075	0.0312303	3.117	1.64	0.0136231	0.0310416	1.995	0.997	0.134544	0.344903	5.43	2.441	0.000232878	0.000936938
ENSMUSG00000041143	TMCO4	2.016	1.012	0.0036028	0.031404	6.063	2.6	5.88723e-14	6.18414e-13	2.968	1.57	5.99768e-06	7.6129e-05	6.194	2.631	3.05878e-14	3.9937e-13
ENSMUSG00000026809	SPACA9	5.574	2.479	0.00361853	0.0315109	2.554	1.353	0.112528	0.189896	2.62	1.39	0.102967	0.288079	4.009	2.003	0.0187554	0.0464533
ENSMUSG00000024900	CPT1A	2.093	1.066	0.0036271	0.0315554	6.448	2.689	1.96586e-13	1.96281e-12	2.646	1.404	0.000125779	0.00122226	6.558	2.713	1.20468e-13	1.50559e-12
ENSMUSG00000028073	PEAR1	2.462	1.3	0.00367716	0.0319323	8.73	3.126	2.56875e-12	2.31131e-11	2.364	1.241	0.00553694	0.0313578	5.873	2.554	1.10541e-08	8.6665e-08
ENSMUSG00000028175	DEPDC1	6.255	2.645	0.00370079	0.0320894	7.909	2.984	0.00106018	0.00312511	5.124	2.357	0.00969347	0.0491862	6.183	2.628	0.00393138	0.0120187
ENSMUSG00000041845	RHOD	3.914	1.969	0.00371011	0.0321548	7.768	2.958	1.29463e-05	5.42031e-05	2.149	1.104	0.10412	0.2901	6.038	2.594	0.000131493	0.000554891
ENSMUSG00000063605	CCDC102A	2.922	1.547	0.00375072	0.0324038	3.777	1.917	0.000327013	0.00107531	3.532	1.82	0.000642861	0.00509902	5.087	2.347	1.08598e-05	5.54696e-05
ENSMUSG00000062743	Zfp677	3.348	1.743	0.00374848	0.0324038	7.99	2.998	5.87696e-07	2.96412e-06	4.588	2.198	0.000253407	0.00225914	6.369	2.671	8.78888e-06	4.56907e-05
ENSMUSG00000019489	CD70	4.833	2.273	0.00375192	0.0324038	21.292	4.412	1.71234e-08	1.04467e-07	4.59	2.198	0.00506257	0.0291635	9.172	3.197	4.51349e-05	0.000208887
ENSMUSG00000051037	Rsl1 (includes others)	2.008	1.006	0.00376732	0.0324941	2.452	1.294	0.00019336	0.000664712	1.85	0.887	0.0106345	0.053047	2.388	1.256	0.000306216	0.00120514
ENSMUSG00000076911	Traj18	5.057	2.338	0.00376885	0.0324941	23.258	4.54	7.77835e-09	4.91896e-08	9.299	3.217	5.12008e-05	0.00054229	22.222	4.474	1.38635e-08	1.07252e-07
ENSMUSG00000018387	SHROOM1	2.232	1.158	0.00381593	0.0328111	1.578	0.658	0.10053	0.172839	0.97	-0.044	0.911876	0.968774	0.817	-0.292	0.468613	0.617531
ENSMUSG00000072621	Slfn10-ps	2.257	1.174	0.00381821	0.0328111	7.18	2.844	1.82482e-12	1.66376e-11	3.795	1.924	1.94997e-06	2.71121e-05	12.735	3.671	8.56451e-20	1.56182e-18
ENSMUSG00000081249		3.98	1.993	0.00383367	0.0329284	1.723	0.785	0.259823	0.372044	2.585	1.37	0.0475421	0.167	3.657	1.871	0.00684558	0.0194459
ENSMUSG00000046321	HS3ST2	0.479	-1.061	0.00398551	0.0339606	0.161	-2.631	9.96801e-13	9.35347e-12	0.91	-0.137	0.71064	0.875524	0.293	-1.769	1.62453e-06	9.48309e-06
ENSMUSG00000048108	TMEM72	5.805	2.537	0.00398833	0.0339688	2.096	1.068	0.225843	0.332531	2.495	1.319	0.134544	0.344903	2.851	1.512	0.0863578	0.167022
ENSMUSG00000043441	GPR149	0.217	-2.206	0.0040258	0.034272	0.512	-0.967	0.206537	0.310319	0.499	-1.004	0.189627	0.429954	0.457	-1.131	0.139806	0.246525
ENSMUSG00000041361	MYZAP	2.724	1.446	0.0040491	0.0344381	6.552	2.712	6.61274e-08	3.73735e-07	1.031	0.044	0.930818	0.975469	3.269	1.709	0.00069028	0.00253247
ENSMUSG00000049353	RD3	6.091	2.607	0.00410563	0.0348377	2.578	1.366	0.132606	0.217189	2.789	1.48	0.103263	0.288628	4.486	2.166	0.0171231	0.0429136
ENSMUSG00000031802	Phxr4	2.207	1.142	0.00414611	0.0351648	2.271	1.183	0.0029926	0.00800074	1.412	0.498	0.212263	0.460888	3.866	1.951	9.50842e-07	5.75343e-06
ENSMUSG00000046731	KCTD11	3.316	1.73	0.00416935	0.0353291	6.136	2.617	1.42978e-05	5.94866e-05	1.647	0.72	0.233889	0.489516	5.133	2.36	9.24706e-05	0.000401657
ENSMUSG00000059588	CALCRL	2.963	1.567	0.00420539	0.0355774	9.171	3.197	5.0002e-09	3.23363e-08	1.315	0.395	0.471215	0.721946	4.542	2.183	6.6404e-05	0.000296685
ENSMUSG00000063556		3.186	1.672	0.00427188	0.0360138	4.717	2.238	0.000119965	0.000428509	0.987	-0.019	0.975912	0.993226	3.357	1.747	0.00311148	0.00976777
ENSMUSG00000066043	PHACTR4	2.367	1.243	0.00428122	0.0360758	6.1	2.609	1.90565e-09	1.28783e-08	2.161	1.111	0.0106564	0.0531267	5.996	2.584	2.7462e-09	2.3099e-08
ENSMUSG00000021638	OCLN	2.734	1.451	0.00431285	0.0363087	5.3	2.406	2.17586e-06	1.01669e-05	2.677	1.421	0.00519716	0.0298133	4.575	2.194	1.58838e-05	7.90368e-05
ENSMUSG00000027377	MALL	3.936	1.977	0.00434275	0.03651	20.013	4.323	3.64134e-10	2.66376e-09	1.28	0.356	0.612279	0.821564	9.124	3.19	3.96908e-06	2.1732e-05
ENSMUSG00000058290	ESPL1	3.463	1.792	0.0043448	0.0365103	5.067	2.341	0.000193721	0.000665729	3.67	1.876	0.00282858	0.0179453	9.824	3.296	1.51187e-07	1.02276e-06
ENSMUSG00000090291	LRRC10B	0.259	-1.947	0.00437769	0.0367359	0.192	-2.382	0.000500145	0.00158436	0.234	-2.097	0.00215281	0.0142583	0.589	-0.765	0.262595	0.401886
ENSMUSG00000018168	IKZF3	4.186	2.066	0.00444391	0.0371719	15.176	3.924	6.40764e-08	3.62641e-07	6.407	2.68	0.000222928	0.0020144	10.213	3.352	3.86506e-06	2.11683e-05
ENSMUSG00000037490	SLC2A12	4.213	2.075	0.0044464	0.0371756	3.49	1.803	0.0134499	0.0306707	1.906	0.931	0.20211	0.447879	3.784	1.92	0.00850289	0.0234931
ENSMUSG00000073802	CDKN2B	5.176	2.372	0.00446675	0.0373287	7.033	2.814	0.000741561	0.00226307	4.635	2.213	0.00800031	0.0422599	7.295	2.867	0.000589543	0.00219246
ENSMUSG00000035095	FAM167A	4.513	2.174	0.00449287	0.0375125	5.139	2.361	0.00203134	0.00563516	1.521	0.605	0.431226	0.688004	4.124	2.044	0.00763109	0.0214017
ENSMUSG00000027570	COL9A3	4.232	2.081	0.00450111	0.0375642	3.173	1.666	0.0229773	0.0491401	1.737	0.797	0.277011	0.539148	3.426	1.777	0.015318	0.0389401
ENSMUSG00000027375	MAL	0.396	-1.336	0.00453188	0.0377519	1.211	0.276	0.557757	0.666368	1.251	0.323	0.492118	0.738211	1.671	0.741	0.115487	0.211724
ENSMUSG00000039377	HLX	3.189	1.673	0.00454511	0.0378223	9.796	3.292	2.15689e-08	1.29817e-07	4.288	2.1	0.000361718	0.00309904	18.059	4.175	1.2149e-12	1.41921e-11
ENSMUSG00000040812	AGBL2	2.913	1.543	0.0045531	0.0378595	3.143	1.652	0.00238704	0.00652505	0.905	-0.145	0.791728	0.914953	2.408	1.268	0.0201076	0.0493716
ENSMUSG00000040694	APOBEC2	5.345	2.418	0.00458987	0.038113	5.59	2.483	0.00362015	0.00948866	4.12	2.042	0.0167018	0.0756517	5.04	2.333	0.00627739	0.0180279
ENSMUSG00000052942	GLIS3	2.834	1.503	0.00461359	0.0382926	2.787	1.479	0.00536497	0.0135544	3.47	1.795	0.00070782	0.00553039	11.434	3.515	3.02965e-11	3.1517e-10
ENSMUSG00000098188	SOWAHC	2.028	1.02	0.00462	0.0383283	4.121	2.043	1.33919e-08	8.26031e-08	2.05	1.035	0.00404071	0.024258	4.138	2.049	1.238e-08	9.63756e-08
ENSMUSG00000031980	AGT	0.263	-1.926	0.00466564	0.0386367	2.393	1.259	0.0638858	0.118725	0.204	-2.292	0.000765038	0.0059125	1.365	0.448	0.509289	0.652618
ENSMUSG00000047904	SSTR2	0.403	-1.31	0.00466928	0.0386492	0.304	-1.716	0.000212592	0.000725612	0.775	-0.367	0.42775	0.685837	0.379	-1.4	0.00251247	0.00809236
ENSMUSG00000021356	IRF4	4.936	2.303	0.00469264	0.0388074	14.365	3.845	2.33175e-06	1.08387e-05	6.57	2.716	0.000853676	0.00650704	14.788	3.886	1.81248e-06	1.04878e-05
ENSMUSG00000004105	ANGPTL2	4.576	2.194	0.00471332	0.0389341	7.593	2.925	0.000164787	0.000573479	3.555	1.83	0.0184453	0.0814735	6.662	2.736	0.000425134	0.00162548
ENSMUSG00000006522	ITIH3	0.346	-1.531	0.00473277	0.0390683	1.515	0.599	0.268005	0.381345	0.567	-0.819	0.130213	0.338287	1.245	0.317	0.558256	0.69564
ENSMUSG00000027082	TFPI	2.017	1.012	0.00481118	0.0395366	7.605	2.927	2.78289e-16	3.46858e-15	0.98	-0.029	0.93518	0.976472	3.823	1.935	6.89573e-08	4.88208e-07
ENSMUSG00000038402	FOXF2	2.186	1.129	0.0048842	0.0400285	7.123	2.833	1.20292e-12	1.1221e-11	2.137	1.095	0.00629558	0.0347792	5.103	2.351	4.00924e-09	3.31471e-08
ENSMUSG00000019987	ARG1	4.473	2.161	0.00489973	0.0401377	42.985	5.426	1.59465e-12	1.46429e-11	8.595	3.103	5.32086e-05	0.000561216	76.595	6.259	3.59447e-16	5.33901e-15
ENSMUSG00000056209	NPM3	2.246	1.167	0.00494684	0.0404328	9.388	3.231	3.7711e-15	4.32562e-14	0.808	-0.307	0.470237	0.721437	3.864	1.95	2.52224e-06	1.42137e-05
ENSMUSG00000038855	ITPKB	2.332	1.222	0.00497329	0.04054	4.127	2.045	2.54801e-06	1.17721e-05	1.544	0.626	0.15011	0.371061	5.21	2.381	4.31561e-08	3.13359e-07
ENSMUSG00000037005	XPNPEP2	2.432	1.282	0.00504177	0.0410156	1.562	0.643	0.161772	0.255484	0.659	-0.602	0.194263	0.4369	1.644	0.717	0.119115	0.216859
ENSMUSG00000070687	HTR1D	0.255	-1.972	0.0050764	0.0412143	0.236	-2.083	0.00317033	0.00842665	1.356	0.439	0.528584	0.764771	0.695	-0.525	0.453692	0.602748
ENSMUSG00000004655	AQP1	5.415	2.437	0.00519843	0.0419626	6.619	2.727	0.00176778	0.00497306	1.447	0.533	0.541543	0.77395	3.781	1.919	0.0278372	0.0650682
ENSMUSG00000049521	CDC42EP1	0.448	-1.159	0.00524364	0.04229	2	1	0.0156939	0.0351566	1.378	0.463	0.263507	0.525398	2.546	1.348	0.00112008	0.00391958
ENSMUSG00000058019	CES5A	0.377	-1.406	0.00525074	0.0423286	2.254	1.172	0.0185809	0.0408284	1.118	0.161	0.747526	0.892959	1.445	0.531	0.287542	0.430836
ENSMUSG00000091736	YY2	3.948	1.981	0.00539842	0.0433275	4.07	2.025	0.00446516	0.0114783	3.36	1.748	0.0141044	0.0664418	2.37	1.245	0.0812845	0.158975
ENSMUSG00000094800	Gm9780 (includes others)	2.467	1.303	0.00541354	0.0434298	8.992	3.169	1.31262e-11	1.10385e-10	0.543	-0.881	0.0605643	0.199595	2.46	1.298	0.00559439	0.016295
ENSMUSG00000095427	Rps2-ps6	4.792	2.261	0.00547669	0.04384	3.478	1.798	0.0278554	0.0580876	1.395	0.48	0.560873	NA	1.491	0.577	0.488156	0.634369
ENSMUSG00000021903	GALNT15	2.384	1.253	0.00550297	0.0440117	3.498	1.806	6.11859e-05	0.000229969	3.011	1.59	0.000415445	0.00350364	9.583	3.261	3.76715e-13	4.55614e-12
ENSMUSG00000003849	NQO1	2.421	1.275	0.0055369	0.0442442	4.147	2.052	7.96177e-06	3.45357e-05	1.9	0.926	0.0441575	0.158445	4.285	2.099	4.93069e-06	2.66083e-05
ENSMUSG00000097295		3.582	1.841	0.00553515	0.0442442	11.283	3.496	1.18316e-07	6.47015e-07	1.952	0.965	0.148456	0.368714	9.095	3.185	1.45894e-06	8.57469e-06
ENSMUSG00000026073	IL1R2	3.827	1.936	0.0055445	0.0442856	9.624	3.267	2.82614e-06	1.29929e-05	3.432	1.779	0.0108337	0.0538596	14.875	3.895	2.34584e-08	1.76062e-07
ENSMUSG00000106627	Speer4a (includes others)	0.209	-2.257	0.00556115	0.0443797	1.354	0.438	0.586034	0.691162	0.529	-0.92	0.253777	0.513824	0.964	-0.052	0.948125	0.973116
ENSMUSG00000067919	ZNF616	4.455	2.156	0.00558843	0.0445584	30.486	4.93	2.08284e-10	1.56141e-09	13.755	3.782	1.10007e-06	1.61673e-05	17.41	4.122	1.0984e-07	7.54777e-07
ENSMUSG00000032915	Adgre4	5.004	2.323	0.00564619	0.0449043	17.693	4.145	7.6165e-07	3.7785e-06	3.412	1.771	0.0350549	0.133087	5.76	2.526	0.00263172	0.00842685
ENSMUSG00000048534	JAML	2.906	1.539	0.00569817	0.0451797	8.938	3.16	1.3265e-08	8.18737e-08	3.503	1.809	0.00115464	0.00840827	8.438	3.077	3.16813e-08	2.34149e-07
ENSMUSG00000023153	TMEM52	4.31	2.108	0.00582771	0.0460235	17.871	4.16	4.87211e-08	2.80051e-07	7.355	2.879	0.000162098	0.0015276	15.846	3.986	1.73136e-07	1.1612e-06
ENSMUSG00000030159	CLEC1B	4.925	2.3	0.00586296	0.0462654	38.412	5.263	2.73158e-10	2.02196e-09	2.301	1.202	0.150469	0.371772	7.597	2.925	0.00045751	0.00173922
ENSMUSG00000024056	NDC80	4.432	2.148	0.00592334	0.0466776	7.66	2.937	0.000165694	0.000576405	4.4	2.138	0.00616285	0.034216	5.176	2.372	0.00238776	0.00774307
ENSMUSG00000045930	CLEC14A	2.313	1.21	0.00595092	0.0468747	5.856	2.55	6.31028e-09	4.03395e-08	1.986	0.99	0.0245264	0.101981	5.729	2.518	9.84119e-09	7.79252e-08
ENSMUSG00000074768	BHMT	3.925	1.973	0.00598438	0.047057	1.426	0.512	0.479	0.595397	0.879	-0.185	0.798523	0.918121	2.363	1.241	0.0854747	0.16562
ENSMUSG00000078350	SMIM1	2.012	1.009	0.00598964	0.0470578	4.927	2.301	3.46933e-10	2.54154e-09	1.702	0.767	0.0366391	0.137807	3.654	1.87	3.4522e-07	2.23605e-06
ENSMUSG00000070637	C1orf64	2.784	1.477	0.00612254	0.0479366	18.163	4.183	5.19458e-15	5.90249e-14	1.738	0.797	0.140939	0.355809	9.19	3.2	2.38289e-09	2.0275e-08
ENSMUSG00000042659	ARRDC4	2.012	1.008	0.00612831	0.0479573	6.298	2.655	5.06591e-13	4.8896e-12	3.144	1.653	6.96568e-06	8.77892e-05	6.898	2.786	3.46879e-14	4.51124e-13
ENSMUSG00000078485		2.268	1.182	0.0062323	0.0486082	7.293	2.867	2.92766e-11	2.38407e-10	2.274	1.185	0.00606286	0.0337557	7.308	2.869	2.83834e-11	2.96043e-10
ENSMUSG00000024989	CEP55	3.95	1.982	0.00623612	0.0486172	13.37	3.741	2.28227e-07	1.21043e-06	4.715	2.237	0.0020028	0.0134045	10.751	3.426	2.1754e-06	1.23822e-05
ENSMUSG00000063704	MAPK15	5.74	2.521	0.00630685	0.0491266	1.654	0.726	0.43146	0.550405	2.014	1.01	0.273749	0.536146	1.675	0.744	0.420315	0.569958
ENSMUSG00000000204	SLFN12L	3.297	1.721	0.00636337	0.0494823	6.997	2.807	8.19887e-06	3.54894e-05	2.919	1.545	0.0143546	0.0673624	19.164	4.26	1.1879e-11	1.27724e-10
ENSMUSG00000022894	ADAMTS5	0.299	-1.744	0.00643922	0.0499444	0.985	-0.021	0.97338	0.985615	0.436	-1.197	0.0609073	0.200317	1.723	0.785	0.217972	0.349005
ENSMUSG00000003429	RPS11	1.889	0.917	2.29897e-12	6.79444e-11	5.079	2.344	5.77254e-72	5.25608e-70	1.454	0.54	3.61009e-05	0.000396041	3.303	1.724	1.08721e-39	4.39734e-38
ENSMUSG00000067274	RPLP0	1.999	0.999	1.16648e-11	3.29268e-10	6.171	2.626	3.77635e-71	3.37869e-69	1.794	0.843	1.02231e-08	1.9912e-07	3.943	1.979	3.46607e-41	1.47394e-39
ENSMUSG00000022587	LY6E	1.956	0.968	6.21066e-12	1.78349e-10	5.566	2.477	2.55951e-69	2.17643e-67	2.257	1.174	7.13667e-17	2.47874e-15	4.366	2.126	1.41461e-51	8.14281e-50
ENSMUSG00000012848	RPS5	1.763	0.818	6.1357e-10	1.53057e-08	4.772	2.254	2.34909e-65	1.79036e-63	1.612	0.689	1.86288e-07	3.11642e-06	3.304	1.724	6.48663e-39	2.53579e-37
ENSMUSG00000032562	GNAI2	1.658	0.729	1.71829e-09	4.17576e-08	4.092	2.033	2.4043e-63	1.74825e-61	1.93	0.948	4.75516e-15	1.47319e-13	4.102	2.036	1.57372e-63	1.24512e-61
ENSMUSG00000026238	Ptma (includes others)	1.746	0.804	1.81309e-12	5.40223e-11	3.712	1.892	8.47974e-62	5.9555e-60	1.841	0.881	1.19086e-14	3.60768e-13	3.003	1.587	5.86546e-44	2.72155e-42
ENSMUSG00000072692	Rpl37rt	1.614	0.69	3.82807e-08	8.18345e-07	4.189	2.067	3.93729e-61	2.69175e-59	1.347	0.43	0.000628521	0.00500313	3.299	1.722	6.67363e-43	2.97824e-41
ENSMUSG00000034892	RPS29	1.971	0.979	2.6822e-09	6.41861e-08	6.454	2.69	3.56079e-60	2.37903e-58	1.519	0.603	0.000248464	0.00222032	4.49	2.167	1.20598e-39	4.86782e-38
ENSMUSG00000049775	Tmsb4x (includes others)	1.948	0.962	1.01135e-09	2.48879e-08	5.961	2.575	4.02106e-60	2.67785e-58	1.814	0.86	4.8105e-08	8.64093e-07	3.899	1.963	1.13059e-35	3.95986e-34
ENSMUSG00000059070	RPL18	1.746	0.804	1.21663e-07	2.45957e-06	5.582	2.481	5.85049e-60	3.88359e-58	1.541	0.624	4.01664e-05	0.000436335	3.657	1.871	8.01321e-35	2.7156e-33
ENSMUSG00000084416		1.391	0.476	9.9936e-08	2.0384e-06	2.689	1.427	1.11716e-57	7.11732e-56	1.267	0.342	0.000135363	0.00130469	1.886	0.915	1.5665e-24	3.61733e-23
ENSMUSG00000008668	RPS18	1.842	0.882	3.48782e-08	7.4824e-07	5.736	2.52	4.72794e-56	2.86151e-54	1.493	0.578	0.000300959	0.00263903	3.901	1.964	1.04165e-34	3.51209e-33
ENSMUSG00000063856	GPX1	1.978	0.984	1.78418e-08	3.95797e-07	6.646	2.733	3.48568e-55	2.07908e-53	2.326	1.218	3.10281e-12	7.9164e-11	5.056	2.338	7.25371e-41	3.05194e-39
ENSMUSG00000039168	DAP	1.928	0.947	4.89014e-06	8.10651e-05	9.171	3.197	1.81708e-54	1.06227e-52	2.133	1.093	1.31245e-07	2.24416e-06	6.77	2.759	6.98265e-41	2.94413e-39
ENSMUSG00000040188	SCAMP2	1.958	0.969	2.80867e-10	7.15308e-09	5.166	2.369	5.49823e-54	3.19612e-52	2.286	1.193	7.66941e-15	2.34339e-13	4.722	2.24	2.39174e-48	1.24994e-46
ENSMUSG00000058546	Rpl23a	1.833	0.874	7.84069e-08	1.62656e-06	5.58	2.48	1.75596e-52	9.68746e-51	1.494	0.58	0.00037054	0.0031621	3.861	1.949	4.70633e-33	1.49064e-31
ENSMUSG00000003038	Hmgn2 (includes others)	1.396	0.481	2.18007e-08	4.76091e-07	2.464	1.301	6.54603e-52	3.53554e-50	1.542	0.624	3.60955e-13	9.8904e-12	2.1	1.071	1.24249e-35	4.31374e-34
ENSMUSG00000066315		1.644	0.717	2.44249e-06	4.2797e-05	4.837	2.274	1.41919e-50	7.30101e-49	1.418	0.503	0.000935807	0.00704848	3.332	1.737	3.36034e-30	9.72784e-29
ENSMUSG00000020376	RNF130	1.667	0.737	7.64408e-07	1.42234e-05	4.631	2.211	6.23164e-50	3.13532e-48	1.593	0.672	6.5299e-06	8.24725e-05	4.239	2.084	1.67935e-44	7.8656e-43
ENSMUSG00000041841	RPL37	1.73	0.791	4.64102e-07	8.86168e-06	4.947	2.307	5.35862e-49	2.61303e-47	1.378	0.462	0.00323271	0.0200934	3.919	1.97	3.3858e-36	1.20499e-34
ENSMUSG00000070343		1.804	0.851	4.89042e-07	9.29894e-06	5.585	2.481	7.81176e-49	3.80024e-47	1.603	0.681	5.7015e-05	0.000597817	3.927	1.973	1.78089e-31	5.3586e-30
ENSMUSG00000025525	APOOL	1.631	0.706	1.21969e-05	0.00018977	4.984	2.317	7.68074e-48	3.65866e-46	1.839	0.879	4.75271e-08	8.55439e-07	3.861	1.949	4.71033e-34	1.54616e-32
ENSMUSG00000026204	PTPRN	0.814	-0.296	0.0152079	0.0969976	0.292	-1.774	1.15115e-47	5.44559e-46	0.917	-0.125	0.305413	0.569435	0.48	-1.058	4.65457e-18	7.86682e-17
ENSMUSG00000060419		1.831	0.872	5.19702e-08	1.09431e-06	4.969	2.313	2.3866e-47	1.11871e-45	1.426	0.512	0.00140963	0.00999445	2.894	1.533	1.08774e-21	2.17755e-20
ENSMUSG00000073640	LOC108167922	1.684	0.752	1.5934e-07	3.17896e-06	4.195	2.069	2.83163e-47	1.31831e-45	1.409	0.494	0.000579392	0.00467483	3.072	1.619	1.47679e-29	4.13064e-28
ENSMUSG00000025362	RPS26	1.756	0.813	2.70941e-07	5.30108e-06	4.853	2.279	3.2488e-47	1.50911e-45	1.424	0.51	0.00125548	0.00904992	3.485	1.801	4.14509e-30	1.19647e-28
ENSMUSG00000097394	TMEM134	1.803	0.851	1.01428e-05	0.000159581	6.784	2.762	1.03303e-46	4.73445e-45	1.504	0.589	0.00225839	0.0148524	3.736	1.902	5.41213e-23	1.1632e-21
ENSMUSG00000021248	TMED10	1.489	0.574	2.91631e-07	5.68152e-06	3.035	1.602	1.43837e-46	6.53395e-45	1.388	0.473	2.40264e-05	0.000274766	3.168	1.663	4.68247e-50	2.59746e-48
ENSMUSG00000044408	SPTSSA	1.511	0.595	7.33076e-05	0.000994865	4.383	2.132	5.3144e-46	2.38777e-44	1.611	0.688	4.48104e-06	5.85068e-05	2.541	1.345	3.03327e-19	5.34497e-18
ENSMUSG00000023010	TMBIM6	1.324	0.405	0.000638769	0.00711977	3.213	1.684	6.88019e-46	3.06451e-44	1.366	0.45	0.000148363	0.00141694	2.766	1.468	3.07281e-35	1.05031e-33
ENSMUSG00000025809	ITGB1	1.362	0.446	0.00486807	0.0399322	4.736	2.244	7.56733e-46	3.36329e-44	1.819	0.863	4.75769e-08	8.5547e-07	3.303	1.724	1.08139e-27	2.82943e-26
ENSMUSG00000025290	RPS24	1.343	0.426	0.000671847	0.00746565	3.414	1.772	1.4503e-45	6.37699e-44	1.272	0.347	0.00557756	0.0315777	2.536	1.343	7.24571e-27	1.82837e-25
ENSMUSG00000062997	RPL35	1.813	0.859	9.62347e-07	1.77436e-05	5.581	2.48	1.5783e-45	6.89558e-44	1.444	0.53	0.00250616	0.0161768	4.019	2.007	2.25443e-30	6.57427e-29
ENSMUSG00000007892	Rplp1 (includes others)	1.521	0.605	2.54978e-05	0.00037801	4.086	2.031	1.96585e-45	8.53445e-44	1.207	0.271	0.0590608	0.195801	2.814	1.492	2.65266e-25	6.2938e-24
ENSMUSG00000028936	RPL22	1.979	0.985	1.12236e-06	2.04253e-05	7.161	2.84	6.91315e-45	2.93923e-43	1.565	0.646	0.00141076	0.00999506	4.821	2.269	3.01124e-29	8.31415e-28
ENSMUSG00000020803	TXNDC17	1.578	0.658	9.35709e-08	1.91715e-06	3.315	1.729	7.31136e-45	3.10213e-43	1.254	0.327	0.00804844	0.0424327	2.323	1.216	5.78715e-23	1.24111e-21
ENSMUSG00000000594	GM2A	1.724	0.786	9.74838e-07	1.79557e-05	4.739	2.244	1.53052e-44	6.4407e-43	2.195	1.134	1.55055e-12	4.04895e-11	5.147	2.364	3.34835e-49	1.80693e-47
ENSMUSG00000006333	RPS9	1.704	0.769	1.70671e-06	3.04222e-05	4.754	2.249	1.52982e-44	6.4407e-43	1.494	0.579	0.000314333	0.00274143	3.452	1.788	9.32928e-29	2.53101e-27
ENSMUSG00000003161	SRI	1.775	0.827	7.65097e-08	1.58901e-06	4.352	2.122	2.78613e-43	1.11978e-41	1.558	0.64	3.22967e-05	0.000359182	2.979	1.575	1.42487e-24	3.29796e-23
ENSMUSG00000074129	RPL13A	1.6	0.678	0.000112416	0.00147688	5.293	2.404	1.02524e-42	4.06503e-41	1.394	0.479	0.00632123	0.0348992	3.464	1.793	1.73434e-24	3.991e-23
ENSMUSG00000052146	RPS10	1.682	0.75	4.46835e-06	7.46841e-05	4.713	2.237	1.09786e-42	4.34456e-41	1.278	0.354	0.0303844	0.119608	3.142	1.652	5.09698e-24	1.15024e-22
ENSMUSG00000030744	RPS3	1.556	0.638	9.97275e-06	0.000157041	3.936	1.977	1.18399e-42	4.64964e-41	1.516	0.6	3.27475e-05	0.000363514	2.789	1.48	1.24308e-24	2.89066e-23
ENSMUSG00000009927	RPS25	1.536	0.619	3.80247e-05	0.0005464	4.124	2.044	4.07409e-42	1.55541e-40	1.415	0.501	0.00086415	0.00657279	3.219	1.687	3.33971e-29	9.18604e-28
ENSMUSG00000044533	RPS2	1.573	0.654	3.43711e-05	0.000497032	4.414	2.142	5.20487e-42	1.97633e-40	1.374	0.459	0.00363823	0.0222396	3.15	1.656	9.16752e-26	2.21482e-24
ENSMUSG00000062006	Rpl34 (includes others)	1.816	0.861	2.94942e-06	5.08342e-05	5.63	2.493	7.87921e-42	2.98048e-40	1.433	0.519	0.00479589	0.0279258	3.861	1.949	3.34276e-26	8.23622e-25
ENSMUSG00000000740	RPL13	1.597	0.676	0.00011678	0.0015287	5.185	2.374	8.43005e-42	3.183e-40	1.304	0.383	0.0290429	0.115723	3.647	1.867	1.81248e-26	4.49925e-25
ENSMUSG00000016559	H3F3A/H3F3B	1.775	0.828	2.9411e-14	9.91329e-13	2.779	1.475	9.04492e-42	3.40891e-40	1.672	0.742	9.90734e-12	2.42341e-10	2.385	1.254	1.17738e-30	3.47424e-29
ENSMUSG00000018923	MED11	1.534	0.617	0.000237102	0.00293123	4.785	2.258	1.16015e-41	4.34856e-40	1.23	0.298	0.0759065	0.233214	2.597	1.377	2.15744e-16	3.24827e-15
ENSMUSG00000079641	RPL39	1.905	0.93	3.32993e-06	5.67488e-05	6.5	2.7	1.29413e-41	4.84193e-40	1.37	0.454	0.0232062	0.0974852	4.15	2.053	9.52697e-25	2.23109e-23
ENSMUSG00000050299	FAU	1.593	0.672	1.78957e-05	0.000272394	4.33	2.114	1.33352e-41	4.98025e-40	1.268	0.343	0.0286609	0.114611	2.967	1.569	1.21369e-23	2.67509e-22
ENSMUSG00000037563	RPS16	1.847	0.885	4.321e-06	7.22876e-05	6.018	2.589	2.81385e-41	1.04143e-39	1.379	0.464	0.0160217	0.073299	4.151	2.054	1.43371e-26	3.58139e-25
ENSMUSG00000057863	Rpl36	1.59	0.669	9.76709e-05	0.00130287	4.927	2.301	5.04956e-41	1.85553e-39	1.164	0.219	0.202657	0.448507	3.071	1.618	4.01365e-21	7.84518e-20
ENSMUSG00000078193	RPL35	1.762	0.818	9.79112e-06	0.000154715	5.555	2.474	7.03054e-41	2.56061e-39	1.403	0.489	0.00821749	0.0430977	4.017	2.006	1.90903e-27	4.94281e-26
ENSMUSG00000038803	Ost4	1.783	0.834	2.89984e-06	5.0217e-05	5.203	2.379	1.09023e-40	3.95676e-39	1.005	0.008	0.965314	0.98838	2.86	1.516	1.83228e-17	2.97768e-16
ENSMUSG00000095597		1.719	0.781	3.21217e-06	5.50506e-05	4.706	2.234	1.51371e-40	5.484e-39	1.49	0.575	0.000608448	0.00487828	3.105	1.635	1.90833e-22	3.98921e-21
ENSMUSG00000067288	RPS28	1.73	0.791	5.81478e-06	9.50368e-05	4.987	2.318	2.21325e-40	7.97623e-39	1.377	0.462	0.00813133	0.0427682	3.793	1.924	2.64889e-28	7.09908e-27
ENSMUSG00000028081	Rps3a1	1.462	0.548	1.99976e-06	3.54035e-05	2.884	1.528	3.78467e-40	1.35918e-38	1.501	0.586	3.7322e-07	6.0172e-06	2.566	1.359	4.20996e-32	1.29021e-30
ENSMUSG00000023048	Prr13	1.69	0.757	9.31418e-06	0.000148077	4.755	2.249	1.14481e-39	4.06874e-38	1.36	0.443	0.00943463	0.0481977	2.927	1.55	1.12709e-19	2.03666e-18
ENSMUSG00000081604		1.571	0.652	2.15174e-05	0.000324005	4.035	2.012	2.12826e-39	7.53794e-38	1.355	0.438	0.00428296	0.0254304	2.767	1.468	1.01517e-21	2.03639e-20
ENSMUSG00000022175	LRP10	1.984	0.988	3.3404e-08	7.19152e-07	5.085	2.346	2.1452e-39	7.58486e-38	2.438	1.286	6.56998e-13	1.75955e-11	5.573	2.478	9.76609e-44	4.44827e-42
ENSMUSG00000061477	RPS7	1.516	0.6	6.17702e-05	0.000852672	3.882	1.957	5.36425e-39	1.87094e-37	1.307	0.386	0.0100123	0.0504101	2.567	1.36	1.12998e-19	2.04003e-18
ENSMUSG00000093674	RPL41	1.736	0.796	3.98081e-06	6.69033e-05	4.755	2.249	7.76386e-39	2.70329e-37	1.238	0.308	0.0744057	0.230154	3.205	1.68	2.13498e-22	4.43963e-21
ENSMUSG00000062328	RPL17	1.458	0.544	5.996e-05	0.000830198	3.376	1.755	2.14495e-38	7.31986e-37	1.19	0.251	0.0645401	0.208676	2.572	1.363	8.62124e-24	1.91509e-22
ENSMUSG00000058600	RPL30	1.814	0.859	1.90739e-06	3.3801e-05	5.04	2.333	2.38235e-38	8.11656e-37	1.532	0.615	0.0006459	0.005114	3.727	1.898	6.40169e-26	1.55417e-24
ENSMUSG00000021066	ATL1	0.91	-0.135	0.323543	0.660118	0.293	-1.771	8.64839e-38	2.89848e-36	1.022	0.031	0.822352	0.928618	0.377	-1.407	1.76752e-24	4.06263e-23
ENSMUSG00000031320	RPS4Y1	1.455	0.541	0.000179622	0.00228092	3.604	1.849	1.27231e-37	4.25718e-36	1.391	0.476	0.00098204	0.00735431	3.087	1.626	1.90213e-29	5.29795e-28
ENSMUSG00000060636	RPL35A	1.732	0.793	8.39321e-06	0.000134491	4.828	2.271	2.39112e-37	7.91069e-36	1.424	0.51	0.00416962	0.0249099	3.567	1.835	6.1436e-25	1.44728e-23
ENSMUSG00000037742	EEF1A1	1.511	0.595	1.06594e-05	0.000166988	3.305	1.725	2.87507e-37	9.4813e-36	1.816	0.861	1.92726e-10	4.34378e-09	3.34	1.74	6.8116e-38	2.5766e-36
ENSMUSG00000018442	DERL2	1.715	0.778	8.93327e-06	0.000142518	4.662	2.221	5.31415e-37	1.73029e-35	1.435	0.521	0.00294131	0.0185743	3.048	1.608	4.03088e-20	7.46031e-19
ENSMUSG00000027447	CST3	1.112	0.153	0.307924	0.645476	3.711	1.892	1.22094e-36	3.9504e-35	1.019	0.027	0.857295	0.943149	2.96	1.566	1.27335e-25	3.06516e-24
ENSMUSG00000090136	Gm17756	1.975	0.982	9.83681e-08	2.00867e-06	5.003	2.323	1.69751e-36	5.46658e-35	1.345	0.427	0.0204687	0.0886497	3.355	1.746	2.51013e-21	4.95515e-20
ENSMUSG00000024500	PPP2R2B	0.881	-0.183	0.15736	0.459001	0.322	-1.635	2.15984e-36	6.91217e-35	0.925	-0.112	0.386292	0.648	0.459	-1.122	4.89714e-18	8.24172e-17
ENSMUSG00000090247	BLOC1S1	1.717	0.78	6.17773e-06	0.000100402	4.475	2.162	4.44187e-36	1.41494e-34	1.317	0.397	0.0215343	0.0922982	2.73	1.449	4.49119e-17	7.03395e-16
ENSMUSG00000032383	PPIB	1.41	0.496	7.08065e-05	0.000964269	2.954	1.563	5.05667e-36	1.60333e-34	1.264	0.338	0.00682602	0.0372582	2.197	1.136	9.03118e-20	1.6424e-18
ENSMUSG00000043716	RPL7	1.546	0.628	4.05906e-05	0.000579616	3.768	1.914	6.5089e-36	2.05115e-34	1.324	0.405	0.00816238	0.0428682	2.955	1.563	1.71824e-24	3.95853e-23
ENSMUSG00000032518	RPSA	1.323	0.403	0.00960381	0.0680363	3.846	1.944	9.10028e-36	2.85466e-34	1.196	0.258	0.0972162	0.277228	2.892	1.532	7.61445e-23	1.62248e-21
ENSMUSG00000074457	S100A16	1.354	0.437	0.0323729	0.170366	5.84	2.546	9.75633e-36	3.04652e-34	1.586	0.665	0.00112035	0.00819549	5.1	2.351	1.06457e-30	3.15072e-29
ENSMUSG00000042737	DPM3	1.624	0.7	4.74818e-05	0.000671707	4.416	2.143	9.99595e-36	3.11662e-34	1.739	0.798	3.49719e-06	4.63071e-05	2.532	1.34	6.74077e-15	9.21301e-14
ENSMUSG00000053898	ECH1	1.545	0.628	4.04976e-08	8.61696e-07	2.685	1.425	1.00281e-35	3.12192e-34	1.422	0.508	8.90551e-06	0.000110206	2.341	1.227	7.53465e-27	1.89887e-25
ENSMUSG00000057948	UNC13D	1.686	0.753	0.00128451	0.0129767	7.477	2.902	1.42385e-35	4.4193e-34	1.06	0.083	0.722012	0.881473	3.589	1.844	2.99835e-15	4.19031e-14
ENSMUSG00000068240	Uba52	1.555	0.636	3.94983e-05	0.000565791	3.79	1.922	1.88239e-35	5.8162e-34	1.33	0.411	0.00789284	0.0418231	3.023	1.596	6.29461e-25	1.47934e-23
ENSMUSG00000022108	ITM2B	1.492	0.577	4.45839e-07	8.54877e-06	2.671	1.417	2.44241e-35	7.5127e-34	1.761	0.817	8.80169e-13	2.33613e-11	2.576	1.365	6.51544e-33	2.05381e-31
ENSMUSG00000061601	PCLO	0.682	-0.553	4.95435e-05	0.000697088	0.31	-1.692	2.70177e-35	8.2857e-34	0.785	-0.349	0.0104584	0.0523302	0.461	-1.116	2.76344e-16	4.13558e-15
ENSMUSG00000053317	SEC61B	1.843	0.882	1.32961e-06	2.39817e-05	4.782	2.258	2.98086e-35	9.11444e-34	1.377	0.462	0.0113792	0.0560079	2.668	1.416	8.36476e-15	1.13622e-13
ENSMUSG00000018567	GABARAP	1.572	0.653	0.000164556	0.00210279	4.411	2.141	4.00399e-35	1.21168e-33	1.447	0.533	0.00210711	0.0140078	3.156	1.658	1.03006e-21	2.06418e-20
ENSMUSG00000106918	MRPL33	1.567	0.648	3.20606e-05	0.000467326	3.782	1.919	6.05498e-35	1.8243e-33	1.145	0.196	0.209447	0.457343	2.452	1.294	9.83676e-17	1.50732e-15
ENSMUSG00000060538	TMEM219	1.647	0.72	8.88152e-05	0.00119436	4.779	2.257	7.33748e-35	2.20424e-33	1.467	0.553	0.0026142	0.0167768	3.932	1.975	4.76435e-27	1.21302e-25
ENSMUSG00000024856	CDK2AP2	1.795	0.844	0.00013709	0.00177168	6.604	2.723	7.45197e-35	2.23212e-33	1.103	0.141	0.524197	0.761149	3.286	1.716	8.87459e-15	1.20137e-13
ENSMUSG00000097485	CDK2AP2	1.795	0.844	0.00013709	0.00177168	6.604	2.723	7.45197e-35	2.23212e-33	1.103	0.141	0.524197	0.761149	3.286	1.716	8.87459e-15	1.20137e-13
ENSMUSG00000018585	ATOX1	1.764	0.819	2.3438e-05	0.000350896	5.215	2.383	8.32209e-35	2.48913e-33	1.085	0.117	0.545777	0.777377	3.337	1.739	2.75038e-19	4.86374e-18
ENSMUSG00000033981	GRIA2	0.847	-0.239	0.0573177	0.249746	0.342	-1.55	9.29045e-35	2.7667e-33	0.742	-0.431	0.000622659	0.00496535	0.409	-1.29	1.35631e-24	3.14294e-23
ENSMUSG00000020585	LAPTM4A	1.596	0.675	6.97729e-08	1.45573e-06	2.902	1.537	1.05551e-34	3.13876e-33	1.76	0.816	6.92714e-11	1.62086e-09	2.268	1.181	3.61775e-21	7.0993e-20
ENSMUSG00000027852	NRAS	1.684	0.752	3.38582e-08	7.28071e-07	3.171	1.665	1.60461e-34	4.73741e-33	1.74	0.799	4.29592e-09	8.71087e-08	3.124	1.643	1.29117e-33	4.1761e-32
ENSMUSG00000036372	TMEM258	1.481	0.567	0.000655877	0.00729709	4.091	2.033	1.99748e-34	5.88043e-33	1.114	0.156	0.347761	0.613941	2.632	1.396	4.44704e-17	6.97031e-16
ENSMUSG00000060938	RPL26	1.399	0.485	0.000280491	0.00340303	3.093	1.629	2.6277e-34	7.70267e-33	1.245	0.316	0.0177739	0.0793557	2.568	1.361	2.02347e-24	4.63484e-23
ENSMUSG00000053012	KRCC1	1.753	0.81	0.000114445	0.00150138	5.849	2.548	3.98236e-34	1.16405e-32	1.952	0.965	4.22233e-06	5.54957e-05	4.613	2.206	6.24823e-26	1.51877e-24
ENSMUSG00000028367	TXN	1.879	0.91	5.81635e-06	9.50368e-05	5.428	2.44	4.848e-34	1.41306e-32	1.852	0.889	9.38688e-06	0.0001156	4.7	2.233	9.30817e-29	2.52874e-27
ENSMUSG00000090137	Uba52	1.55	0.632	4.84327e-05	0.000684098	3.689	1.883	9.83517e-34	2.83854e-32	1.272	0.347	0.0256047	0.105278	2.764	1.467	4.26292e-21	8.31604e-20
ENSMUSG00000030697	PPP4C	1.474	0.56	0.000192498	0.00243257	3.519	1.815	1.08267e-33	3.12034e-32	1.34	0.422	0.0049497	0.0286805	2.295	1.198	1.49914e-15	2.13722e-14
ENSMUSG00000098274	RPL24	1.463	0.549	0.00018961	0.0023994	3.42	1.774	1.4933e-33	4.27983e-32	1.357	0.441	0.00272223	0.0173822	2.783	1.477	9.76324e-24	2.16152e-22
ENSMUSG00000020372	RACK1	1.553	0.635	0.00091632	0.00980581	4.945	2.306	1.94106e-33	5.53995e-32	1.211	0.276	0.149847	0.370667	3.335	1.738	1.10493e-19	1.99844e-18
ENSMUSG00000025508	RPLP2	1.515	0.599	4.15003e-05	0.000591679	3.388	1.761	1.97867e-33	5.63948e-32	1.162	0.217	0.13771	0.350294	2.481	1.311	2.98365e-19	5.2622e-18
ENSMUSG00000020225	TMBIM4	1.775	0.828	1.03469e-07	2.10576e-06	3.659	1.872	2.29717e-33	6.5382e-32	1.62	0.696	7.79791e-06	9.75563e-05	3.019	1.594	1.23631e-24	2.87831e-23
ENSMUSG00000080859		1.754	0.81	4.74454e-08	1.00251e-06	3.434	1.78	3.24473e-33	9.19699e-32	1.745	0.803	6.24609e-08	1.11297e-06	2.489	1.316	7.78524e-19	1.35383e-17
ENSMUSG00000016495	PLGRKT	1.629	0.704	1.0254e-06	1.8811e-05	3.305	1.725	3.35687e-33	9.50173e-32	1.728	0.789	4.21456e-08	7.63991e-07	3.022	1.595	1.40311e-28	3.78593e-27
ENSMUSG00000061787	RPS17	1.552	0.634	8.46062e-05	0.00114196	3.797	1.925	7.5507e-33	2.11399e-31	1.248	0.32	0.0473739	0.166721	2.735	1.451	2.29143e-19	4.06662e-18
ENSMUSG00000025509	PNPLA2	1.914	0.936	1.36746e-06	2.46157e-05	4.944	2.306	9.06549e-33	2.5312e-31	3.32	1.731	3.64342e-19	1.4024e-17	5.579	2.48	1.2492e-37	4.68075e-36
ENSMUSG00000090077	LIME1	1.51	0.595	0.00535667	0.0430683	5.814	2.54	1.00266e-32	2.78819e-31	1.395	0.48	0.0245276	0.101981	2.948	1.56	2.70108e-13	3.30097e-12
ENSMUSG00000072940		1.647	0.719	0.000131397	0.00170535	4.667	2.223	1.10022e-32	3.04716e-31	1.644	0.717	0.000136893	0.00131661	3.693	1.885	8.01737e-24	1.78695e-22
ENSMUSG00000046722	CDC42SE1	1.816	0.861	2.01416e-07	3.97491e-06	3.915	1.969	1.12642e-32	3.10717e-31	1.806	0.853	2.58442e-07	4.23192e-06	3.358	1.748	4.57248e-26	1.11554e-24
ENSMUSG00000052889	PRKCB	0.63	-0.666	1.27069e-06	2.30099e-05	0.322	-1.637	1.18664e-32	3.26889e-31	0.643	-0.636	3.67437e-06	4.84728e-05	0.371	-1.432	2.3046e-25	5.47454e-24
ENSMUSG00000017404	RPL19	1.387	0.472	0.000469967	0.0054171	3.007	1.588	4.88338e-32	1.32398e-30	1.281	0.357	0.00815065	0.0428318	2.333	1.222	1.27019e-19	2.28692e-18
ENSMUSG00000024608	RPS14	1.762	0.817	0.000104181	0.00137962	5.57	2.478	5.90503e-32	1.59467e-30	1.344	0.427	0.042846	0.155278	3.709	1.891	2.71887e-19	4.81231e-18
ENSMUSG00000027797	DCLK1	0.756	-0.404	0.00842973	0.0618486	0.286	-1.807	6.19537e-32	1.67088e-30	0.603	-0.73	1.98676e-06	2.7602e-05	0.314	-1.671	1.54498e-27	4.01593e-26
ENSMUSG00000090266	METTL23	1.441	0.527	3.23723e-06	5.54281e-05	2.496	1.319	1.43901e-31	3.84072e-30	1.079	0.11	0.331574	0.597889	1.567	0.648	1.13625e-08	8.87682e-08
ENSMUSG00000008682	RPL10	1.768	0.822	0.000116058	0.00152144	5.617	2.49	1.57036e-31	4.18587e-30	1.293	0.371	0.0819188	0.245933	4.235	2.082	1.53543e-22	3.21647e-21
ENSMUSG00000003541	IER3	1.979	0.985	5.88497e-06	9.60721e-05	5.771	2.529	2.25103e-31	5.9616e-30	1.622	0.697	0.00133708	0.00956064	4.13	2.046	4.449e-21	8.65354e-20
ENSMUSG00000078453	ABRACL	1.67	0.74	0.000865783	0.00932519	5.962	2.576	3.83404e-31	1.0102e-29	1.342	0.424	0.056498	0.189459	3.292	1.719	1.00117e-14	1.35069e-13
ENSMUSG00000032766	GNG11	1.541	0.624	0.0310966	0.165223	10.18	3.348	4.33457e-31	1.13917e-29	1.098	0.135	0.642345	0.838003	4.623	2.209	2.10887e-14	2.78828e-13
ENSMUSG00000027656	WISP2	1.65	0.722	0.313838	0.651846	193.541	7.596	6.63907e-31	1.73815e-29	35.922	5.167	4.78591e-15	1.48014e-13	228.434	7.836	9.05036e-33	2.84835e-31
ENSMUSG00000042747	KRTCAP2	1.528	0.612	0.000699081	0.00773527	4.231	2.081	8.96985e-31	2.33648e-29	1.05	0.071	0.694613	0.866988	2.627	1.394	1.16873e-14	1.56505e-13
ENSMUSG00000019873	REEP3	1.121	0.165	0.28771	0.62529	3.419	1.774	1.04157e-30	2.70283e-29	1.131	0.178	0.249895	0.508978	2.932	1.552	7.80565e-24	1.74171e-22
ENSMUSG00000028163	NFKB1	1.982	0.987	8.14085e-07	1.51016e-05	4.909	2.295	1.41131e-30	3.63934e-29	1.789	0.839	2.76279e-05	0.000311545	4.081	2.029	3.33874e-24	7.5776e-23
ENSMUSG00000043770		1.548	0.63	0.000528557	0.00599021	4.252	2.088	1.47946e-30	3.81031e-29	1.07	0.098	0.591554	0.808889	2.597	1.377	3.61734e-14	4.69828e-13
ENSMUSG00000058603		1.58	0.66	4.54799e-05	0.000644887	3.62	1.856	1.76182e-30	4.52054e-29	1.221	0.289	0.0748038	0.230944	2.587	1.371	2.4514e-17	3.93234e-16
ENSMUSG00000090862	RPS13	1.645	0.718	6.14136e-05	0.000848392	4.111	2.039	4.4083e-30	1.12548e-28	1.326	0.407	0.023096	0.0971421	3.13	1.646	3.7984e-20	7.05635e-19
ENSMUSG00000021040	SLIRP	1.627	0.702	5.75222e-06	9.41577e-05	3.393	1.762	4.74652e-30	1.21033e-28	1.309	0.389	0.0120794	0.0586267	2.477	1.309	2.90052e-17	4.6229e-16
ENSMUSG00000030536	IQGAP1	1.947	0.962	4.62839e-06	7.71684e-05	5.229	2.386	4.85855e-30	1.23737e-28	1.898	0.925	1.05958e-05	0.000128355	5.14	2.362	1.93222e-29	5.37422e-28
ENSMUSG00000029211	GABRA4	1.014	0.021	0.90054	0.973832	0.27	-1.892	5.26455e-30	1.33581e-28	0.865	-0.209	0.206784	0.453832	0.315	-1.667	1.13242e-23	2.50153e-22
ENSMUSG00000035864	SYT1	0.784	-0.35	0.0110068	0.0757393	0.337	-1.568	5.47342e-30	1.38539e-28	0.783	-0.352	0.0106221	0.0530004	0.39	-1.358	6.6676e-23	1.42378e-21
ENSMUSG00000025144	CENPX	1.871	0.904	9.18626e-05	0.0012308	6.161	2.623	6.08737e-30	1.537e-28	1.256	0.329	0.155363	0.379361	3.288	1.717	1.0503e-13	1.31604e-12
ENSMUSG00000018395	KIF3A	0.776	-0.366	0.00901	0.0650682	0.332	-1.592	7.68855e-30	1.93181e-28	0.769	-0.379	0.0068409	0.037305	0.374	-1.421	4.38183e-24	9.91103e-23
ENSMUSG00000064373	SELENOP	1.375	0.46	0.0387964	0.193082	5.725	2.517	9.61005e-30	2.40872e-28	1.601	0.679	0.00225627	0.014844	4.284	2.099	3.6564e-21	7.16806e-20
ENSMUSG00000029436	MMP17	0.725	-0.464	0.0107637	0.0745815	0.239	-2.063	1.11747e-29	2.79748e-28	1.14	0.189	0.298322	0.561323	0.449	-1.154	2.35866e-10	2.23797e-09
ENSMUSG00000021484	LMAN2	1.152	0.205	0.0365829	0.185819	2.15	1.105	1.18e-29	2.95042e-28	1.256	0.329	0.000781521	0.00602157	1.734	0.794	4.7941e-16	7.07851e-15
ENSMUSG00000021314	AMPH	0.695	-0.524	0.000231919	0.00287494	0.326	-1.616	1.19045e-29	2.97294e-28	1.209	0.274	0.0544776	0.184283	0.442	-1.177	1.68678e-16	2.55318e-15
ENSMUSG00000022629	KIF21A	0.789	-0.342	0.000848766	0.00916356	0.447	-1.162	1.31115e-29	3.26249e-28	0.818	-0.29	0.00469941	0.027499	0.538	-0.894	3.4267e-18	5.82627e-17
ENSMUSG00000076498	Trbc2	1.468	0.554	0.00122367	0.0124657	3.821	1.934	1.34472e-29	3.34199e-28	1.654	0.726	2.22434e-05	0.000255857	1.947	0.961	2.03724e-08	1.54242e-07
ENSMUSG00000026814	ENG	1.657	0.729	0.00443597	0.0371396	7.35	2.878	1.3787e-29	3.42229e-28	1.447	0.533	0.0377213	0.140915	4.777	2.256	9.6146e-19	1.66466e-17
ENSMUSG00000032202	RAB27A	1.951	0.964	5.72268e-05	0.000793559	6.405	2.679	1.6396e-29	4.05526e-28	2.644	1.403	4.20843e-09	8.55297e-08	5.838	2.545	1.04729e-26	2.63601e-25
ENSMUSG00000079435	Rpl36a	1.48	0.566	0.00118974	0.0122087	3.903	1.965	1.74327e-29	4.29617e-28	1.099	0.136	0.435321	0.691991	2.867	1.519	3.00671e-18	5.13415e-17
ENSMUSG00000090258	CHURC1	1.422	0.507	0.000307155	0.00369946	2.995	1.582	1.95843e-29	4.82065e-28	1.171	0.228	0.10491	0.291411	2.007	1.005	8.89254e-13	1.04495e-11
ENSMUSG00000003279	DLGAP1	0.993	-0.011	0.947957	0.988049	0.278	-1.847	2.18044e-29	5.35431e-28	0.73	-0.454	0.00561317	0.0317398	0.388	-1.365	8.87704e-17	1.36341e-15
ENSMUSG00000057278	Snrpg	1.842	0.881	3.45136e-06	5.85992e-05	4.384	2.132	2.53055e-29	6.20662e-28	1.336	0.418	0.0277067	0.111523	2.843	1.508	1.98498e-15	2.80967e-14
ENSMUSG00000067870		1.485	0.571	0.00171851	0.0166156	4.087	2.031	5.84534e-29	1.42014e-27	1.282	0.359	0.0487823	0.170465	2.838	1.505	1.33824e-16	2.03804e-15
ENSMUSG00000030729	PGM2L1	0.741	-0.432	0.00341476	0.0300957	0.319	-1.649	5.92206e-29	1.43708e-27	0.669	-0.58	8.26665e-05	0.000835608	0.395	-1.341	1.05855e-19	1.91805e-18
ENSMUSG00000021660	BTF3	1.481	0.567	2.41683e-05	0.000360057	2.82	1.496	7.28646e-29	1.76194e-27	1.389	0.474	0.000413823	0.00349381	2.259	1.176	1.96267e-18	3.37753e-17
ENSMUSG00000000278	SCPEP1	1.992	0.994	7.74011e-07	1.43875e-05	4.716	2.238	8.3311e-29	2.00982e-27	2.479	1.31	7.2484e-11	1.68494e-09	5.557	2.474	7.56815e-35	2.56916e-33
ENSMUSG00000067038	RPS12	1.635	0.709	3.71396e-05	0.000534523	3.75	1.907	1.2503e-28	3.00218e-27	1.12	0.163	0.34396	0.610139	2.753	1.461	1.92927e-17	3.12252e-16
ENSMUSG00000037242	CLIC4	1.573	0.654	0.00831014	0.061103	6.698	2.744	1.50212e-28	3.59845e-27	2.374	1.247	4.76734e-07	7.49581e-06	6.362	2.669	4.15627e-27	1.06365e-25
ENSMUSG00000042626	SHC1	1.327	0.408	0.0547325	0.242154	5.058	2.339	1.80309e-28	4.30441e-27	2.029	1.02	1.45235e-06	2.07948e-05	3.563	1.833	4.73271e-18	7.9853e-17
ENSMUSG00000038274	FAU	1.569	0.65	0.0010345	0.0108352	4.556	2.188	2.00603e-28	4.77779e-27	1.123	0.167	0.398462	0.659292	3.217	1.686	1.63676e-17	2.67306e-16
ENSMUSG00000024403	ATP6V1G2	0.916	-0.127	0.383535	0.708947	0.328	-1.607	2.14033e-28	5.09176e-27	1.067	0.094	0.516945	0.755774	0.419	-1.255	6.11258e-18	1.02008e-16
ENSMUSG00000022283	PABPC1	1.707	0.771	0.000100399	0.00133546	4.555	2.187	2.52388e-28	5.98345e-27	1.606	0.683	0.000571085	0.00461618	4.659	2.22	4.0416e-29	1.1025e-27
ENSMUSG00000050821	FAM131A	0.819	-0.288	0.136329	0.424467	0.229	-2.127	4.02037e-28	9.48751e-27	0.675	-0.566	0.00339342	0.0209605	0.258	-1.955	5.50985e-24	1.23918e-22
ENSMUSG00000026457	ADIPOR1	1.455	0.541	1.14551e-06	2.0826e-05	2.33	1.22	4.5267e-28	1.06579e-26	1.345	0.428	0.000119996	0.00117311	2.143	1.1	4.49722e-23	9.70763e-22
ENSMUSG00000039001	RPS21	1.508	0.593	0.000781702	0.00854065	3.826	1.936	4.92116e-28	1.15734e-26	1.145	0.195	0.269335	0.531721	2.584	1.37	8.20376e-15	1.11588e-13
ENSMUSG00000032399	RPL4	1.185	0.244	0.00818471	0.0604733	2.019	1.014	4.93216e-28	1.15861e-26	1.286	0.363	8.52109e-05	0.000858044	1.888	0.917	3.23567e-23	7.03804e-22
ENSMUSG00000074884	SERF2	1.403	0.489	0.00278884	0.0253007	3.464	1.793	5.12832e-28	1.20194e-26	1.017	0.024	0.885119	0.956247	2.207	1.142	2.78514e-12	3.15517e-11
ENSMUSG00000041453	RPL21	1.366	0.45	0.0023069	0.0213969	3.075	1.621	5.25124e-28	1.22935e-26	1.141	0.19	0.198374	0.442844	2.287	1.194	6.67893e-16	9.7887e-15
ENSMUSG00000006390	ELOVL1	1.736	0.796	0.000476632	0.00547317	5.635	2.494	5.4766e-28	1.28065e-26	1.868	0.902	7.54187e-05	0.000768579	5.973	2.579	8.78611e-30	2.48906e-28
ENSMUSG00000025608	Podxl	1.584	0.664	0.00351572	0.0307478	5.603	2.486	5.73653e-28	1.33839e-26	1.12	0.164	0.471396	0.722098	3.249	1.7	7.30085e-14	9.24666e-13
ENSMUSG00000036461	ELF1	1.75	0.808	0.000272717	0.00331533	5.343	2.418	7.78955e-28	1.81123e-26	1.96	0.971	1.19031e-05	0.000143022	4.245	2.086	4.40455e-21	8.58391e-20
ENSMUSG00000044147	ARF6	1.356	0.439	0.000264274	0.00322344	2.486	1.314	8.63426e-28	2.00311e-26	1.492	0.577	1.63699e-06	2.3067e-05	1.993	0.995	1.45701e-16	2.21045e-15
ENSMUSG00000039263	NPEPL1	1.199	0.261	0.218603	0.546581	4.931	2.302	1.04516e-27	2.41383e-26	2.18	1.124	1.05305e-07	1.82519e-06	3.771	1.915	1.30011e-19	2.33868e-18
ENSMUSG00000028843	SH3BGRL3	1.457	0.543	0.00120674	0.0123346	3.555	1.83	1.11346e-27	2.56295e-26	1.53	0.614	0.000254988	0.00227177	3.044	1.606	1.09239e-21	2.18467e-20
ENSMUSG00000019831	WASF1	0.942	-0.086	0.5829	0.848773	0.306	-1.709	1.67105e-27	3.83782e-26	1	0	0.997584	1	0.364	-1.46	1.72357e-20	3.25365e-19
ENSMUSG00000010406	MRPL52	1.499	0.584	0.00138384	0.0138346	3.951	1.982	1.78083e-27	4.08084e-26	1.15	0.202	0.269125	0.531643	3.044	1.606	1.45848e-18	2.51423e-17
ENSMUSG00000030814	BCL7C	1.38	0.464	0.000842261	0.00911065	2.839	1.505	1.84951e-27	4.23351e-26	1.219	0.285	0.0402655	0.148187	2.27	1.183	1.72198e-17	2.80762e-16
ENSMUSG00000037989	WNK2	0.784	-0.352	0.00779347	0.0582343	0.37	-1.436	2.57691e-27	5.86588e-26	0.741	-0.432	0.00106809	0.00787147	0.508	-0.976	1.78425e-13	2.20906e-12
ENSMUSG00000038619	ENSA	1.028	0.04	0.72033	0.910514	0.437	-1.196	2.72491e-27	6.19594e-26	1.048	0.068	0.538076	0.771714	0.552	-0.856	9.14438e-15	1.2362e-13
ENSMUSG00000091625	LSM5	1.771	0.825	0.000517422	0.00587497	5.903	2.561	3.43778e-27	7.80825e-26	1.584	0.664	0.00522854	0.0299546	3.569	1.836	1.06495e-14	1.43285e-13
ENSMUSG00000079659	TMEM243	1.728	0.789	0.00172367	0.016639	6.563	2.714	3.90955e-27	8.86021e-26	1.968	0.977	0.000104716	0.00103915	5.74	2.521	1.27749e-23	2.81261e-22
ENSMUSG00000038812	TRMT112	1.371	0.456	0.000654162	0.00728245	2.71	1.438	4.53601e-27	1.02349e-25	1.16	0.214	0.110329	0.301519	1.85	0.887	3.29868e-11	3.42439e-10
ENSMUSG00000002983	RELB	1.97	0.978	2.71357e-05	0.000400016	5.674	2.504	4.61102e-27	1.03927e-25	1.973	0.98	2.58691e-05	0.000293013	4.911	2.296	5.6325e-23	1.20925e-21
ENSMUSG00000032381	FAM96A	1.633	0.707	6.38543e-05	0.00087878	3.731	1.9	5.48807e-27	1.2329e-25	1.581	0.661	0.00018669	0.00172642	3.344	1.741	6.4885e-23	1.38703e-21
ENSMUSG00000021087	RTN1	0.916	-0.127	0.279317	0.619704	0.416	-1.265	5.81704e-27	1.30254e-25	0.837	-0.256	0.0294124	0.116646	0.452	-1.145	2.0684e-22	4.31022e-21
ENSMUSG00000003970	RPL8	1.24	0.31	0.0301622	0.161767	2.904	1.538	6.00444e-27	1.34304e-25	1.197	0.26	0.0696667	0.220415	2.245	1.167	3.65173e-16	5.42001e-15
ENSMUSG00000054091	1810037I17Rik/Gm2036	1.646	0.719	0.00013702	0.00177168	4.074	2.026	6.1278e-27	1.36914e-25	1.933	0.951	4.60914e-07	7.28572e-06	3.364	1.75	1.68816e-20	3.18983e-19
ENSMUSG00000031782	COQ9	0.878	-0.188	0.081573	0.3127	0.447	-1.162	7.07296e-27	1.57179e-25	0.794	-0.332	0.00204246	0.0136289	0.496	-1.013	8.87742e-21	1.70335e-19
ENSMUSG00000037072	SELENOF	1.368	0.452	5.57904e-06	9.14872e-05	2.095	1.067	7.74464e-27	1.71734e-25	1.466	0.551	3.00432e-08	5.5192e-07	1.631	0.706	1.34138e-12	1.56237e-11
ENSMUSG00000058351	Smim4	1.445	0.531	0.00166267	0.016127	3.489	1.803	9.38025e-27	2.07556e-25	1.282	0.358	0.0342699	0.130706	2.17	1.118	3.74817e-11	3.86876e-10
ENSMUSG00000105388		1.411	0.496	0.000407139	0.00476386	2.803	1.487	2.00571e-26	4.40956e-25	1.21	0.275	0.0501881	0.173965	2.212	1.145	3.36901e-16	5.01538e-15
ENSMUSG00000000346	DAZAP2	1.519	0.603	3.10094e-05	0.000452366	2.908	1.54	2.03297e-26	4.46472e-25	1.647	0.72	6.6749e-07	1.02151e-05	2.658	1.41	2.09495e-22	4.36097e-21
ENSMUSG00000041986	ELMOD1	0.887	-0.173	0.164829	0.47296	0.399	-1.326	2.14413e-26	4.69882e-25	0.931	-0.103	0.406814	0.666702	0.449	-1.154	2.24853e-20	4.23256e-19
ENSMUSG00000012405	RPL15	1.665	0.736	0.000403441	0.00472495	4.616	2.207	2.46914e-26	5.39956e-25	1.238	0.308	0.138421	0.351676	3.112	1.638	3.34492e-15	4.6648e-14
ENSMUSG00000020538	SREBF1	1.802	0.849	0.000467717	0.00539458	5.945	2.572	2.70753e-26	5.90833e-25	1.694	0.761	0.00173387	0.0119002	4.351	2.121	2.21369e-18	3.79634e-17
ENSMUSG00000069972		1.566	0.647	2.74767e-06	4.77244e-05	2.753	1.461	3.1688e-26	6.88569e-25	1.458	0.544	8.17704e-05	0.000828089	2.25	1.17	2.32465e-17	3.7411e-16
ENSMUSG00000057897	CAMK2B	0.775	-0.367	0.0123907	0.082885	0.34	-1.557	3.26878e-26	7.09547e-25	0.931	-0.104	0.481088	0.729237	0.44	-1.185	7.74381e-16	1.12994e-14
ENSMUSG00000028645	SLC2A1	1.732	0.793	3.78618e-06	6.37498e-05	3.513	1.813	3.64325e-26	7.89997e-25	2.258	1.175	7.00282e-12	1.73926e-10	4.408	2.14	8.07679e-36	2.84392e-34
ENSMUSG00000020460	RPS27A	1.473	0.559	0.00267195	0.0244277	3.913	1.968	3.81774e-26	8.26093e-25	1.254	0.327	0.0793925	0.240807	2.859	1.516	3.85703e-16	5.71191e-15
ENSMUSG00000090553	Snrpe	1.607	0.684	3.53171e-05	0.0005095	3.349	1.744	5.06972e-26	1.08898e-24	1.208	0.273	0.0988595	0.28043	2.05	1.036	3.9049e-10	3.61527e-09
ENSMUSG00000037805	RPL10A	1.292	0.369	0.00986469	0.0695528	2.843	1.508	5.08476e-26	1.09108e-24	1.038	0.054	0.705342	0.87246	2.309	1.208	3.11388e-17	4.93131e-16
ENSMUSG00000033214	SLITRK5	0.855	-0.227	0.084458	0.319587	0.382	-1.39	6.53197e-26	1.39146e-24	0.959	-0.061	0.642928	0.838093	0.574	-0.802	1.16898e-09	1.02948e-08
ENSMUSG00000066724		1.449	0.535	2.34811e-05	0.000350966	2.513	1.33	7.51498e-26	1.59591e-24	1.168	0.224	0.0768121	0.235184	1.833	0.874	4.95968e-12	5.52098e-11
ENSMUSG00000041959	S100A10	1.245	0.316	0.117064	0.388344	4.34	2.118	7.91881e-26	1.67993e-24	1.607	0.685	0.000683596	0.00536706	2.731	1.449	6.57117e-13	7.81418e-12
ENSMUSG00000032479	MAP4	1.052	0.072	0.698283	0.902708	3.899	1.963	8.28901e-26	1.75666e-24	0.872	-0.197	0.291343	0.554261	1.617	0.693	0.000208948	0.000846492
ENSMUSG00000028800	HDAC1	1.704	0.769	1.39684e-07	2.80831e-06	2.886	1.529	9.52084e-26	2.01356e-24	1.56	0.642	1.10753e-05	0.000133709	2.582	1.369	6.72238e-21	1.29737e-19
ENSMUSG00000078974	SEC61G	1.394	0.48	0.00447092	0.0373464	3.384	1.759	1.01246e-25	2.13687e-24	1.24	0.31	0.0665113	0.21342	2.226	1.154	7.62008e-12	8.36062e-11
ENSMUSG00000028923	NECAP2	1.296	0.374	0.0379561	0.190459	3.697	1.886	1.0286e-25	2.1687e-24	1.635	0.709	8.22433e-05	0.00083193	3.487	1.802	1.35458e-23	2.97243e-22
ENSMUSG00000047675	RPS8	1.307	0.386	0.0255489	0.14388	3.501	1.808	1.29653e-25	2.71968e-24	1.096	0.132	0.443718	0.699773	2.715	1.441	7.581e-17	1.1716e-15
ENSMUSG00000028837	PSMB2	1.528	0.612	3.69531e-06	6.23348e-05	2.606	1.382	1.41088e-25	2.95351e-24	1.589	0.668	4.36518e-07	6.91238e-06	2.183	1.126	1.68025e-17	2.74183e-16
ENSMUSG00000038650	RNH1	1.802	0.849	6.15716e-06	0.000100157	3.891	1.96	1.5751e-25	3.28595e-24	2.56	1.356	5.07558e-13	1.36964e-11	3.998	1.999	1.75515e-26	4.36239e-25
ENSMUSG00000059142	Zfp945	1.934	0.951	5.74809e-08	1.20617e-06	3.549	1.827	1.69168e-25	3.52342e-24	1.992	0.994	1.39916e-08	2.68117e-07	3.167	1.663	2.29765e-21	4.54472e-20
ENSMUSG00000044986	TST	1.391	0.476	0.0772191	0.302165	6.877	2.782	1.69916e-25	3.53542e-24	2.646	1.404	1.54439e-07	2.60816e-06	6.033	2.593	2.60864e-22	5.37955e-21
ENSMUSG00000029580	ACTB	1.3	0.379	0.0472378	0.22115	3.972	1.99	1.79648e-25	3.7266e-24	2.072	1.051	3.60706e-08	6.57891e-07	2.936	1.554	3.80407e-16	5.6419e-15
ENSMUSG00000034187	NSF	0.739	-0.436	0.0082584	0.0608944	0.304	-1.718	2.24105e-25	4.63481e-24	0.936	-0.095	0.563642	0.789356	0.388	-1.364	1.38331e-16	2.10185e-15
ENSMUSG00000062647	RPL7A	1.591	0.67	6.10094e-05	0.000844087	3.335	1.738	2.40952e-25	4.95831e-24	1.384	0.468	0.00507925	0.0292406	2.976	1.573	4.6948e-21	9.1227e-20
ENSMUSG00000025855	PRKAR1B	0.779	-0.36	0.0487916	0.225677	0.268	-1.9	2.70163e-25	5.55385e-24	1.035	0.05	0.783849	0.911081	0.346	-1.531	5.60381e-17	8.73517e-16
ENSMUSG00000059248	SEPT9	1.459	0.545	3.38954e-05	0.000491322	2.571	1.362	2.79212e-25	5.73417e-24	1.426	0.512	9.81368e-05	0.000978233	2.008	1.006	1.92043e-14	2.54252e-13
ENSMUSG00000047215	RPL9	1.508	0.593	0.000795009	0.00866009	3.568	1.835	2.90249e-25	5.94895e-24	1.281	0.358	0.0430286	0.155619	2.771	1.471	8.68028e-17	1.33526e-15
ENSMUSG00000049124	Snrpg	1.795	0.844	5.59832e-05	0.000779278	4.487	2.166	2.91978e-25	5.97844e-24	1.271	0.345	0.100076	0.282394	2.792	1.481	1.4789e-12	1.71752e-11
ENSMUSG00000059326	CSF2RA	1.635	0.709	5.26402e-05	0.00073668	3.527	1.818	3.13887e-25	6.4079e-24	1.654	0.726	3.46147e-05	0.000381857	3.958	1.985	9.66101e-30	2.72526e-28
ENSMUSG00000040537	ADAM22	0.758	-0.399	0.00560046	0.0446348	0.354	-1.497	3.84067e-25	7.82509e-24	0.791	-0.337	0.0192256	0.0842713	0.43	-1.219	3.3348e-17	5.27275e-16
ENSMUSG00000019088	DNASE1L1	1.953	0.966	0.00342171	0.0301279	10.52	3.395	3.97223e-25	8.08513e-24	1.762	0.818	0.0132605	0.0632032	9.112	3.188	2.59505e-22	5.35708e-21
ENSMUSG00000028042	ZBTB7B	1.829	0.871	0.000761574	0.00834573	6.33	2.662	4.37631e-25	8.8988e-24	2.034	1.024	7.44777e-05	0.000759425	5.68	2.506	2.30584e-22	4.77991e-21
ENSMUSG00000036835	PSENEN	1.415	0.501	0.00216233	0.0202622	3.219	1.687	4.56422e-25	9.24433e-24	1.007	0.01	0.95342	0.98402	2.157	1.109	1.0977e-11	1.1841e-10
ENSMUSG00000001986	GRIA3	0.882	-0.181	0.170532	0.479643	0.388	-1.367	4.57967e-25	9.2574e-24	0.594	-0.751	1.26843e-08	2.44118e-07	0.379	-1.399	3.82019e-26	9.37765e-25
ENSMUSG00000006498	PTBP1	1.505	0.589	0.00331948	0.0293269	4.198	2.07	5.18482e-25	1.04499e-23	1.662	0.733	0.00025939	0.00230867	3.541	1.824	9.27468e-20	1.6836e-18
ENSMUSG00000028495	RPS6	1.398	0.484	0.00197302	0.018719	3.055	1.611	6.28432e-25	1.26535e-23	1.211	0.276	0.0769891	0.235564	2.434	1.283	2.19961e-16	3.30925e-15
ENSMUSG00000073702	RPL31	1.438	0.524	0.00843378	0.0618486	4.118	2.042	1.01135e-24	2.01858e-23	1.08	0.11	0.579413	0.801221	2.962	1.566	3.5027e-15	4.86775e-14
ENSMUSG00000030750	NSMCE1	1.697	0.763	2.33116e-05	0.000349291	3.597	1.847	1.02253e-24	2.03891e-23	1.766	0.82	5.31488e-06	6.83402e-05	2.553	1.352	6.36906e-14	8.10789e-13
ENSMUSG00000071415	RPL23	1.4	0.486	0.000813227	0.00882759	2.804	1.488	1.05888e-24	2.10936e-23	1.175	0.233	0.10823	0.29738	2.378	1.25	6.8281e-18	1.13567e-16
ENSMUSG00000081485		1.382	0.467	4.46265e-05	0.000633772	2.254	1.172	1.08716e-24	2.16151e-23	1.069	0.097	0.398918	0.659535	1.559	0.641	2.25976e-08	1.70116e-07
ENSMUSG00000056612	PPP1R14B	1.468	0.554	0.0215225	0.126654	5.541	2.47	1.09604e-24	2.17706e-23	1.372	0.457	0.0583174	0.193988	3.654	1.869	8.58344e-15	1.16513e-13
ENSMUSG00000022106	RCBTB2	1.934	0.952	2.1314e-06	3.76245e-05	4.149	2.053	1.2396e-24	2.45984e-23	2.061	1.043	1.99217e-07	3.32022e-06	3.595	1.846	3.43899e-20	6.41869e-19
ENSMUSG00000051228	NYX	1.7	0.765	0.000921651	0.00983983	4.988	2.318	1.47324e-24	2.92066e-23	1.38	0.464	0.0457557	0.16267	2.888	1.53	2.79811e-11	2.92154e-10
ENSMUSG00000004267	ENO2	0.74	-0.434	0.00812104	0.0601247	0.313	-1.676	1.47564e-24	2.92259e-23	1.081	0.112	0.49383	0.739954	0.362	-1.467	3.59244e-19	6.30789e-18
ENSMUSG00000048814	LONRF2	0.827	-0.275	0.0216139	0.127056	0.427	-1.229	1.62766e-24	3.21749e-23	0.734	-0.447	0.00018846	0.00173647	0.49	-1.03	1.08366e-17	1.78741e-16
ENSMUSG00000021071	TRIM9	0.883	-0.179	0.211191	0.53728	0.362	-1.467	1.63667e-24	3.23219e-23	0.745	-0.425	0.00301696	0.0189914	0.458	-1.128	3.92095e-15	5.41865e-14
ENSMUSG00000032827	PPP1R9A	0.753	-0.41	0.00173797	0.0167593	0.395	-1.341	1.7579e-24	3.46163e-23	0.7	-0.514	8.69846e-05	0.000874419	0.476	-1.07	3.53222e-16	5.25441e-15
ENSMUSG00000069682	RPL12	1.228	0.296	0.0318136	0.168151	2.65	1.406	1.86454e-24	3.66813e-23	1.046	0.065	0.636364	0.835206	2.007	1.005	3.15528e-13	3.84422e-12
ENSMUSG00000025576	Rbfox3	0.875	-0.193	0.0962407	0.345191	0.44	-1.183	2.33827e-24	4.58694e-23	0.916	-0.126	0.277605	0.540114	0.463	-1.111	1.15444e-21	2.30413e-20
ENSMUSG00000029723	TSC22D4	1.113	0.155	0.455475	0.766316	4.292	2.102	4.29797e-24	8.38329e-23	1.653	0.725	0.000484472	0.00400902	4.461	2.157	2.71153e-25	6.4258e-24
ENSMUSG00000024063	LBH	1.16	0.214	0.367562	0.698643	5.229	2.386	4.30493e-24	8.38891e-23	1.216	0.282	0.233908	0.489516	3.007	1.588	1.82582e-11	1.93278e-10
ENSMUSG00000003644	RPS6KA1	1.835	0.876	0.00124533	0.0126229	6.674	2.739	4.84692e-24	9.42721e-23	2.873	1.523	1.92823e-08	3.62855e-07	4.925	2.3	2.09943e-17	3.38821e-16
ENSMUSG00000003363	PLD3	0.923	-0.115	0.304567	0.642515	0.454	-1.138	4.89171e-24	9.50535e-23	0.92	-0.12	0.285839	0.548697	0.642	-0.638	1.42495e-08	1.10023e-07
ENSMUSG00000026185	IGFBP5	1.5	0.585	0.00422996	0.0357596	4.186	2.065	5.08706e-24	9.8663e-23	1.328	0.409	0.0456676	0.162551	2.505	1.325	9.28232e-11	9.18015e-10
ENSMUSG00000061751	KALRN	1.006	0.008	0.958603	0.990638	0.318	-1.651	5.61133e-24	1.08729e-22	0.57	-0.812	6.59917e-07	1.01079e-05	0.489	-1.033	2.54381e-10	2.40217e-09
ENSMUSG00000038916	SOGA3	0.836	-0.259	0.0714215	0.288582	0.366	-1.451	6.13571e-24	1.18443e-22	0.733	-0.449	0.00177631	0.0121306	0.394	-1.346	8.41438e-21	1.6192e-19
ENSMUSG00000031537	IKBKB	1.279	0.355	0.0731097	0.293341	3.988	1.996	7.01611e-24	1.35185e-22	1.285	0.361	0.0685158	0.217886	2.995	1.582	1.41218e-15	2.0205e-14
ENSMUSG00000062382		1.903	0.928	0.00273056	0.0248835	8.633	3.11	7.38704e-24	1.42066e-22	1.984	0.989	0.00141214	0.0100008	7.331	2.874	1.37072e-20	2.6024e-19
ENSMUSG00000016528	MAPKAPK2	1.67	0.74	3.74268e-06	6.30755e-05	3.043	1.606	8.7085e-24	1.67167e-22	1.718	0.781	1.02838e-06	1.52144e-05	3.321	1.732	2.23714e-27	5.77729e-26
ENSMUSG00000074578	Zfas1	1.605	0.683	4.57897e-05	0.000648606	3.206	1.681	8.76275e-24	1.68052e-22	1.346	0.428	0.0106154	0.052991	2.917	1.544	2.71363e-20	5.08396e-19
ENSMUSG00000022523	FGF12	0.802	-0.317	0.0552476	0.243696	0.314	-1.67	8.81834e-24	1.68961e-22	0.772	-0.373	0.0242474	0.101076	0.373	-1.423	1.04932e-17	1.7322e-16
ENSMUSG00000028108	ECM1	1.601	0.679	0.0369019	0.186556	9.567	3.258	9.94917e-24	1.90273e-22	2.346	1.23	0.000152838	0.00145058	14.366	3.845	2.12098e-32	6.57106e-31
ENSMUSG00000021270	HSP90AA1	0.742	-0.43	0.0018695	0.0178764	0.382	-1.389	1.01627e-23	1.94177e-22	0.73	-0.455	0.00101351	0.00751596	0.436	-1.198	4.72707e-18	7.98256e-17
ENSMUSG00000020857	NME2	1.367	0.451	0.058141	0.252369	5.221	2.384	1.14123e-23	2.17649e-22	1.588	0.667	0.00504304	0.0291076	3.518	1.815	2.33264e-14	3.07188e-13
ENSMUSG00000030189	YBX3	1.481	0.566	0.00223501	0.0208153	3.614	1.853	1.23869e-23	2.3558e-22	1.233	0.302	0.103259	0.288628	2.215	1.147	5.82371e-10	5.29304e-09
ENSMUSG00000021719	RGS7BP	0.864	-0.212	0.182488	0.498795	0.332	-1.59	1.40815e-23	2.67314e-22	0.638	-0.648	4.39933e-05	0.000472994	0.373	-1.423	3.386e-19	5.95595e-18
ENSMUSG00000029765	PLXNA4	0.782	-0.355	0.0484625	0.225008	0.286	-1.808	1.47576e-23	2.7912e-22	0.822	-0.283	0.116118	0.312395	0.412	-1.278	1.51348e-12	1.7546e-11
ENSMUSG00000012422	TMEM167A	1.324	0.405	0.0199264	0.119604	3.339	1.74	1.55801e-23	2.94405e-22	1.135	0.182	0.29559	0.557709	2.268	1.182	1.1434e-11	1.23072e-10
ENSMUSG00000021243	FCF1	1.406	0.491	0.00113266	0.0117353	2.836	1.504	1.70786e-23	3.22425e-22	1.333	0.414	0.00607594	0.0338074	2.613	1.386	3.84454e-20	7.13539e-19
ENSMUSG00000025503	TALDO1	1.244	0.315	0.00603675	0.0473203	2.209	1.143	1.81228e-23	3.41512e-22	1.596	0.674	3.90857e-09	7.98003e-08	2.269	1.182	5.90522e-25	1.39278e-23
ENSMUSG00000028673	FUCA1	1.39	0.476	0.00201179	0.0190176	2.898	1.535	1.82333e-23	3.4328e-22	1.399	0.484	0.00165373	0.0114207	2.909	1.541	1.32838e-23	2.91819e-22
ENSMUSG00000064115	CADM2	0.831	-0.268	0.0349689	0.179571	0.415	-1.267	2.11534e-23	3.97167e-22	0.651	-0.62	1.05409e-06	1.55689e-05	0.5	-0.999	3.81294e-15	5.27674e-14
ENSMUSG00000029544	Cabp1	0.626	-0.676	0.000974843	0.010341	0.242	-2.044	2.22148e-23	4.16334e-22	0.566	-0.821	6.21747e-05	0.000647195	0.256	-1.967	9.50621e-22	1.90884e-20
ENSMUSG00000005823	GPR108	1.319	0.4	0.000385111	0.00453064	2.17	1.118	2.57449e-23	4.79437e-22	1.374	0.459	4.54826e-05	0.00048636	1.869	0.902	1.16201e-15	1.67462e-14
ENSMUSG00000043866	TAF10	1.305	0.384	0.0236919	0.135898	3.221	1.688	2.64721e-23	4.92533e-22	1.066	0.093	0.585409	0.805112	2.136	1.095	1.12919e-10	1.10521e-09
ENSMUSG00000032606	NICN1	0.861	-0.215	0.0662685	0.274825	0.444	-1.17	2.65031e-23	4.92665e-22	1.102	0.141	0.230506	0.48601	0.576	-0.796	1.30268e-11	1.39461e-10
ENSMUSG00000055026	GABRG3	0.684	-0.548	0.0095144	0.0675604	0.231	-2.113	2.81342e-23	5.22514e-22	0.803	-0.316	0.134858	0.34546	0.3	-1.736	3.0919e-16	4.61322e-15
ENSMUSG00000002043	TRAPPC6A	1.602	0.68	0.000745769	0.00818729	3.983	1.994	3.51945e-23	6.51874e-22	1.432	0.518	0.0101958	0.0511894	3.106	1.635	4.59809e-16	6.79416e-15
ENSMUSG00000024854	POLD4	1.305	0.384	0.0931864	0.338966	4.768	2.253	4.10079e-23	7.56825e-22	1.201	0.264	0.248291	0.506814	3.449	1.786	4.65082e-15	6.39616e-14
ENSMUSG00000097508	POLD4	1.305	0.384	0.0931864	0.338966	4.768	2.253	4.10079e-23	7.56825e-22	1.201	0.264	0.248291	0.506814	3.449	1.786	4.65082e-15	6.39616e-14
ENSMUSG00000032549	RAB6B	0.752	-0.41	0.00622726	0.0485897	0.357	-1.486	4.19669e-23	7.73138e-22	0.801	-0.32	0.0326802	0.126274	0.406	-1.299	4.87069e-18	8.20416e-17
ENSMUSG00000025511	TSPAN4	1.87	0.903	0.00028979	0.00350419	5.495	2.458	5.02281e-23	9.22028e-22	2.657	1.41	1.49089e-08	2.84774e-07	6.475	2.695	2.40853e-27	6.21182e-26
ENSMUSG00000038612	MCL1	1.653	0.725	8.70508e-05	0.00117409	3.54	1.824	5.21984e-23	9.57343e-22	2.263	1.178	1.79326e-10	4.05204e-09	5.111	2.354	3.1851e-37	1.18009e-35
ENSMUSG00000024939	FAM89B	1.395	0.48	0.0125559	0.0837752	3.715	1.894	6.09187e-23	1.1143e-21	1.494	0.579	0.00260928	0.0167512	2.66	1.412	2.08662e-13	2.577e-12
ENSMUSG00000031391	L1CAM	0.942	-0.086	0.619129	0.868849	0.304	-1.717	7.28708e-23	1.32938e-21	1.022	0.032	0.854819	0.942479	0.477	-1.067	9.20079e-10	8.19365e-09
ENSMUSG00000025747	TYMS	1.63	0.705	0.00384895	0.033013	5.259	2.395	7.34012e-23	1.33787e-21	1.039	0.055	0.821431	0.928168	1.917	0.939	0.000120791	0.00051311
ENSMUSG00000001700	GRAMD2B	1.691	0.758	0.0116757	0.0791768	7.724	2.949	7.70779e-23	1.40364e-21	2.423	1.277	2.1239e-05	0.000245575	4.543	2.184	3.44395e-13	4.18053e-12
ENSMUSG00000042541	SEM1	1.443	0.529	0.00297163	0.0267593	3.366	1.751	7.99056e-23	1.45256e-21	1.136	0.185	0.300205	0.563458	2.477	1.309	2.01739e-13	2.49305e-12
ENSMUSG00000034349	SMC4	1.86	0.895	0.000504826	0.00574985	5.75	2.524	7.99009e-23	1.45256e-21	1.681	0.749	0.00360314	0.0220853	4.066	2.024	3.3764e-15	4.7021e-14
ENSMUSG00000019920	LIMS1	1.749	0.806	4.5651e-07	8.73501e-06	2.969	1.57	8.0292e-23	1.4583e-21	1.734	0.794	6.75704e-07	1.03319e-05	2.542	1.346	3.75073e-17	5.90688e-16
ENSMUSG00000002985	APOE	1.511	0.595	0.0663179	0.274948	9.092	3.185	8.69848e-23	1.57846e-21	2.622	1.391	1.78067e-05	0.000207917	11.044	3.465	1.11226e-26	2.79246e-25
ENSMUSG00000025794	RPL14	1.236	0.306	0.018966	0.115167	2.429	1.28	9.11051e-23	1.65032e-21	1.274	0.35	0.00731196	0.0393787	2.113	1.079	1.27293e-16	1.94155e-15
ENSMUSG00000027107	CHRNA1	1.315	0.395	0.10325	0.358956	5.075	2.343	1.0483e-22	1.89227e-21	0.838	-0.254	0.298692	0.561727	2.082	1.058	1.21899e-05	6.17547e-05
ENSMUSG00000060743	H3F3A/H3F3B	1.546	0.629	0.0002312	0.00286798	3.189	1.673	1.09459e-22	1.9741e-21	1.415	0.501	0.0033429	0.0206771	2.594	1.375	7.83428e-16	1.1423e-14
ENSMUSG00000031144	SYP	0.716	-0.483	0.0156773	0.0994693	0.258	-1.955	1.3336e-22	2.39786e-21	0.907	-0.141	0.481224	0.729237	0.303	-1.723	6.40054e-18	1.06724e-16
ENSMUSG00000040181	FMO1	1.238	0.308	0.0203333	0.121116	2.452	1.294	1.33422e-22	2.39786e-21	0.9	-0.152	0.25465	0.515005	1.838	0.878	3.75399e-11	3.87275e-10
ENSMUSG00000045160	BOLA3	1.398	0.483	0.00438772	0.0368031	3.152	1.656	1.40919e-22	2.5304e-21	0.974	-0.039	0.819919	0.927874	1.852	0.889	1.60733e-07	1.08276e-06
ENSMUSG00000024772	EHD1	1.578	0.658	3.26313e-05	0.000474129	2.917	1.544	1.44478e-22	2.58528e-21	2.159	1.11	2.1416e-12	5.51145e-11	3.337	1.738	3.85807e-28	1.02157e-26
ENSMUSG00000107039	EHD1	1.578	0.658	3.26313e-05	0.000474129	2.917	1.544	1.44478e-22	2.58528e-21	2.159	1.11	2.1416e-12	5.51145e-11	3.337	1.738	3.85807e-28	1.02157e-26
ENSMUSG00000031879	FAM96B	1.567	0.648	0.000135424	0.00175388	3.156	1.658	1.44368e-22	2.58528e-21	0.963	-0.055	0.746674	0.892525	1.882	0.912	7.96647e-08	5.5844e-07
ENSMUSG00000027566	PSMA7	1.304	0.383	0.00108238	0.0112762	2.209	1.143	1.50757e-22	2.69529e-21	1.414	0.5	1.9406e-05	0.000225849	1.743	0.801	7.7209e-12	8.46656e-11
ENSMUSG00000045503	SYS1	1.433	0.519	2.31858e-06	4.07707e-05	2.103	1.072	1.54902e-22	2.76219e-21	1.265	0.339	0.00204034	0.0136289	1.673	0.742	1.47756e-11	1.57165e-10
ENSMUSG00000000627	SEMA4F	0.657	-0.606	0.000148134	0.00190361	0.335	-1.576	1.7392e-22	3.09863e-21	0.943	-0.085	0.594025	0.810337	0.62	-0.69	1.71966e-05	8.5249e-05
ENSMUSG00000029657	HSPH1	0.659	-0.601	0.000316684	0.00380167	0.323	-1.631	1.74144e-22	3.09994e-21	0.806	-0.311	0.062278	0.203508	0.376	-1.412	3.10559e-17	4.92209e-16
ENSMUSG00000049751	RPL36AL	1.294	0.372	0.0102879	0.0720153	2.66	1.412	1.96431e-22	3.49064e-21	1.16	0.214	0.140162	0.354553	1.9	0.926	1.68487e-10	1.62348e-09
ENSMUSG00000063457	RPS15	1.34	0.422	0.0165463	0.103578	3.28	1.713	2.01602e-22	3.57943e-21	1.042	0.059	0.737601	0.889313	2.313	1.21	6.13918e-12	6.77698e-11
ENSMUSG00000037217	SYN1	0.719	-0.475	0.0108529	0.0749916	0.284	-1.818	2.02475e-22	3.59183e-21	0.928	-0.108	0.562949	0.789068	0.417	-1.262	1.35188e-11	1.44572e-10
ENSMUSG00000007815	RHOA	1.299	0.377	0.00120937	0.0123476	2.196	1.135	2.02942e-22	3.59703e-21	1.514	0.598	2.85679e-07	4.66076e-06	2.212	1.146	8.40258e-23	1.78467e-21
ENSMUSG00000061119	PRCP	1.533	0.616	0.00600868	0.0471261	4.522	2.177	2.034e-22	3.60203e-21	0.96	-0.059	0.793501	0.915978	3.641	1.864	8.00584e-17	1.23342e-15
ENSMUSG00000043131	MOB1A	1.977	0.983	6.27311e-05	0.000863975	5.237	2.389	2.03779e-22	3.60564e-21	2.238	1.162	2.21208e-06	3.04234e-05	4.874	2.285	1.23168e-20	2.34741e-19
ENSMUSG00000041708	MPPED1	0.793	-0.334	0.0599709	0.257604	0.302	-1.728	2.29126e-22	4.0437e-21	0.811	-0.302	0.0889004	0.260105	0.374	-1.418	1.43514e-15	2.05186e-14
ENSMUSG00000033114	SLC35D2	1.839	0.879	0.00284092	0.0257221	7.09	2.826	2.62655e-22	4.6275e-21	2.159	1.111	0.000154403	0.00146362	5.956	2.574	1.07111e-18	1.85288e-17
ENSMUSG00000035674	NDUFA3	1.391	0.477	0.00124008	0.0125837	2.7	1.433	2.7014e-22	4.75124e-21	1.109	0.149	0.311553	0.57634	1.843	0.882	2.28692e-09	1.94835e-08
ENSMUSG00000026701	PRDX6	1.485	0.571	0.0238935	0.13684	5.471	2.452	2.79137e-22	4.90527e-21	2.165	1.115	1.02196e-05	0.000124306	5.821	2.541	8.19684e-24	1.8249e-22
ENSMUSG00000027007	SSFA2	1.505	0.59	0.00319727	0.0284263	3.819	1.933	3.25911e-22	5.72234e-21	1.571	0.651	0.0011258	0.00822518	2.907	1.539	1.31652e-14	1.75822e-13
ENSMUSG00000045854	LYRM2	1.179	0.238	0.048811	0.225677	2.242	1.165	3.28428e-22	5.75859e-21	1.145	0.196	0.104615	0.290988	1.638	0.712	3.75461e-09	3.11067e-08
ENSMUSG00000022661	CD200	1.779	0.831	0.000190766	0.00241236	4.462	2.158	3.28534e-22	5.75859e-21	2.472	1.306	4.49361e-09	9.08067e-08	3.523	1.817	3.36741e-16	5.01538e-15
ENSMUSG00000040883	TMEM205	1.201	0.264	0.148645	0.444999	3.408	1.769	3.63661e-22	6.36345e-21	1.294	0.372	0.0418435	0.15248	1.929	0.948	2.23315e-07	1.4768e-06
ENSMUSG00000028273	PDLIM5	1.596	0.675	0.00861229	0.0628684	5.556	2.474	3.83429e-22	6.70366e-21	1.93	0.949	0.000216339	0.00195984	4.6	2.202	8.00156e-18	1.3264e-16
ENSMUSG00000063849	PPCDC	1.224	0.291	0.0951786	0.343204	3.205	1.68	4.13063e-22	7.21562e-21	1.33	0.412	0.0181499	0.080529	2.786	1.478	2.01657e-17	3.2585e-16
ENSMUSG00000017009	SDC4	1.756	0.812	0.00766304	0.0575043	7.672	2.94	4.32746e-22	7.55305e-21	2.833	1.503	7.96347e-07	1.19911e-05	11.536	3.528	4.19825e-31	1.25373e-29
ENSMUSG00000061603	AKAP6	0.63	-0.666	1.59068e-05	0.000244159	0.355	-1.494	4.35493e-22	7.59455e-21	0.74	-0.434	0.00489685	0.0284391	0.449	-1.154	8.5374e-14	1.07647e-12
ENSMUSG00000054034	TCEAL5	0.792	-0.336	0.0502147	0.230201	0.316	-1.663	4.45959e-22	7.77049e-21	0.737	-0.44	0.0103926	0.0520595	0.372	-1.425	1.29339e-16	1.97125e-15
ENSMUSG00000020436	GABRG2	0.761	-0.394	0.0285803	0.155744	0.299	-1.74	4.59897e-22	7.99979e-21	0.794	-0.334	0.0638121	0.206811	0.347	-1.526	2.52869e-17	4.05305e-16
ENSMUSG00000009894	SNAP47	0.732	-0.45	0.00941155	0.066942	0.313	-1.674	4.61588e-22	8.02242e-21	0.966	-0.05	0.771988	0.904737	0.36	-1.474	1.86618e-17	3.02535e-16
ENSMUSG00000036298	SLC2A13	0.798	-0.326	0.0545356	0.24149	0.32	-1.646	4.62483e-22	8.0312e-21	0.707	-0.5	0.00317624	0.0198256	0.422	-1.245	2.70777e-13	3.30711e-12
ENSMUSG00000021496	PCBD2	1.525	0.609	0.00254403	0.0234059	3.831	1.938	5.6548e-22	9.78675e-21	1.236	0.306	0.129622	0.336997	2.248	1.169	6.815e-09	5.4882e-08
ENSMUSG00000027422	Rrbp1	1.769	0.823	0.00117167	0.0120709	5.431	2.441	6.0026e-22	1.03625e-20	1.726	0.787	0.00191682	0.0129215	6.978	2.803	2.06416e-28	5.53947e-27
ENSMUSG00000040785	TTC3	0.827	-0.275	0.114359	0.383405	0.313	-1.675	6.03707e-22	1.04133e-20	0.768	-0.381	0.0284903	0.114032	0.36	-1.472	2.6237e-17	4.19517e-16
ENSMUSG00000018865	SULT4A1	0.721	-0.473	0.0106059	0.0737321	0.292	-1.778	7.41125e-22	1.27622e-20	0.838	-0.255	0.167586	0.397623	0.314	-1.671	1.74501e-19	3.11918e-18
ENSMUSG00000029048	RER1	1.209	0.274	0.0124257	0.0830888	2.069	1.049	9.19838e-22	1.57082e-20	1.247	0.319	0.00361219	0.0221158	1.439	0.525	1.66391e-06	9.69022e-06
ENSMUSG00000041445	MMRN2	1.933	0.951	0.00330874	0.0292746	8.442	3.078	9.18894e-22	1.57082e-20	1.696	0.762	0.0187771	0.0826518	5.14	2.362	2.27372e-13	2.79937e-12
ENSMUSG00000024457	TRIM26	1.455	0.541	3.57677e-05	0.000515592	2.376	1.249	1.05181e-21	1.79322e-20	1.792	0.842	1.11985e-10	2.57957e-09	2.145	1.101	3.79442e-17	5.97095e-16
ENSMUSG00000003824	SYCE2	1.664	0.735	0.00828743	0.0609882	6.226	2.638	1.0574e-21	1.80125e-20	1.746	0.804	0.00380691	0.0231131	5.099	2.35	1.78997e-17	2.9113e-16
ENSMUSG00000051184	ZNF524	1.373	0.457	0.00435133	0.0365483	2.877	1.525	1.0802e-21	1.83857e-20	1.046	0.065	0.688393	0.863432	1.585	0.665	3.67764e-05	0.000173396
ENSMUSG00000071653	C11orf98	1.356	0.44	0.00471436	0.0389341	2.797	1.484	1.21255e-21	2.05874e-20	0.92	-0.12	0.441814	0.698229	1.936	0.953	9.0893e-10	8.10163e-09
ENSMUSG00000034932	MRPL54	1.482	0.568	0.00326345	0.0289441	3.578	1.839	1.40398e-21	2.37983e-20	1.131	0.177	0.358174	0.6235	2.216	1.148	2.65968e-09	2.24092e-08
ENSMUSG00000044328	TP53I13	1.497	0.582	0.00920107	0.0659001	4.344	2.119	1.42136e-21	2.40731e-20	1.836	0.876	8.46583e-05	0.000853446	2.999	1.585	1.1406e-12	1.33399e-11
ENSMUSG00000032698	LMO2	1.231	0.3	0.0792702	0.307421	3.08	1.623	1.72446e-21	2.91347e-20	1.555	0.637	0.000194628	0.00178498	2.308	1.207	1.63699e-12	1.89226e-11
ENSMUSG00000055401	FBXO6	1.206	0.271	0.0750298	0.297234	2.721	1.444	1.75334e-21	2.9574e-20	1.524	0.608	6.29903e-05	0.000654679	2.121	1.085	9.43001e-13	1.1068e-11
ENSMUSG00000013033	ADGRL1	0.79	-0.34	0.00211401	0.0198706	0.481	-1.055	1.86631e-21	3.14537e-20	0.764	-0.388	0.000466308	0.00388037	0.524	-0.933	4.0143e-17	6.31195e-16
ENSMUSG00000004933	MATK	0.827	-0.274	0.127519	0.407948	0.306	-1.708	1.89995e-21	3.19682e-20	0.83	-0.269	0.134525	0.344903	0.389	-1.362	3.38376e-14	4.40355e-13
ENSMUSG00000019173	RAB5C	1.656	0.727	0.000338306	0.0040426	3.79	1.922	2.22834e-21	3.74019e-20	1.485	0.57	0.00496155	0.0287211	2.861	1.517	7.57882e-14	9.58038e-13
ENSMUSG00000047495	DLGAP2	0.899	-0.153	0.505769	0.802375	0.219	-2.193	2.23262e-21	3.74433e-20	0.537	-0.896	9.92054e-05	0.00098833	0.301	-1.732	6.39063e-14	8.12494e-13
ENSMUSG00000075705	MSRB1	1.627	0.702	0.0239279	0.13685	7.712	2.947	2.24476e-21	3.76162e-20	1.518	0.602	0.0528394	0.180354	7.542	2.915	6.10561e-21	1.17949e-19
ENSMUSG00000030718	PPME1	0.875	-0.192	0.252511	0.590319	0.331	-1.595	2.48156e-21	4.14156e-20	0.879	-0.187	0.266032	0.52841	0.35	-1.515	2.28759e-19	4.06344e-18
ENSMUSG00000069744	PSMB3	1.388	0.472	0.00203785	0.0192141	2.735	1.452	2.52304e-21	4.20739e-20	1.398	0.483	0.00160232	0.0111175	1.954	0.966	2.84667e-10	2.67671e-09
ENSMUSG00000059291	RPL11	1.35	0.432	0.00938316	0.0668182	2.981	1.576	2.75072e-21	4.56856e-20	1.132	0.178	0.284215	0.546904	2.445	1.29	9.28206e-15	1.25396e-13
ENSMUSG00000041598	CDC42EP4	1.448	0.534	0.0416528	0.202436	5.552	2.473	2.75668e-21	4.57475e-20	2.353	1.235	2.34252e-06	3.20439e-05	4.161	2.057	3.5388e-15	4.91105e-14
ENSMUSG00000058254	TSPAN7	0.879	-0.186	0.2456	0.582007	0.349	-1.518	2.83156e-21	4.69523e-20	0.799	-0.323	0.0438839	0.157622	0.424	-1.24	1.04325e-14	1.40556e-13
ENSMUSG00000031765	Mt1	1.656	0.728	0.0222427	0.129514	8.072	3.013	2.96504e-21	4.91261e-20	2.853	1.512	2.0362e-06	2.81787e-05	13.384	3.742	6.62028e-32	2.01644e-30
ENSMUSG00000007891	CTSD	1.897	0.924	5.51928e-05	0.000768862	4.493	2.168	3.04377e-21	5.03667e-20	3.221	1.688	1.75616e-13	4.94143e-12	7.561	2.918	3.62043e-37	1.33889e-35
ENSMUSG00000030530	FURIN	1.233	0.302	0.157801	0.459812	4.048	2.017	3.14435e-21	5.18881e-20	1.251	0.323	0.131255	0.339705	3.426	1.777	8.43202e-17	1.29807e-15
ENSMUSG00000022099	DMTN	1.008	0.012	0.909365	0.97698	0.499	-1.002	3.1858e-21	5.253e-20	0.746	-0.423	6.4559e-05	0.000669418	0.459	-1.122	3.65663e-26	8.98726e-25
ENSMUSG00000073684	FAAP20	1.346	0.428	0.000534453	0.006042	2.246	1.167	3.21646e-21	5.2993e-20	1.242	0.312	0.0116068	0.0568764	1.74	0.799	1.12861e-10	1.10518e-09
ENSMUSG00000031840	RAB3A	0.799	-0.324	0.0277974	0.152768	0.381	-1.391	3.25227e-21	5.35402e-20	0.819	-0.288	0.0499517	0.173377	0.371	-1.432	2.23879e-22	4.64579e-21
ENSMUSG00000026880	STOM	1.977	0.984	0.000739754	0.00813509	6.708	2.746	3.40739e-21	5.60489e-20	2.557	1.354	3.28851e-06	4.36922e-05	7.63	2.932	6.27922e-24	1.40744e-22
ENSMUSG00000026727	RSU1	1.426	0.512	0.000893625	0.00958544	2.736	1.452	3.6014e-21	5.91458e-20	1.593	0.672	1.25814e-05	0.000150764	2.25	1.17	2.97442e-14	3.89124e-13
ENSMUSG00000031807	PGLS	1.49	0.575	0.000400444	0.00469287	2.891	1.531	4.04943e-21	6.63448e-20	1.148	0.199	0.220138	0.471392	2.016	1.012	4.89238e-10	4.47938e-09
ENSMUSG00000031158	TIMM17B	1.502	0.587	0.000818146	0.00886974	3.14	1.651	4.40513e-21	7.19435e-20	1.127	0.172	0.327512	0.593272	1.494	0.58	0.000970143	0.00344776
ENSMUSG00000034059	YPEL4	0.975	-0.036	0.786415	0.935123	0.418	-1.259	4.53735e-21	7.40441e-20	0.904	-0.145	0.276024	0.538216	0.521	-0.939	2.0818e-12	2.3856e-11
ENSMUSG00000033488	BC026585	1.678	0.747	0.000285737	0.00346207	3.802	1.927	4.81025e-21	7.83732e-20	1.783	0.835	4.95204e-05	0.000526372	3.537	1.823	6.41675e-19	1.11977e-17
ENSMUSG00000001418	GLMP	1.42	0.505	0.00193461	0.0183834	2.892	1.532	5.11577e-21	8.32851e-20	1.451	0.537	0.000993634	0.00741147	2.86	1.516	1.35034e-20	2.56617e-19
ENSMUSG00000025777	GDAP1	0.824	-0.28	0.0589815	0.254985	0.38	-1.398	5.30625e-21	8.63177e-20	0.852	-0.231	0.118431	0.316987	0.507	-0.979	4.47993e-11	4.57649e-10
ENSMUSG00000024411	AQP4	1.582	0.662	0.073577	0.294163	11.11	3.474	5.38852e-21	8.75868e-20	4.53	2.18	3.69156e-09	7.56302e-08	13.562	3.761	2.44161e-24	5.56692e-23
ENSMUSG00000042078	SVOP	0.852	-0.231	0.270517	0.608988	0.255	-1.972	5.40654e-21	8.78105e-20	1.109	0.149	0.476175	0.726032	0.349	-1.517	4.80835e-13	5.78021e-12
ENSMUSG00000030432	RPL28	1.296	0.374	0.0339707	0.175603	3.149	1.655	6.5815e-21	1.06809e-19	1	0	0.998037	1	2.405	1.266	7.35165e-13	8.69027e-12
ENSMUSG00000068758	IL3RA	1.619	0.696	0.0845183	0.319749	13.382	3.742	6.74761e-21	1.09419e-19	2.858	1.515	0.000158055	0.00149505	11.891	3.572	3.74371e-19	6.5619e-18
ENSMUSG00000097328	TNFSF12	1.441	0.527	0.0592356	0.25572	6.049	2.597	6.82993e-21	1.10579e-19	1.317	0.397	0.155264	0.379215	4.592	2.199	2.31166e-15	3.25584e-14
ENSMUSG00000026825	DNM1	0.714	-0.486	0.00374587	0.0324032	0.336	-1.574	6.86319e-21	1.1103e-19	0.735	-0.443	0.00821821	0.0430977	0.457	-1.129	1.7629e-11	1.86716e-10
ENSMUSG00000019943	ATP2B1	0.919	-0.122	0.352636	0.686633	0.425	-1.235	6.91505e-21	1.11782e-19	0.837	-0.256	0.0519939	0.178496	0.443	-1.174	5.06606e-19	8.87186e-18
ENSMUSG00000016833	MRPS18C	1.54	0.623	7.77512e-05	0.00105178	2.783	1.477	6.9648e-21	1.12497e-19	1.427	0.513	0.00114718	0.00836766	2.168	1.117	1.44403e-12	1.67799e-11
ENSMUSG00000024663	RAB3IL1	1.957	0.968	0.000251566	0.00308512	5.546	2.471	7.74875e-21	1.25062e-19	2.345	1.23	3.28988e-06	4.36922e-05	4.612	2.205	6.92129e-17	1.07048e-15
ENSMUSG00000037089	SLC35B2	1.354	0.438	0.000517161	0.00587497	2.261	1.177	8.64199e-21	1.39151e-19	1.159	0.213	0.0913017	0.264994	1.727	0.788	4.12285e-10	3.80517e-09
ENSMUSG00000015120	UBE2I	1.383	0.468	0.000161858	0.00207121	2.234	1.16	8.65063e-21	1.39181e-19	1.578	0.658	1.11154e-07	1.91722e-06	1.757	0.813	5.60518e-11	5.67635e-10
ENSMUSG00000006576	SLC4A3	0.863	-0.212	0.216115	0.543792	0.329	-1.603	9.16882e-21	1.47173e-19	0.566	-0.822	1.59445e-06	2.25391e-05	0.453	-1.142	2.78981e-11	2.9144e-10
ENSMUSG00000039347	ATP6V0E2	0.891	-0.167	0.254321	0.59228	0.387	-1.371	9.20404e-21	1.47623e-19	1.063	0.088	0.546235	0.777795	0.444	-1.172	1.39355e-15	1.99528e-14
ENSMUSG00000033565	RBFOX2	0.942	-0.086	0.481573	0.785148	0.449	-1.155	9.31648e-21	1.49194e-19	1.115	0.157	0.200113	0.444603	0.609	-0.717	6.41816e-09	5.19389e-08
ENSMUSG00000033467	CRLF2	1.296	0.374	0.0797272	0.307753	3.963	1.987	9.73425e-21	1.55696e-19	1.258	0.331	0.120888	0.321628	3.493	1.804	2.33866e-17	3.7606e-16
ENSMUSG00000048758	Rpl29 (includes others)	1.424	0.51	0.00211827	0.0198901	2.924	1.548	1.11546e-20	1.78214e-19	1.025	0.035	0.831769	0.933159	2.064	1.045	3.08807e-10	2.89137e-09
ENSMUSG00000028955	VAMP3	1.127	0.173	0.381976	0.708266	3.575	1.838	1.15632e-20	1.84599e-19	0.864	-0.212	0.284701	0.547452	2.176	1.122	1.33875e-08	1.0369e-07
ENSMUSG00000061758	Akr1b10	1.55	0.632	0.000317184	0.00380516	3.097	1.631	1.18782e-20	1.89481e-19	1.793	0.843	1.5353e-06	2.17721e-05	2.641	1.401	1.33528e-15	1.91461e-14
ENSMUSG00000026970	RBMS1	1.466	0.552	0.00512664	0.0414748	3.566	1.834	1.31063e-20	2.08586e-19	1.383	0.468	0.0178205	0.0795236	3.747	1.906	4.13498e-22	8.43086e-21
ENSMUSG00000043384	GPRASP1	0.794	-0.333	0.016634	0.103984	0.408	-1.295	1.44045e-20	2.28754e-19	0.879	-0.186	0.181166	0.416452	0.477	-1.067	1.83482e-14	2.43243e-13
ENSMUSG00000033953	PPP3R1	1.011	0.016	0.904589	0.975065	0.422	-1.245	1.44069e-20	2.28754e-19	0.867	-0.205	0.125159	0.329441	0.446	-1.165	3.43127e-18	5.82905e-17
ENSMUSG00000026276	SEPT2	1.378	0.463	0.00369952	0.0320894	2.786	1.478	1.50961e-20	2.39513e-19	1.385	0.47	0.00317248	0.0198091	2.405	1.266	1.86907e-15	2.65317e-14
ENSMUSG00000020743	MIF4GD	1.815	0.86	0.000251572	0.00308512	4.526	2.178	1.61286e-20	2.555e-19	2.489	1.315	2.10501e-08	3.93208e-07	4.794	2.261	5.63166e-22	1.14355e-20
ENSMUSG00000021259	CYP46A1	0.886	-0.174	0.29314	0.630207	0.344	-1.538	1.68636e-20	2.66732e-19	0.688	-0.54	0.00111183	0.00814319	0.4	-1.322	1.52403e-15	2.17114e-14
ENSMUSG00000080921		1.35	0.432	0.0101605	0.0711778	2.947	1.559	1.69012e-20	2.67122e-19	1.244	0.315	0.0610489	0.200597	2.236	1.161	5.14567e-12	5.72161e-11
ENSMUSG00000025658	CNKSR2	0.937	-0.095	0.622062	0.869334	0.291	-1.781	1.89761e-20	2.99455e-19	0.658	-0.603	0.00167604	0.0115434	0.364	-1.46	3.00243e-14	3.9253e-13
ENSMUSG00000029516	CIT	0.801	-0.32	0.00495877	0.0404901	0.481	-1.057	2.03356e-20	3.20417e-19	0.529	-0.918	8.23623e-16	2.69733e-14	0.536	-0.899	3.49901e-15	4.86602e-14
ENSMUSG00000068391	CHRAC1	1.594	0.673	0.000874485	0.00939119	3.655	1.87	2.06307e-20	3.2482e-19	1.48	0.565	0.00518289	0.0297506	3.039	1.604	2.11397e-15	2.98375e-14
ENSMUSG00000015714	CERS2	1.41	0.496	0.00742193	0.0560874	3.275	1.712	2.1632e-20	3.40323e-19	1.835	0.876	2.1935e-06	3.02145e-05	3.162	1.661	2.79599e-19	4.94e-18
ENSMUSG00000032388	SPG21	1.665	0.736	4.00541e-06	6.72548e-05	2.78	1.475	2.21509e-20	3.48221e-19	1.632	0.707	9.3718e-06	0.000115495	2.309	1.207	3.86074e-14	4.99808e-13
ENSMUSG00000052331	ANKRD44	1.177	0.235	0.245301	0.581622	3.635	1.862	2.37172e-20	3.72275e-19	0.983	-0.024	0.904156	0.964929	2.835	1.503	9.16788e-14	1.15158e-12
ENSMUSG00000052310	SLC39A1	1.406	0.491	0.074843	0.296687	5.798	2.536	2.63659e-20	4.1322e-19	1.007	0.01	0.971541	0.990988	4.288	2.1	2.18087e-14	2.87773e-13
ENSMUSG00000027273	SNAP25	0.843	-0.246	0.240003	0.574619	0.262	-1.932	2.81612e-20	4.4102e-19	0.784	-0.351	0.0934397	0.269309	0.291	-1.779	1.9555e-17	3.1624e-16
ENSMUSG00000024875	YIF1A	1.59	0.669	0.000366164	0.00433854	3.313	1.728	3.00312e-20	4.69234e-19	1.393	0.478	0.0108723	0.053991	2.337	1.225	6.84646e-11	6.86686e-10
ENSMUSG00000060019	Gm10073/Gm11942	1.732	0.792	0.000922198	0.00983983	4.394	2.136	3.08172e-20	4.8115e-19	1.32	0.401	0.0990693	0.280751	2.895	1.534	9.50876e-11	9.39475e-10
ENSMUSG00000007050	LSM2	1.583	0.662	1.30771e-06	2.36334e-05	2.394	1.259	3.15507e-20	4.92228e-19	1.244	0.315	0.0215259	0.0922843	1.65	0.722	1.45861e-07	9.90647e-07
ENSMUSG00000022574	NAPRT	1.878	0.909	0.000407286	0.00476386	5.073	2.343	3.43462e-20	5.35436e-19	2.847	1.51	3.44265e-09	7.08572e-08	6.234	2.64	3.30393e-25	7.82036e-24
ENSMUSG00000001642	AKR1B1	1.523	0.607	3.17584e-08	6.86969e-07	2.012	1.008	3.71546e-20	5.78341e-19	1.363	0.447	4.62686e-05	0.000493875	1.725	0.787	7.84085e-13	9.25201e-12
ENSMUSG00000003037	RAB8A	1.47	0.556	2.89418e-05	0.000424923	2.332	1.222	3.90545e-20	6.06996e-19	1.57	0.651	9.8935e-07	1.46736e-05	1.912	0.935	2.13205e-12	2.44177e-11
ENSMUSG00000020018	SNRPF	1.456	0.542	0.000725781	0.00800158	2.77	1.47	4.10533e-20	6.37581e-19	1.043	0.061	0.705596	0.872696	1.696	0.762	2.00912e-06	1.15182e-05
ENSMUSG00000022769	SDF2L1	1.433	0.519	0.00671486	0.0518397	3.376	1.755	4.28277e-20	6.64637e-19	1.146	0.197	0.303935	0.567874	2.236	1.161	1.2978e-09	1.13789e-08
ENSMUSG00000019659	CCDC12	1.316	0.397	0.0138757	0.0904946	2.787	1.479	4.37358e-20	6.78217e-19	1.574	0.654	4.89142e-05	0.00052024	2.095	1.067	3.64129e-11	3.76431e-10
ENSMUSG00000027438	NAPB	0.817	-0.292	0.0686317	0.281863	0.361	-1.469	4.72342e-20	7.31916e-19	1.204	0.267	0.0950186	0.272623	0.481	-1.056	4.29869e-11	4.40266e-10
ENSMUSG00000006273	ATP6V1B2	0.818	-0.29	0.0580455	0.252074	0.378	-1.402	4.90996e-20	7.6025e-19	1.225	0.293	0.0551038	0.186189	0.486	-1.042	9.85236e-12	1.07093e-10
ENSMUSG00000035242	OAZ1	1.276	0.352	0.00244791	0.0225671	2.09	1.063	4.91973e-20	7.6119e-19	1.128	0.174	0.133591	0.343202	1.431	0.517	8.42545e-06	4.39483e-05
ENSMUSG00000031409	TCEAL6	0.806	-0.312	0.0260511	0.146077	0.41	-1.286	5.15145e-20	7.95949e-19	0.781	-0.358	0.0106863	0.0532606	0.384	-1.381	9.36857e-23	1.98348e-21
ENSMUSG00000064262	GIMAP8	1.968	0.976	0.000458444	0.00530439	5.806	2.538	5.15212e-20	7.95949e-19	1.654	0.726	0.00933209	0.0478663	4.032	2.012	4.52542e-13	5.44338e-12
ENSMUSG00000025239	LIMD1	1.725	0.786	0.00393545	0.0336126	5.623	2.491	5.29924e-20	8.18063e-19	1.621	0.697	0.0106502	0.0531107	5.12	2.356	4.91181e-18	8.25741e-17
ENSMUSG00000030990	Pgap2	1.437	0.523	0.00010313	0.0013667	2.346	1.23	5.53213e-20	8.53375e-19	1.528	0.612	5.55847e-06	7.11637e-05	2.11	1.077	1.30038e-15	1.86592e-14
ENSMUSG00000005360	SLC1A3	1.667	0.738	0.005355	0.0430683	5.361	2.422	5.81998e-20	8.96433e-19	3.054	1.611	1.18852e-09	2.53727e-08	7.816	2.966	3.9738e-29	1.0855e-27
ENSMUSG00000041378	CLDN5	1.13	0.177	0.46586	0.774169	4.623	2.209	5.99677e-20	9.22973e-19	1.128	0.173	0.473597	0.724143	2.643	1.402	6.71792e-09	5.41661e-08
ENSMUSG00000002032	TMEM25	0.776	-0.366	0.0606666	0.259928	0.29	-1.785	6.64256e-20	1.02084e-18	0.601	-0.734	0.000167475	0.00156831	0.249	-2.003	1.34157e-24	3.11242e-23
ENSMUSG00000035048	ANAPC13	1.494	0.58	0.00144276	0.0142672	3.156	1.658	7.17763e-20	1.10143e-18	1.106	0.145	0.425744	0.684281	2.275	1.186	7.05463e-11	7.07208e-10
ENSMUSG00000021917	SPCS1	1.43	0.517	3.09031e-05	0.000451537	2.19	1.131	7.20738e-20	1.10434e-18	1.168	0.224	0.0708407	0.222887	1.647	0.72	6.37383e-09	5.16013e-08
ENSMUSG00000040128	PNRC1	1.387	0.472	6.7195e-05	0.000917828	2.112	1.078	7.42344e-20	1.1366e-18	1.364	0.448	0.000152739	0.00145058	1.629	0.704	2.79819e-09	2.35164e-08
ENSMUSG00000078784	C8orf59	1.411	0.497	0.0049637	0.040498	3.056	1.611	7.67202e-20	1.17379e-18	1.045	0.064	0.717112	0.879574	2.069	1.049	2.99232e-09	2.50524e-08
ENSMUSG00000079111	KDELR2	1.468	0.554	0.00436231	0.0366237	3.402	1.766	8.51128e-20	1.2993e-18	1.292	0.37	0.0573818	0.19152	2.299	1.201	6.50749e-10	5.87954e-09
ENSMUSG00000027784	PPM1L	0.746	-0.422	0.0374223	0.188455	0.278	-1.849	8.70303e-20	1.32758e-18	0.723	-0.467	0.0211673	0.091076	0.355	-1.493	1.91471e-13	2.36911e-12
ENSMUSG00000039953	CLSTN1	0.748	-0.419	0.0388857	0.193368	0.278	-1.849	8.93277e-20	1.36162e-18	0.809	-0.305	0.133183	0.342501	0.347	-1.525	6.05266e-14	7.71996e-13
ENSMUSG00000027339	RASSF2	1.257	0.33	0.0663546	0.274995	3.095	1.63	9.10599e-20	1.387e-18	1.679	0.747	3.11252e-05	0.00034724	3.327	1.734	3.75243e-22	7.67451e-21
[truncated: 5,093 more rows]

## Sheet: Upregulated DEGs
Groups DEGs are Upregulated in	total	ENSEMBL IDs	Gene Names
Type III Bystanders, Type II Bystanders, Type II TINs, Type III TINs	1530	ENSMUSG00000076824	Trav14n-3
		ENSMUSG00000026547	Tagln2
		ENSMUSG00000076463	Trbv3
		ENSMUSG00000019942	Cdk1
		ENSMUSG00000030786	Itgam
		ENSMUSG00000064109	Hcst
		ENSMUSG00000030144	Clec4d
		ENSMUSG00000025058	5430427O19Rik
		ENSMUSG00000079419	Ms4a6c
		ENSMUSG00000015619	Gata3
		ENSMUSG00000030187	Klra2
		ENSMUSG00000021280	Exoc3l4
		ENSMUSG00000049686	Orai1
		ENSMUSG00000106972
		ENSMUSG00000015355	Cd48
		ENSMUSG00000025888	Casp1
		ENSMUSG00000096506	CR974586.5
		ENSMUSG00000022900	Ildr1
		ENSMUSG00000106923
		ENSMUSG00000002847	Pla1a
		ENSMUSG00000042659	Arrdc4
		ENSMUSG00000079298	Klrb1b
		ENSMUSG00000050370	Ch25h
		ENSMUSG00000049988	Lrrc25
		ENSMUSG00000034165	Ccnd3
		ENSMUSG00000026536	Mnda
		ENSMUSG00000103068
		ENSMUSG00000060550	H2-Q7
		ENSMUSG00000005107	Slc2a9
		ENSMUSG00000025804	Ccr1
		ENSMUSG00000030921	Trim30a
		ENSMUSG00000046916	Myct1
		ENSMUSG00000070427	Il18bp
		ENSMUSG00000003283	Hck
		ENSMUSG00000037418	Best1
		ENSMUSG00000026433	Rab29
		ENSMUSG00000029380	Cxcl1
		ENSMUSG00000025283	Sat1
		ENSMUSG00000076911	Traj18
		ENSMUSG00000079507	H2-Q1
		ENSMUSG00000027947	Il6ra
		ENSMUSG00000003420	Fcgrt
		ENSMUSG00000004609	Cd33
		ENSMUSG00000028551	Cdkn2c
		ENSMUSG00000081769	Gm12216
		ENSMUSG00000032860	P2ry2
		ENSMUSG00000041845	Rhod
		ENSMUSG00000079197	Psme2
		ENSMUSG00000001741	Il16
		ENSMUSG00000025877	Hk3
		ENSMUSG00000069516	Lyz2
		ENSMUSG00000019489	Cd70
		ENSMUSG00000028071	Sh2d2a
		ENSMUSG00000059325	Hopx
		ENSMUSG00000024900	Cpt1a
		ENSMUSG00000039158	Akna
		ENSMUSG00000041431	Ccnb1
		ENSMUSG00000021638	Ocln
		ENSMUSG00000095105	Edaradd
		ENSMUSG00000022221	Ripk3
		ENSMUSG00000040483	Xaf1
		ENSMUSG00000079222	AC132444.1
		ENSMUSG00000031362	Xlr4c
		ENSMUSG00000054342	Kcnn4
		ENSMUSG00000055413	H2-Q5
		ENSMUSG00000026581	Sell
		ENSMUSG00000004296	Il12b
		ENSMUSG00000045165	AI467606
		ENSMUSG00000097687
		ENSMUSG00000041515	Irf8
		ENSMUSG00000097663
		ENSMUSG00000056737	Capg
		ENSMUSG00000041202	Pla2g2d
		ENSMUSG00000066592	Gm7589
		ENSMUSG00000025350	Rdh5
		ENSMUSG00000024197	Plin3
		ENSMUSG00000043895	S1pr2
		ENSMUSG00000023886	Smoc2
		ENSMUSG00000024669	Cd5
		ENSMUSG00000035778	Ggta1
		ENSMUSG00000029545	Acads
		ENSMUSG00000002111	Spi1
		ENSMUSG00000060675	Pla2g16
		ENSMUSG00000048120	Entpd1
		ENSMUSG00000070407	Hs3st3b1
		ENSMUSG00000051378	Kif18b
		ENSMUSG00000028459	Cd72
		ENSMUSG00000031639	Tlr3
		ENSMUSG00000037940	Inpp4b
		ENSMUSG00000096255	Dynlt1
		ENSMUSG00000028463	Car9
		ENSMUSG00000035385	Ccl2
		ENSMUSG00000018168	Ikzf3
		ENSMUSG00000028874	Fgr
		ENSMUSG00000026480	Ncf2
		ENSMUSG00000027469	Tpx2
		ENSMUSG00000067212	H2-T23
		ENSMUSG00000034266	Batf
		ENSMUSG00000002699	Lcp2
		ENSMUSG00000053158	Fes
		ENSMUSG00000028860	Sytl1
		ENSMUSG00000034467	Dynlrb2
		ENSMUSG00000090733	Rps27
		ENSMUSG00000024725	Ostf1
		ENSMUSG00000073982	Rhog
		ENSMUSG00000006519	Cyba
		ENSMUSG00000066861	Oas1g
		ENSMUSG00000031387	Renbp
		ENSMUSG00000061232	H2-K1
		ENSMUSG00000053977	Cd8a
		ENSMUSG00000095450	AC132444.4
		ENSMUSG00000029468	P2rx7
		ENSMUSG00000031207	Msn
		ENSMUSG00000005947	Itgae
		ENSMUSG00000058216	Gstp3
		ENSMUSG00000067919	Rex2
		ENSMUSG00000054520	Sh3bp2
		ENSMUSG00000024677	Ms4a6b
		ENSMUSG00000078783	Gm9733
		ENSMUSG00000015133	Lrrk1
		ENSMUSG00000050931	Sgms2
		ENSMUSG00000100838	Gm29094
		ENSMUSG00000022496	Tnfrsf17
		ENSMUSG00000078942	Naip6
		ENSMUSG00000030413	Pglyrp1
		ENSMUSG00000021903	Galnt15
		ENSMUSG00000000562	Adora3
		ENSMUSG00000062585	Cnr2
		ENSMUSG00000070780	Rbm47
		ENSMUSG00000073802	Cdkn2b
		ENSMUSG00000032783	Troap
		ENSMUSG00000073409	H2-Q6
		ENSMUSG00000030214	Plbd1
		ENSMUSG00000038811	Gngt2
		ENSMUSG00000079445	B3gnt7
		ENSMUSG00000032436	Cmtm7
		ENSMUSG00000060131	Atp8b4
		ENSMUSG00000039236	Isg20
		ENSMUSG00000032322	Pstpip1
		ENSMUSG00000040274	Cdk6
		ENSMUSG00000013707	Tnfaip8l2
		ENSMUSG00000105504	Gbp5
		ENSMUSG00000014686	Ceacam16
		ENSMUSG00000029275	Gfi1
		ENSMUSG00000024818	Slc25a45
		ENSMUSG00000056529	Ptafr
		ENSMUSG00000037443	Cep85
		ENSMUSG00000026981	Il1rn
		ENSMUSG00000037295	Ldlrap1
		ENSMUSG00000021760	Gpx8
		ENSMUSG00000089929	Bcl2a1b
		ENSMUSG00000091586	Cyp4f17
		ENSMUSG00000076499	Trbv31
		ENSMUSG00000043050	Tnp2
		ENSMUSG00000021583	Erap1
		ENSMUSG00000030149	Klrk1
		ENSMUSG00000042289	Hsd3b7
		ENSMUSG00000026656	Fcgr2b
		ENSMUSG00000048612	Myof
		ENSMUSG00000071005	Ccl19
		ENSMUSG00000020357	Flt4
		ENSMUSG00000037202	Prf1
		ENSMUSG00000026922	Agpat2
		ENSMUSG00000076919	Traj9
		ENSMUSG00000039005	Tlr4
		ENSMUSG00000098188	Sowahc
		ENSMUSG00000060224	Pyroxd2
		ENSMUSG00000025161	Slc16a3
		ENSMUSG00000023505	Cdca3
		ENSMUSG00000059883	Irak4
		ENSMUSG00000069305	Hist1h4n
		ENSMUSG00000040026	Saa3
		ENSMUSG00000073412	Lst1
		ENSMUSG00000025647	Shisa5
		ENSMUSG00000013974	Mcemp1
		ENSMUSG00000042349	Ikbke
		ENSMUSG00000029299	Abcg3
		ENSMUSG00000040663	Clcf1
		ENSMUSG00000026355	Mcm6
		ENSMUSG00000076469	Trbv13-2
		ENSMUSG00000057596	Trim30d
		ENSMUSG00000018920	Cxcl16
		ENSMUSG00000020709	Adap2
		ENSMUSG00000005465	Il27ra
		ENSMUSG00000032265	Fam46a
		ENSMUSG00000062353	Gm15772
		ENSMUSG00000038580	Sct
		ENSMUSG00000026031	Cflar
		ENSMUSG00000037860	Aim2
		ENSMUSG00000005413	Hmox1
		ENSMUSG00000037405	Icam1
		ENSMUSG00000025491	Ifitm1
		ENSMUSG00000040204	Pclaf
		ENSMUSG00000039682	Lap3
		ENSMUSG00000003206	Ebi3
		ENSMUSG00000062783	Csprs
		ENSMUSG00000001020	S100a4
		ENSMUSG00000050014	Apol10b
		ENSMUSG00000095787	AC133103.6
		ENSMUSG00000040264	Gbp2b
		ENSMUSG00000037849	Ifi206
		ENSMUSG00000052387	Trpm3
		ENSMUSG00000020399	Havcr2
		ENSMUSG00000020897	Aurkb
		ENSMUSG00000035352	Ccl12
		ENSMUSG00000018927	Ccl6
		ENSMUSG00000043832	Clec4a3
		ENSMUSG00000047798	Cd300lf
		ENSMUSG00000029994	Anxa4
		ENSMUSG00000074063	Osgin1
		ENSMUSG00000020143	Dock2
		ENSMUSG00000076928	Trac
		ENSMUSG00000076893	Traj37
		ENSMUSG00000063605	Ccdc102a
		ENSMUSG00000071716	Apol7e
		ENSMUSG00000052477	C130026I21Rik
		ENSMUSG00000024786	Majin
		ENSMUSG00000027360	Hdc
		ENSMUSG00000076912	Traj17
		ENSMUSG00000050708	Ftl1
		ENSMUSG00000032359	Ctsh
		ENSMUSG00000021281	Tnfaip2
		ENSMUSG00000001918	Slc1a5
		ENSMUSG00000025017	Pik3ap1
		ENSMUSG00000036478	Btg1
		ENSMUSG00000035678	Tnfsf9
		ENSMUSG00000025887	Casp12
		ENSMUSG00000024164	C3
		ENSMUSG00000096951
		ENSMUSG00000104098	AA619741
		ENSMUSG00000022488	Nckap1l
		ENSMUSG00000076462	Trbv2
		ENSMUSG00000044827	Tlr1
		ENSMUSG00000046879	Irgm1
		ENSMUSG00000030579	Tyrobp
		ENSMUSG00000024672	Ms4a7
		ENSMUSG00000030775	Trat1
		ENSMUSG00000061808	Ttr
		ENSMUSG00000026068	Il18rap
		ENSMUSG00000063286	Gm8995
		ENSMUSG00000044303	Cdkn2a
		ENSMUSG00000033088	Triobp
		ENSMUSG00000026822	Lcn2
		ENSMUSG00000075602	Ly6a
		ENSMUSG00000024334	H2-Oa
		ENSMUSG00000028460	Sit1
		ENSMUSG00000074825	Itpripl1
		ENSMUSG00000001403	Ube2c
		ENSMUSG00000060063	Alox5ap
		ENSMUSG00000092517	Art2a-ps
		ENSMUSG00000019880	Rspo3
		ENSMUSG00000049892	Rasd1
		ENSMUSG00000043157	Arl11
		ENSMUSG00000070390	Nlrp1b
		ENSMUSG00000020401	Fam71b
		ENSMUSG00000027636	Sla2
		ENSMUSG00000056501	Cebpb
		ENSMUSG00000035896	Rnase1
		ENSMUSG00000018930	Ccl4
		ENSMUSG00000030798	Cd37
		ENSMUSG00000005268	Prlr
		ENSMUSG00000022534	Mefv
		ENSMUSG00000029816	Gpnmb
		ENSMUSG00000034855	Cxcl10
		ENSMUSG00000033386	Frrs1
		ENSMUSG00000030114	Klrg1
		ENSMUSG00000015314	Slamf6
		ENSMUSG00000033450	Tagap
		ENSMUSG00000000628	Hk2
		ENSMUSG00000019312	Grb7
		ENSMUSG00000039304	Tnfsf10
		ENSMUSG00000067235	H2-Q10
		ENSMUSG00000031004	Mki67
		ENSMUSG00000096385	Gm11168
		ENSMUSG00000022148	Fyb
		ENSMUSG00000032596	Uba7
		ENSMUSG00000030717	Nupr1
		ENSMUSG00000026946	Nmi
		ENSMUSG00000025351	Cd63
		ENSMUSG00000079110	Capn3
		ENSMUSG00000097629
		ENSMUSG00000038507	Parp12
		ENSMUSG00000092277	Gm19684
		ENSMUSG00000053318	Slamf8
		ENSMUSG00000036553	Sh3tc1
		ENSMUSG00000034422	Parp14
		ENSMUSG00000023959	Clic5
		ENSMUSG00000023224	Serping1
		ENSMUSG00000036896	C1qc
		ENSMUSG00000054065	Pkp3
		ENSMUSG00000031506	Ptpn7
		ENSMUSG00000021990	Spata13
		ENSMUSG00000073491	Ifi213
		ENSMUSG00000092021	Gbp11
		ENSMUSG00000000982	Ccl3
		ENSMUSG00000103205
		ENSMUSG00000076479	Trbv26
		ENSMUSG00000022678	Nde1
		ENSMUSG00000035042	Ccl5
		ENSMUSG00000044703	Phf11a
		ENSMUSG00000027848	Olfml3
		ENSMUSG00000038543	BC028528
		ENSMUSG00000090523	Gypc
		ENSMUSG00000039109	F13a1
		ENSMUSG00000094525	Trbv12-2
		ENSMUSG00000034792	Gna15
		ENSMUSG00000052821	Cysltr1
		ENSMUSG00000026628	Atf3
		ENSMUSG00000005054	Cstb
		ENSMUSG00000020227	Irak3
		ENSMUSG00000047671	Tctex1d4
		ENSMUSG00000101132	Gm8000
		ENSMUSG00000037960	Card19
		ENSMUSG00000070034	Sp110
		ENSMUSG00000029553	Tfec
		ENSMUSG00000073407	Gm6034
		ENSMUSG00000042351	Grap2
		ENSMUSG00000022372	Sla
		ENSMUSG00000076831	Trav8-1
		ENSMUSG00000030737	Slco2b1
		ENSMUSG00000003190	Bcl2l12
		ENSMUSG00000071724	Smpd5
		ENSMUSG00000050912	Tmem123
		ENSMUSG00000031712	Il15
		ENSMUSG00000044162	Tnip3
		ENSMUSG00000032094	Cd3d
		ENSMUSG00000073411	H2-D1
		ENSMUSG00000052397	Ezr
		ENSMUSG00000028413	B4galt1
		ENSMUSG00000015340	Cybb
		ENSMUSG00000040564	Apoc1
		ENSMUSG00000029622	Arpc1b
		ENSMUSG00000026407	Cacna1s
		ENSMUSG00000021886	Gpr65
		ENSMUSG00000033220	Rac2
		ENSMUSG00000005763	Cd247
		ENSMUSG00000055546	Timd4
		ENSMUSG00000027315	Spint1
		ENSMUSG00000082292	Gm12250
		ENSMUSG00000017002	Slpi
		ENSMUSG00000074417	Gm14548
		ENSMUSG00000021108	Prkch
		ENSMUSG00000017830	Dhx58
		ENSMUSG00000042451	Mybph
		ENSMUSG00000022831	Hcls1
		ENSMUSG00000066684	Pilrb1
		ENSMUSG00000018381	Abi3
		ENSMUSG00000018983	E2f2
		ENSMUSG00000016256	Ctsz
		ENSMUSG00000063268	Parp10
		ENSMUSG00000038379	Ttk
		ENSMUSG00000040723	Rcsd1
		ENSMUSG00000026980	Ly75
		ENSMUSG00000052085	Dock8
		ENSMUSG00000042265	Trem1
		ENSMUSG00000032915	Adgre4
		ENSMUSG00000053338	Tarm1
		ENSMUSG00000042385	Gzmk
		ENSMUSG00000049037	Clec4a1
		ENSMUSG00000079547	H2-DMb1
		ENSMUSG00000061577	Adgrg5
		ENSMUSG00000046080	Clec9a
		ENSMUSG00000041974	Spidr
		ENSMUSG00000084353	Gm15452
		ENSMUSG00000100078	Gm6170
		ENSMUSG00000095788	Sirpb1a
		ENSMUSG00000021624	Cd180
		ENSMUSG00000057143	Trim12c
		ENSMUSG00000082088	Gm15753
		ENSMUSG00000039450	Dcxr
		ENSMUSG00000056144	Trim34a
		ENSMUSG00000041736	Tspo
		ENSMUSG00000026070	Il18r1
		ENSMUSG00000000673	Haao
		ENSMUSG00000096900	Trav9-1
		ENSMUSG00000040552	C3ar1
		ENSMUSG00000059033	Rpl18a-ps1
		ENSMUSG00000000555	Itga5
		ENSMUSG00000090019	Gimap1
		ENSMUSG00000066406	Akap13
		ENSMUSG00000038642	Ctss
		ENSMUSG00000040328	Olfr56
		ENSMUSG00000003484	Cyp4f18
		ENSMUSG00000029919	Hpgds
		ENSMUSG00000023992	Trem2
		ENSMUSG00000073489	Ifi204
		ENSMUSG00000048852	Gm12185
		ENSMUSG00000049608	Gpr55
		ENSMUSG00000094974	Rps19-ps2
		ENSMUSG00000022945	Chaf1b
		ENSMUSG00000038235	F11r
		ENSMUSG00000012428	Steap4
		ENSMUSG00000030336	Cd27
		ENSMUSG00000052336	Cx3cr1
		ENSMUSG00000075015	Gm10801
		ENSMUSG00000018819	Lsp1
		ENSMUSG00000028073	Pear1
		ENSMUSG00000022439	Parvg
		ENSMUSG00000031101	Sash3
		ENSMUSG00000075014	Gm10800
		ENSMUSG00000038387	Rras
		ENSMUSG00000026288	Inpp5d
		ENSMUSG00000027368	Dusp2
		ENSMUSG00000000957	Mmp14
		ENSMUSG00000078763	Slfn1
		ENSMUSG00000006611	Hfe
		ENSMUSG00000029343	Crybb1
		ENSMUSG00000048621	Gm6377
		ENSMUSG00000018169	Mfng
		ENSMUSG00000026385	Dbi
		ENSMUSG00000030402	Ppm1n
		ENSMUSG00000001663	Gstt1
		ENSMUSG00000089669	Tnfsf13
		ENSMUSG00000047810	Ccdc88b
		ENSMUSG00000034028	Cd226
		ENSMUSG00000094724	Rnaset2b
		ENSMUSG00000030669	Calca
		ENSMUSG00000064215	Ifi27
		ENSMUSG00000027398	Il1b
		ENSMUSG00000027639	Samhd1
		ENSMUSG00000039316	Rftn1
		ENSMUSG00000098715	Gm28053
		ENSMUSG00000053820	Bcl2a1c
		ENSMUSG00000000732	Icosl
		ENSMUSG00000027718	Il21
		ENSMUSG00000020806	Rhbdf2
		ENSMUSG00000041827	Oasl1
		ENSMUSG00000060183	Cxcl11
		ENSMUSG00000036402	Gng12
		ENSMUSG00000046768	Rhoj
		ENSMUSG00000044811	Cd300c2
		ENSMUSG00000095687	Rnaset2a
		ENSMUSG00000018654	Ikzf1
		ENSMUSG00000020932	Gfap
		ENSMUSG00000026012	Cd28
		ENSMUSG00000073418	C4b
		ENSMUSG00000031838	Ifi30
		ENSMUSG00000040219	Ttc12
		ENSMUSG00000029484	Anxa3
		ENSMUSG00000029007	Agtrap
		ENSMUSG00000059042	Klk1b9
		ENSMUSG00000026285	Pdcd1
		ENSMUSG00000075284	Wipf1
		ENSMUSG00000029771	Irf5
		ENSMUSG00000029552	Tes
		ENSMUSG00000094619	Trav14d-3-dv8
		ENSMUSG00000027995	Tlr2
		ENSMUSG00000032035	Ets1
		ENSMUSG00000037661	Gpr160
		ENSMUSG00000026051	1500015O10Rik
		ENSMUSG00000001123	Lgals9
		ENSMUSG00000096736	Gm17535
		ENSMUSG00000030107	Usp18
		ENSMUSG00000027715	Ccna2
		ENSMUSG00000002992	Apoc2
		ENSMUSG00000078349	AW011738
		ENSMUSG00000004612	Nkg7
		ENSMUSG00000076461	Trbv1
		ENSMUSG00000022126	Acod1
		ENSMUSG00000075225	Ccdc162
		ENSMUSG00000033880	Lgals3bp
		ENSMUSG00000015316	Slamf1
		ENSMUSG00000042821	Snai1
		ENSMUSG00000066850	Vmn1r65
		ENSMUSG00000049625	Tifab
		ENSMUSG00000059089	Fcgr4
		ENSMUSG00000026579	F5
		ENSMUSG00000023367	Tmem176a
		ENSMUSG00000023186	Vwa5a
		ENSMUSG00000011884	Gltp
		ENSMUSG00000029570	Lfng
		ENSMUSG00000044786	Zfp36
		ENSMUSG00000087150	BC064078
		ENSMUSG00000050345	4930486L24Rik
		ENSMUSG00000087075	Lbhd2
		ENSMUSG00000079563	Pglyrp2
		ENSMUSG00000049353	Rd3
		ENSMUSG00000026770	Il2ra
		ENSMUSG00000033576	Apol6
		ENSMUSG00000016283	H2-M2
		ENSMUSG00000097679	Rps19-ps5
		ENSMUSG00000069833	Ahnak
		ENSMUSG00000037759	Ptger2
		ENSMUSG00000061802	Armc4
		ENSMUSG00000071311	Gpr31b
		ENSMUSG00000058427	Cxcl2
		ENSMUSG00000000244	Tspan32
		ENSMUSG00000052736	Klrc2
		ENSMUSG00000004952	Rasa4
		ENSMUSG00000070327	Rnf213
		ENSMUSG00000030154	Klrb1f
		ENSMUSG00000038059	Smim3
		ENSMUSG00000048865	Arhgap30
		ENSMUSG00000028691	Prdx1
		ENSMUSG00000052160	Pld4
		ENSMUSG00000020788	Atp2a3
		ENSMUSG00000022686	B3gnt5
		ENSMUSG00000026683	Nuf2
		ENSMUSG00000099402
		ENSMUSG00000082976	Gm15056
		ENSMUSG00000044199	S1pr4
		ENSMUSG00000002233	Rhoc
		ENSMUSG00000043017	Ptgir
		ENSMUSG00000024401	Tnf
		ENSMUSG00000033826	Dnah8
		ENSMUSG00000020057	Dram1
		ENSMUSG00000086691	Gm15432
		ENSMUSG00000009185	Ccl8
		ENSMUSG00000076483	Trbj1-1
		ENSMUSG00000068129	Cst7
		ENSMUSG00000006398	Cdc20
		ENSMUSG00000031125	3830403N18Rik
		ENSMUSG00000030225	Dera
		ENSMUSG00000021242	Npc2
		ENSMUSG00000041707	1810011H11Rik
		ENSMUSG00000030651	Art2b
		ENSMUSG00000033470	Cysltr2
		ENSMUSG00000076490	Trbc1
		ENSMUSG00000027580	Helz2
		ENSMUSG00000081512	Gm15821
		ENSMUSG00000022014	Epsti1
		ENSMUSG00000031444	F10
		ENSMUSG00000020641	Rsad2
		ENSMUSG00000026029	Casp8
		ENSMUSG00000049969	Plekhf2
		ENSMUSG00000026011	Ctla4
		ENSMUSG00000060586	H2-Eb1
		ENSMUSG00000027514	Zbp1
		ENSMUSG00000049130	C5ar1
		ENSMUSG00000040152	Thbs1
		ENSMUSG00000076902	Traj27
		ENSMUSG00000060791	Gmfg
		ENSMUSG00000032218	Ccnb2
		ENSMUSG00000033538	Casp4
		ENSMUSG00000031662	Snx20
		ENSMUSG00000044092	C130050O18Rik
		ENSMUSG00000094796	BC147527
		ENSMUSG00000067642	Adgrf3
		ENSMUSG00000030281	Il17rc
		ENSMUSG00000048450	Msx1
		ENSMUSG00000030830	Itgal
		ENSMUSG00000050777	Tmem37
		ENSMUSG00000030142	Clec4e
		ENSMUSG00000023982	Guca1a
		ENSMUSG00000073008	Gpr174
		ENSMUSG00000044468	Fam46c
		ENSMUSG00000040528	Milr1
		ENSMUSG00000042190	Cmklr1
		ENSMUSG00000032021	Crtam
		ENSMUSG00000074506	Gm10705
		ENSMUSG00000039997	Ifi203
		ENSMUSG00000038451	Spsb2
		ENSMUSG00000050957	Insl6
		ENSMUSG00000026176	Ctdsp1
		ENSMUSG00000022367	Has2
		ENSMUSG00000030560	Ctsc
		ENSMUSG00000072941	Sod3
		ENSMUSG00000056054	S100a8
		ENSMUSG00000017652	Cd40
		ENSMUSG00000074203	G430095P16Rik
		ENSMUSG00000042286	Stab1
		ENSMUSG00000019987	Arg1
		ENSMUSG00000060981	Hist1h4h
		ENSMUSG00000036908	Unc93b1
		ENSMUSG00000047407	Tgif1
		ENSMUSG00000079018	Ly6c1
		ENSMUSG00000095677	Dynlt1f
		ENSMUSG00000002831	Plin4
		ENSMUSG00000027078	Ube2l6
		ENSMUSG00000095940	Gm16416
		ENSMUSG00000040329	Il7
		ENSMUSG00000026104	Stat1
		ENSMUSG00000024349	Tmem173
		ENSMUSG00000004266	Ptpn6
		ENSMUSG00000094176	Trav6d-6
		ENSMUSG00000032327	Stra6
		ENSMUSG00000066975	Cryba4
		ENSMUSG00000017716	Birc5
		ENSMUSG00000078485	Plekhn1
		ENSMUSG00000096551	Trav10
		ENSMUSG00000104920	Gm43215
		ENSMUSG00000026483	Fam129a
		ENSMUSG00000024621	Csf1r
		ENSMUSG00000022906	Parp9
		ENSMUSG00000074874	Ctla2b
		ENSMUSG00000096505	Trav4d-4
		ENSMUSG00000057058	Skap1
		ENSMUSG00000032754	Slc8b1
		ENSMUSG00000033016	Nfatc1
		ENSMUSG00000014158	Trpv4
		ENSMUSG00000030468	Siglecg
		ENSMUSG00000079057	Cyp4v3
		ENSMUSG00000040158	Tax1bp3
		ENSMUSG00000004709	Cd244
		ENSMUSG00000027381	Bcl2l11
		ENSMUSG00000024737	Slc15a3
		ENSMUSG00000089989	Gm45713
		ENSMUSG00000005824	Tnfsf14
		ENSMUSG00000020681	Ace
		ENSMUSG00000033777	Tlr13
		ENSMUSG00000035473	Galm
		ENSMUSG00000015437	Gzmb
		ENSMUSG00000040253	Gbp7
		ENSMUSG00000021091	Serpina3n
		ENSMUSG00000043099	Hic1
		ENSMUSG00000078502	Gm13212
		ENSMUSG00000093938	Evi2b
		ENSMUSG00000030017	Reg3g
		ENSMUSG00000035673	Sbno2
		ENSMUSG00000030681	Mvp
		ENSMUSG00000027399	Il1a
		ENSMUSG00000060519	Tor3a
		ENSMUSG00000020407	Upp1
		ENSMUSG00000022146	Osmr
		ENSMUSG00000021423	Ly86
		ENSMUSG00000000275	Trim25
		ENSMUSG00000001348	Acp5
		ENSMUSG00000020422	Tns3
		ENSMUSG00000076914	Traj15
		ENSMUSG00000051457	Spn
		ENSMUSG00000095609	Gm21188
		ENSMUSG00000017697	Ada
		ENSMUSG00000002944	Cd36
		ENSMUSG00000037321	Tap1
		ENSMUSG00000090164	BC035044
		ENSMUSG00000079293	Clec7a
		ENSMUSG00000040616	Tmem51
		ENSMUSG00000042613	Pbxip1
		ENSMUSG00000026003	Acadl
		ENSMUSG00000042842	Serpinb6b
		ENSMUSG00000030339	Ltbr
		ENSMUSG00000072949	Acot1
		ENSMUSG00000004040	Stat3
		ENSMUSG00000073902	Gm1966
		ENSMUSG00000043681	Fam25c
		ENSMUSG00000063558	Aox1
		ENSMUSG00000000958	Slc7a7
		ENSMUSG00000092340	Olfr754-ps1
		ENSMUSG00000035383	Pmch
		ENSMUSG00000104876	Trdc
		ENSMUSG00000046223	Plaur
		ENSMUSG00000013766	Ly6g6e
		ENSMUSG00000001025	S100a6
		ENSMUSG00000053113	Socs3
		ENSMUSG00000012519	Mlkl
		ENSMUSG00000026471	Mr1
		ENSMUSG00000095028	Sirpb1b
		ENSMUSG00000042228	Lyn
		ENSMUSG00000021998	Lcp1
		ENSMUSG00000035493	Tgfbi
		ENSMUSG00000034041	Lyl1
		ENSMUSG00000046826	Fam187b
		ENSMUSG00000078945	Naip2
		ENSMUSG00000028885	Smpdl3b
		ENSMUSG00000024215	Spdef
		ENSMUSG00000024032	Tff1
		ENSMUSG00000036362	P2ry13
		ENSMUSG00000030104	Edem1
		ENSMUSG00000019832	Rab32
		ENSMUSG00000045868	Gvin1
		ENSMUSG00000035208	Slfn8
		ENSMUSG00000029417	Cxcl9
		ENSMUSG00000009585	Apobec3
		ENSMUSG00000000409	Lck
		ENSMUSG00000029298	Gbp9
		ENSMUSG00000012819	Cdh23
		ENSMUSG00000026728	Vim
		ENSMUSG00000104421
		ENSMUSG00000030365	Clec2i
		ENSMUSG00000037649	H2-DMa
		ENSMUSG00000045817	Zfp36l2
		ENSMUSG00000028599	Tnfrsf1b
		ENSMUSG00000002033	Cd3g
		ENSMUSG00000040694	Apobec2
		ENSMUSG00000034116	Vav1
		ENSMUSG00000095298	Gm12407
		ENSMUSG00000041481	Serpina3g
		ENSMUSG00000007872	Id3
		ENSMUSG00000097132
		ENSMUSG00000037580	Gch1
		ENSMUSG00000031740	Mmp2
		ENSMUSG00000040713	Creg1
		ENSMUSG00000002104	Rapsn
		ENSMUSG00000042622	Maff
		ENSMUSG00000028480	Glipr2
		ENSMUSG00000051029	Serpinb1b
		ENSMUSG00000079800	AC125149.3
		ENSMUSG00000062007	Hsh2d
		ENSMUSG00000033502	Cdc14a
		ENSMUSG00000038893	Fam117a
		ENSMUSG00000035186	Ubd
		ENSMUSG00000030263	Lrmp
		ENSMUSG00000061848	Gm5805
		ENSMUSG00000083822	Hmgb1-ps5
		ENSMUSG00000020611	Gna13
		ENSMUSG00000074896	Ifit3
		ENSMUSG00000028581	Laptm5
		ENSMUSG00000078920	Ifi47
		ENSMUSG00000029217	Tec
		ENSMUSG00000052776	Oas1a
		ENSMUSG00000058755	Osm
		ENSMUSG00000066363	Serpina3f
		ENSMUSG00000032122	Slc37a2
		ENSMUSG00000031880	Rrad
		ENSMUSG00000022500	Litaf
		ENSMUSG00000050335	Lgals3
		ENSMUSG00000089672
		ENSMUSG00000073421	H2-Ab1
		ENSMUSG00000057068	Fam47e
		ENSMUSG00000076489	Trbj1-7
		ENSMUSG00000046186	Cd109
		ENSMUSG00000021876	Rnase4
		ENSMUSG00000023132	Gzma
		ENSMUSG00000050621	Rps27rt
		ENSMUSG00000024402	Lta
		ENSMUSG00000030208	Emp1
		ENSMUSG00000091549	Gm6548
		ENSMUSG00000028859	Csf3r
		ENSMUSG00000041075	Fzd7
		ENSMUSG00000022216	Psme1
		ENSMUSG00000029322	Plac8
		ENSMUSG00000102051	I830127L07Rik
		ENSMUSG00000035472	Slc25a21
		ENSMUSG00000076484	Trbj1-2
		ENSMUSG00000054404	Slfn5
		ENSMUSG00000021384	Susd3
		ENSMUSG00000003617	Cp
		ENSMUSG00000048779	P2ry6
		ENSMUSG00000027456	Sdcbp2
		ENSMUSG00000050232	Cxcr3
		ENSMUSG00000027215	Cd82
		ENSMUSG00000040345	Arhgap9
		ENSMUSG00000022504	Ciita
		ENSMUSG00000019917	2020-09-10
		ENSMUSG00000031551	Ido1
		ENSMUSG00000024066	Xdh
		ENSMUSG00000062743	Zfp677
		ENSMUSG00000082116	Gm12188
		ENSMUSG00000021948	Prkcd
		ENSMUSG00000024610	Cd74
		ENSMUSG00000049719	Prss46
		ENSMUSG00000078994	Zfp429
		ENSMUSG00000045502	Hcar2
		ENSMUSG00000026072	Il1r1
		ENSMUSG00000030345	Dyrk4
		ENSMUSG00000027555	Car13
		ENSMUSG00000025574	Tk1
		ENSMUSG00000024678	Ms4a4d
		ENSMUSG00000034883	Lrr1
		ENSMUSG00000027843	Ptpn22
		ENSMUSG00000021453	Gadd45g
		ENSMUSG00000031103	Elf4
		ENSMUSG00000037921	Ddx60
		ENSMUSG00000052056	Zfp217
		ENSMUSG00000068246	Apol9b
		ENSMUSG00000023341	Mx2
		ENSMUSG00000096727	Psmb9
		ENSMUSG00000031933	Izumo1r
		ENSMUSG00000066043	Phactr4
		ENSMUSG00000098112	Bin2
		ENSMUSG00000079017	Ifi27l2a
		ENSMUSG00000000386	Mx1
		ENSMUSG00000044948	Cfap43
		ENSMUSG00000068606	Gm4841
		ENSMUSG00000054932	Afp
		ENSMUSG00000030748	Il4ra
		ENSMUSG00000024043	Arhgap28
		ENSMUSG00000076473	Trbv16
		ENSMUSG00000076467	Trbv13-1
		ENSMUSG00000026177	Slc11a1
		ENSMUSG00000076475	Trbv19
		ENSMUSG00000069830	Nlrp1a
		ENSMUSG00000040247	Tbc1d10c
		ENSMUSG00000032812	Arap1
		ENSMUSG00000041187	Prkd2
		ENSMUSG00000025494	Sigirr
		ENSMUSG00000093969	Trav4n-4
		ENSMUSG00000016534	Lamp2
		ENSMUSG00000069792	Wfdc17
		ENSMUSG00000089844	A530032D15Rik
		ENSMUSG00000029075	Tnfrsf4
		ENSMUSG00000039853	Trim14
		ENSMUSG00000004730	Adgre1
		ENSMUSG00000043091	Tuba1c
		ENSMUSG00000018008	Cyth4
		ENSMUSG00000028037	Ifi44
		ENSMUSG00000091191	Gm17334
		ENSMUSG00000083547	Gm13321
		ENSMUSG00000045328	Cenpe
		ENSMUSG00000049093	Il23r
		ENSMUSG00000104713	Gbp6
		ENSMUSG00000056220	Pla2g4a
		ENSMUSG00000026649	Cfap126
		ENSMUSG00000026126	Ptpn18
		ENSMUSG00000033107	Rnf125
		ENSMUSG00000015950	Ncf1
		ENSMUSG00000071713	Csf2rb
		ENSMUSG00000076471	Trbv14
		ENSMUSG00000107166
		ENSMUSG00000026073	Il1r2
		ENSMUSG00000030200	Bcl2l14
		ENSMUSG00000038155	Gstp2
		ENSMUSG00000020733	Slc9a3r1
		ENSMUSG00000052760	A630001G21Rik
		ENSMUSG00000050350	Gpr18
		ENSMUSG00000036526	Card11
		ENSMUSG00000047735	Samd9l
		ENSMUSG00000032231	Anxa2
		ENSMUSG00000058099	Nfam1
		ENSMUSG00000024696	Lpxn
		ENSMUSG00000095862	Trav6-6
		ENSMUSG00000004105	Angptl2
		ENSMUSG00000070501	Ifi214
		ENSMUSG00000024014	Pim1
		ENSMUSG00000062488	Ifit3b
		ENSMUSG00000041673	Lrrc18
		ENSMUSG00000050732	Vamp8
		ENSMUSG00000022969	Il10rb
		ENSMUSG00000032578	Cish
		ENSMUSG00000019874	Fabp7
		ENSMUSG00000002602	Axl
		ENSMUSG00000032000	Birc3
		ENSMUSG00000016024	Lbp
		ENSMUSG00000068523	Gng5
		ENSMUSG00000073987	Ggh
		ENSMUSG00000014599	Csf1
		ENSMUSG00000076752	Tcrg-C2
		ENSMUSG00000021025	Nfkbia
		ENSMUSG00000026655	Fam107b
		ENSMUSG00000040212	Emp3
		ENSMUSG00000048277	Syngr2
		ENSMUSG00000059182	Skap2
		ENSMUSG00000068227	Il2rb
		ENSMUSG00000039899	Fgl2
		ENSMUSG00000020009	Ifngr1
		ENSMUSG00000054435	Gimap4
		ENSMUSG00000051735	Rinl
		ENSMUSG00000041754	Trem3
		ENSMUSG00000022236	Ropn1l
		ENSMUSG00000015947	Fcgr1
		ENSMUSG00000023078	Cxcl13
		ENSMUSG00000030220	Arhgdib
		ENSMUSG00000024679	Ms4a6d
		ENSMUSG00000002204	Napsa
		ENSMUSG00000037944	Ccr7
		ENSMUSG00000048163	Selplg
		ENSMUSG00000031586	Rbpms
		ENSMUSG00000027338	Prnd
		ENSMUSG00000061972	Olfr99
		ENSMUSG00000029084	Cd38
		ENSMUSG00000023206	Il15ra
		ENSMUSG00000035373	Ccl7
		ENSMUSG00000024227	Pdzph1
		ENSMUSG00000015575	Atp6v0e
		ENSMUSG00000055172	C1ra
		ENSMUSG00000025498	Irf7
		ENSMUSG00000022586	Ly6i
		ENSMUSG00000081394	Gm13215
		ENSMUSG00000044350	Lacc1
		ENSMUSG00000023349	Clec4n
		ENSMUSG00000018919	Tm4sf5
		ENSMUSG00000030206	Gsg1
		ENSMUSG00000103326
		ENSMUSG00000036781	Rps27l
		ENSMUSG00000059555	Tor4a
		ENSMUSG00000034786	Gpsm3
		ENSMUSG00000028583	Pdpn
		ENSMUSG00000052142	Rasal3
		ENSMUSG00000022479	Vdr
		ENSMUSG00000022952	Runx1
		ENSMUSG00000036887	C1qa
		ENSMUSG00000063458	Lrmda
		ENSMUSG00000030156	Cd69
		ENSMUSG00000030157	Clec2d
		ENSMUSG00000023873	1700010I14Rik
		ENSMUSG00000025612	Bach1
		ENSMUSG00000028175	Depdc1a
		ENSMUSG00000048327	Ckap2l
		ENSMUSG00000016496	Cd274
		ENSMUSG00000041859	Mcm3
		ENSMUSG00000094237	AF067063
		ENSMUSG00000053687	Dpep2
		ENSMUSG00000102059	Gm20257
		ENSMUSG00000019122	Ccl9
		ENSMUSG00000033192	Lpcat2
		ENSMUSG00000010142	Tnfrsf13b
		ENSMUSG00000000791	Il12rb1
		ENSMUSG00000027510	Rbm38
		ENSMUSG00000034394	Lif
		ENSMUSG00000057137	Tmem140
		ENSMUSG00000104445	Rhbg
		ENSMUSG00000031885	Cbfb
		ENSMUSG00000052270	Fpr2
		ENSMUSG00000021871	Pnp
		ENSMUSG00000100988	Gm28136
		ENSMUSG00000018986	Slfn3
		ENSMUSG00000020120	Plek
		ENSMUSG00000076907	Traj22
		ENSMUSG00000005233	Spc25
		ENSMUSG00000054509	Parp4
		ENSMUSG00000030745	Il21r
		ENSMUSG00000000204	Slfn4
		ENSMUSG00000095574	Trbv12-1
		ENSMUSG00000000154	Slc22a18
		ENSMUSG00000079362	Gm43302
		ENSMUSG00000024087	Cyp1b1
		ENSMUSG00000026837	Col5a1
		ENSMUSG00000078922	Tgtp1
		ENSMUSG00000031722	Hp
		ENSMUSG00000021356	Irf4
		ENSMUSG00000074677	Sirpb1c
		ENSMUSG00000037966	Ninj1
		ENSMUSG00000050106	Tmc8
		ENSMUSG00000023966	Rsph9
		ENSMUSG00000072621	Slfn10-ps
		ENSMUSG00000026573	Xcl1
		ENSMUSG00000020573	Pik3cg
		ENSMUSG00000020310	Madcam1
		ENSMUSG00000000682	Cd52
		ENSMUSG00000034330	Plcg2
		ENSMUSG00000001281	Itgb7
		ENSMUSG00000041143	Tmco4
		ENSMUSG00000047293	Gpr15
		ENSMUSG00000039007	Cpq
		ENSMUSG00000102412
		ENSMUSG00000069300	Hist1h2bj
		ENSMUSG00000026809	Spaca9
		ENSMUSG00000069874	Irgm2
		ENSMUSG00000096129	Trav12d-2
		ENSMUSG00000055809	Dnaaf3
		ENSMUSG00000030124	Lag3
		ENSMUSG00000005470	Asf1b
		ENSMUSG00000022218	Tgm1
		ENSMUSG00000024338	Psmb8
		ENSMUSG00000074151	Nlrc5
		ENSMUSG00000022912	Pros1
		ENSMUSG00000025779	Ly96
		ENSMUSG00000024842	Cabp4
		ENSMUSG00000038527	C1rl
		ENSMUSG00000008540	Mgst1
		ENSMUSG00000028965	Tnfrsf9
		ENSMUSG00000066152	Slc31a2
		ENSMUSG00000043505	Gimap5
		ENSMUSG00000045827	Serpinb9
		ENSMUSG00000067341	H2-Eb2
		ENSMUSG00000010307	Tmem86a
		ENSMUSG00000027863	Cd2
		ENSMUSG00000036986	Pml
		ENSMUSG00000062545	Tlr12
		ENSMUSG00000046031	Fam26f
		ENSMUSG00000039616	Mocos
		ENSMUSG00000043008	Klhl6
		ENSMUSG00000024399	Ltb
		ENSMUSG00000060591	Ifitm2
		ENSMUSG00000046591	Ticrr
		ENSMUSG00000024420	Zfp521
		ENSMUSG00000054072	Iigp1
		ENSMUSG00000044701	Il27
		ENSMUSG00000076896	Traj33
		ENSMUSG00000024795	Kif20b
		ENSMUSG00000070031	Sp140
		ENSMUSG00000009687	Fxyd5
		ENSMUSG00000029413	Naaa
		ENSMUSG00000067613	Krt83
		ENSMUSG00000025044	Msr1
		ENSMUSG00000020844	Nxn
		ENSMUSG00000094766	Trav7-4
		ENSMUSG00000026147	Col9a1
		ENSMUSG00000076476	Trbv20
		ENSMUSG00000044456	Rin3
		ENSMUSG00000010358	Ifi35
		ENSMUSG00000020101	Vsir
		ENSMUSG00000079845	Xlr4a
		ENSMUSG00000050075	Gpr171
		ENSMUSG00000056290	Ms4a4b
		ENSMUSG00000037318	Traf3ip3
		ENSMUSG00000025366	Esyt1
		ENSMUSG00000074342	I830077J02Rik
		ENSMUSG00000039013	Siglec5
		ENSMUSG00000026686	Lmx1a
		ENSMUSG00000025997	Ikzf2
		ENSMUSG00000053541	Gm4759
		ENSMUSG00000044313	Mab21l3
		ENSMUSG00000041538	H2-Ob
		ENSMUSG00000001473	Tubb6
		ENSMUSG00000063354	Slc39a4
		ENSMUSG00000010830	Kdelr3
		ENSMUSG00000039699	Batf2
		ENSMUSG00000034833	Tespa1
		ENSMUSG00000038058	Nod1
		ENSMUSG00000079014	Serpina3i
		ENSMUSG00000031659	Adcy7
		ENSMUSG00000039476	Prrx2
		ENSMUSG00000043279	Trim56
		ENSMUSG00000001588	Acap1
		ENSMUSG00000029718	Pcolce
		ENSMUSG00000062593	Lilrb4a
		ENSMUSG00000050063	Klk6
		ENSMUSG00000030353	Tead4
		ENSMUSG00000020901	Pik3r5
		ENSMUSG00000058470	Gm8369
		ENSMUSG00000040322	Slc25a24
		ENSMUSG00000031132	Cd40lg
		ENSMUSG00000071637	Cebpd
		ENSMUSG00000007041	Clic1
		ENSMUSG00000104082	Gm7115
		ENSMUSG00000079019	Insl3
		ENSMUSG00000096681	Rps19-ps1
		ENSMUSG00000076465	Trbv5
		ENSMUSG00000050270	Tmem220
		ENSMUSG00000042262	Ccr8
		ENSMUSG00000040809	Chil3
		ENSMUSG00000030165	Klrd1
		ENSMUSG00000095366	Gm21860
		ENSMUSG00000082877	Gm13009
		ENSMUSG00000029798	Herc6
		ENSMUSG00000020092	Pald1
		ENSMUSG00000051648	Kctd19
		ENSMUSG00000075122	Cd80
		ENSMUSG00000024675	Ms4a4c
		ENSMUSG00000066682	Pilrb2
		ENSMUSG00000027530	Fabp12
		ENSMUSG00000030342	Cd9
		ENSMUSG00000057135	Scimp
		ENSMUSG00000090222	Ifi203-ps
		ENSMUSG00000076474	Trbv17
		ENSMUSG00000035929	H2-Q4
		ENSMUSG00000029826	Zc3hav1
		ENSMUSG00000042106	Fam212a
		ENSMUSG00000030789	Itgax
		ENSMUSG00000056130	Ticam2
		ENSMUSG00000029477	Morn3
		ENSMUSG00000089942	Pira2
		ENSMUSG00000026829	Gbgt1
		ENSMUSG00000078780	Gm5150
		ENSMUSG00000026979	Psd4
		ENSMUSG00000055541	Lair1
		ENSMUSG00000001131	Timp1
		ENSMUSG00000042345	Ubash3a
		ENSMUSG00000049410	Zfp683
		ENSMUSG00000071547	Nt5dc2
		ENSMUSG00000031762	Mt2
		ENSMUSG00000091649	Phf11b
		ENSMUSG00000041954	Tnfrsf18
		ENSMUSG00000034459	Ifit1
		ENSMUSG00000029204	Rhoh
		ENSMUSG00000076488	Trbj1-6
		ENSMUSG00000048572	Tmem252
		ENSMUSG00000047867	Gimap6
		ENSMUSG00000026358	Rgs1
		ENSMUSG00000025165	Sectm1a
		ENSMUSG00000051969	Tlr11
		ENSMUSG00000096215	Smim22
		ENSMUSG00000086564	Cd101
		ENSMUSG00000042607	Asb4
		ENSMUSG00000024013	Fgd2
		ENSMUSG00000056888	Glipr1
		ENSMUSG00000076822	Trav16n
		ENSMUSG00000032271	Nnmt
		ENSMUSG00000029249	Rest
		ENSMUSG00000043953	Ccrl2
		ENSMUSG00000102037	Bcl2a1a
		ENSMUSG00000059498	Fcgr3
		ENSMUSG00000040987	Mill2
		ENSMUSG00000024371	C2
		ENSMUSG00000025225	Nfkb2
		ENSMUSG00000020826	Nos2
		ENSMUSG00000032577	Mapkapk3
		ENSMUSG00000031897	Psmb10
		ENSMUSG00000027074	Slc43a3
		ENSMUSG00000068245	Phf11d
		ENSMUSG00000090124	Ugt1a7c
		ENSMUSG00000045005	Fzd5
		ENSMUSG00000078921	Tgtp2
		ENSMUSG00000032434	Cmtm6
		ENSMUSG00000002603	Tgfb1
		ENSMUSG00000043664	Tmem221
		ENSMUSG00000043932	Klri2
		ENSMUSG00000042759	Apobr
		ENSMUSG00000064023	Klk8
		ENSMUSG00000035697	Arhgap45
		ENSMUSG00000033318	Gstt2
		ENSMUSG00000020437	Myo1g
		ENSMUSG00000058794	Nfe2
		ENSMUSG00000101389	Ms4a4a
		ENSMUSG00000031488	Rab11fip1
		ENSMUSG00000025481	Urah
		ENSMUSG00000073490	Ifi207
		ENSMUSG00000079491	H2-T10
		ENSMUSG00000030474	Siglece
		ENSMUSG00000027326	Knl1
		ENSMUSG00000026009	Icos
		ENSMUSG00000002325	Irf9
		ENSMUSG00000016918	Sulf1
		ENSMUSG00000072620	Slfn2
		ENSMUSG00000050212	Eva1b
		ENSMUSG00000033355	Rtp4
		ENSMUSG00000093445	Lrch4
		ENSMUSG00000037725	Ckap2
		ENSMUSG00000097708
		ENSMUSG00000034708	Grn
		ENSMUSG00000020572	Nampt
		ENSMUSG00000002885	Adgre5
		ENSMUSG00000068417	Pnp2
		ENSMUSG00000090231	Cfb
		ENSMUSG00000099974	Bcl2a1d
		ENSMUSG00000008398	Elk3
		ENSMUSG00000090439	Gm17455
		ENSMUSG00000015839	Nfe2l2
		ENSMUSG00000090394	4930523C07Rik
		ENSMUSG00000045932	Ifit2
		ENSMUSG00000030742	Lat
		ENSMUSG00000016498	Pdcd1lg2
		ENSMUSG00000022033	Pbk
		ENSMUSG00000025279	Dnase1l3
		ENSMUSG00000032372	Plscr2
		ENSMUSG00000000290	Itgb2
		ENSMUSG00000022817	Itgb5
		ENSMUSG00000073633	Fbxo36
		ENSMUSG00000032487	Ptgs2
		ENSMUSG00000050921	P2ry10
		ENSMUSG00000033446	Lpar6
		ENSMUSG00000052942	Glis3
		ENSMUSG00000074170	Plekhf1
		ENSMUSG00000040466	Blvrb
		ENSMUSG00000049734	Trex1
		ENSMUSG00000031097	Tnni2
		ENSMUSG00000049871	Nlrc3
		ENSMUSG00000022766	Serpind1
		ENSMUSG00000034438	Gbp8
		ENSMUSG00000020077	Srgn
		ENSMUSG00000026390	Marco
		ENSMUSG00000078853	Igtp
		ENSMUSG00000052688	Rab7b
		ENSMUSG00000038402	Foxf2
		ENSMUSG00000025358	Cdk2
		ENSMUSG00000023947	Nfkbie
		ENSMUSG00000001444	Tbx21
		ENSMUSG00000031627	Irf2
		ENSMUSG00000066677	Pydc3
		ENSMUSG00000059108	Ifitm6
		ENSMUSG00000051439	Cd14
		ENSMUSG00000038179	Slamf7
		ENSMUSG00000053063	Clec12a
		ENSMUSG00000099871	Gm21742
		ENSMUSG00000053931	Cnn3
		ENSMUSG00000031799	Tpm4
		ENSMUSG00000024691	Fam111a
		ENSMUSG00000029923	Rab19
		ENSMUSG00000028044	Cks1b
		ENSMUSG00000050737	Ptges
		ENSMUSG00000021213	Akr1c13
		ENSMUSG00000050721	Plekho2
		ENSMUSG00000087052	Gm8093
		ENSMUSG00000018774	Cd68
		ENSMUSG00000038521	C1s1
		ENSMUSG00000081453	Gm6767
		ENSMUSG00000029605	Oas1b
		ENSMUSG00000002108	Nr1h3
		ENSMUSG00000027907	S100a11
		ENSMUSG00000043068	Fam89a
		ENSMUSG00000052749	Trim30b
		ENSMUSG00000069873	4930438A08Rik
		ENSMUSG00000024056	Ndc80
		ENSMUSG00000016087	Fli1
		ENSMUSG00000040033	Stat2
		ENSMUSG00000040829	Zmynd15
		ENSMUSG00000023067	Cdkn1a
		ENSMUSG00000021208	Ifi27l2b
		ENSMUSG00000091938	Gm2564
		ENSMUSG00000072115	Ang
		ENSMUSG00000023940	Sgo1
		ENSMUSG00000026786	Apbb1ip
		ENSMUSG00000035273	Hpse
		ENSMUSG00000066258	Trim12a
		ENSMUSG00000004665	Cnn2
		ENSMUSG00000049103	Ccr2
		ENSMUSG00000031264	Btk
		ENSMUSG00000031497	Tnfsf13b
		ENSMUSG00000039264	Gimap3
		ENSMUSG00000063314	Gm12657
		ENSMUSG00000024048	Myl12a
		ENSMUSG00000073402	Gm8909
		ENSMUSG00000050493	Fam167b
		ENSMUSG00000043263	Ifi209
		ENSMUSG00000032691	Nlrp3
		ENSMUSG00000055170	Ifng
		ENSMUSG00000035458	Tnni3
		ENSMUSG00000038393	Txnip
		ENSMUSG00000050002	Idnk
		ENSMUSG00000006418	Rnf114
		ENSMUSG00000083716	Gm13436
		ENSMUSG00000036944	Tmem71
		ENSMUSG00000023903	Mmp25
		ENSMUSG00000040592	Cd79b
		ENSMUSG00000009772	Nuak2
		ENSMUSG00000076754	Trgv2
		ENSMUSG00000026580	Selp
		ENSMUSG00000049109	Themis
		ENSMUSG00000076485	Trbj1-3
		ENSMUSG00000026222	Sp100
		ENSMUSG00000027611	Procr
		ENSMUSG00000034641	Cd300ld
		ENSMUSG00000050578	Mmp13
		ENSMUSG00000022657	Cd96
		ENSMUSG00000075312	Gm13597
		ENSMUSG00000091144	Phf11c
		ENSMUSG00000003882	Il7r
		ENSMUSG00000078606	Gm4070
		ENSMUSG00000009281	Rarres2
		ENSMUSG00000025076	Casp7
		ENSMUSG00000085977	Gm5970
		ENSMUSG00000042333	Tnfrsf14
		ENSMUSG00000015243	Abca1
		ENSMUSG00000067768	Xlr4b
		ENSMUSG00000020295	Hbq1a
		ENSMUSG00000063021	Hist1h2ak
		ENSMUSG00000095115	Itpripl2
		ENSMUSG00000041831	Sytl3
		ENSMUSG00000022584	Ly6c2
		ENSMUSG00000058488	Kl
		ENSMUSG00000053030	Spink2
		ENSMUSG00000036814	Slc6a20a
		ENSMUSG00000071722	Spin4
		ENSMUSG00000025492	Ifitm3
		ENSMUSG00000027219	Slc28a2
		ENSMUSG00000002227	Mov10
		ENSMUSG00000061390	Uba52-ps
		ENSMUSG00000022876	Samsn1
		ENSMUSG00000071715	Ncf4
		ENSMUSG00000024079	Eif2ak2
		ENSMUSG00000040613	Apobec1
		ENSMUSG00000030341	Tnfrsf1a
		ENSMUSG00000019850	Tnfaip3
		ENSMUSG00000058932	Gm2174
		ENSMUSG00000023249	Parp3
		ENSMUSG00000106892	Gm42791
		ENSMUSG00000026832	Cytip
		ENSMUSG00000058715	Fcer1g
		ENSMUSG00000021298	Gpr132
		ENSMUSG00000031805	Jak3
		ENSMUSG00000076882	Traj49
		ENSMUSG00000037621	Atoh8
		ENSMUSG00000024989	Cep55
		ENSMUSG00000097808
		ENSMUSG00000038147	Cd84
		ENSMUSG00000042129	Rassf4
		ENSMUSG00000035021	Baz1a
		ENSMUSG00000038188	Scarf1
		ENSMUSG00000072596	Ear2
		ENSMUSG00000038973	Cldnd2
		ENSMUSG00000025163	Cd7
		ENSMUSG00000081723	Gm15931
		ENSMUSG00000073980	Gm9574
		ENSMUSG00000022971	Ifnar2
		ENSMUSG00000039323	Igfbp2
		ENSMUSG00000028015	Ctso
		ENSMUSG00000020702	Ccl1
		ENSMUSG00000023153	Tmem52
		ENSMUSG00000073555	Gm4951
		ENSMUSG00000030041	M1ap
		ENSMUSG00000038151	Prdm1
		ENSMUSG00000042726	Trafd1
		ENSMUSG00000039377	Hlx
		ENSMUSG00000054675	Tmem119
		ENSMUSG00000094212	Trav14-3
		ENSMUSG00000079436	Kcnj13
		ENSMUSG00000000817	Fasl
		ENSMUSG00000027379	Bub1
		ENSMUSG00000002228	Ppm1j
		ENSMUSG00000054626	Xlr
		ENSMUSG00000076839	Trav13-1
		ENSMUSG00000026896	Ifih1
		ENSMUSG00000030403	Vasp
		ENSMUSG00000028868	Wasf2
		ENSMUSG00000032089	Il10ra
		ENSMUSG00000098934	Gm18853
		ENSMUSG00000046805	Mpeg1
		ENSMUSG00000044309	Apol7c
		ENSMUSG00000046245	Pilra
		ENSMUSG00000073090
		ENSMUSG00000082867	Gm15730
		ENSMUSG00000047216	Cdh19
		ENSMUSG00000094728	AC132444.2
		ENSMUSG00000029414	Kntc1
		ENSMUSG00000018102	Hist1h2bc
		ENSMUSG00000062432	Cyp26c1
		ENSMUSG00000076917	Traj12
		ENSMUSG00000006587	Snai3
		ENSMUSG00000045382	Cxcr4
		ENSMUSG00000096519	Gm10721
		ENSMUSG00000043931	Gimap7
		ENSMUSG00000029561	Oasl2
		ENSMUSG00000062248	Cks2
		ENSMUSG00000038304	Cd160
		ENSMUSG00000033213	AA467197
		ENSMUSG00000069515	Lyz1
		ENSMUSG00000030966	Trim21
		ENSMUSG00000026395	Ptprc
		ENSMUSG00000064267	Hvcn1
		ENSMUSG00000064057	Scgb3a1
		ENSMUSG00000066150	Slc31a1
		ENSMUSG00000030793	Pycard
		ENSMUSG00000024235	Map3k8
		ENSMUSG00000057346	Apol9a
		ENSMUSG00000058290	Espl1
		ENSMUSG00000030577	Cd22
		ENSMUSG00000032440	Tgfbr2
		ENSMUSG00000031389	Arhgap4
		ENSMUSG00000094777	Hist1h2ap
		ENSMUSG00000024910	Ctsw
		ENSMUSG00000023243	Kcnk5
		ENSMUSG00000028159	Dapp1
		ENSMUSG00000024986	Hhex
		ENSMUSG00000053175	Bcl3
		ENSMUSG00000032690	Oas2
		ENSMUSG00000028268	Gbp3
		ENSMUSG00000056671	Prelid2
		ENSMUSG00000071203	Naip5
		ENSMUSG00000036905	C1qb
		ENSMUSG00000039676	Capsl
		ENSMUSG00000039232	Stx11
		ENSMUSG00000071714	Csf2rb2
		ENSMUSG00000027901	Dennd2d
		ENSMUSG00000030159	Clec1b
		ENSMUSG00000022575	Gsdmd
		ENSMUSG00000039934	Gsap
		ENSMUSG00000053101	Gpr141
		ENSMUSG00000045551	Fpr1
		ENSMUSG00000040562	Gstm2
		ENSMUSG00000040747	Cd53
		ENSMUSG00000016529	Il10
		ENSMUSG00000001029	Icam2
		ENSMUSG00000012889	Podnl1
		ENSMUSG00000049502	Dtx3l
		ENSMUSG00000024965	Fermt3
		ENSMUSG00000040751	Lat2
		ENSMUSG00000020388	Pdlim4
		ENSMUSG00000036181	Hist1h1c
		ENSMUSG00000028270	Gbp2
		ENSMUSG00000096531	Trav12n-2
		ENSMUSG00000030708	Dnajb13
		ENSMUSG00000076910	Traj19
		ENSMUSG00000031875	Cmtm3
		ENSMUSG00000020395	Itk
		ENSMUSG00000090272	Mndal
		ENSMUSG00000022150	Dab2
		ENSMUSG00000062082	Cd200r4
		ENSMUSG00000079343	C1s2
		ENSMUSG00000074604	Mgst2
		ENSMUSG00000030538	Cib1
		ENSMUSG00000030111	A2m
		ENSMUSG00000048534	Jaml
		ENSMUSG00000032369	Plscr1
		ENSMUSG00000076480	Trbv29
		ENSMUSG00000090942	F830016B08Rik
		ENSMUSG00000076470	Trbv13-3
		ENSMUSG00000021127	Zfp36l1
		ENSMUSG00000005087	Cd44
		ENSMUSG00000076906	Traj23
		ENSMUSG00000093966	Trav4-3
		ENSMUSG00000033685	Ucp2
		ENSMUSG00000034457	Eda2r
		ENSMUSG00000054717	Hmgb2
		ENSMUSG00000092528	Nlrp1c-ps
		ENSMUSG00000048108	Tmem72
		ENSMUSG00000000486	2020-09-01
		ENSMUSG00000076486	Trbj1-4
		ENSMUSG00000068335	Dok1
		ENSMUSG00000057160	Gm16372
		ENSMUSG00000054400	Cklf
		ENSMUSG00000074916	Chst14
		ENSMUSG00000032712	2810474O19Rik
		ENSMUSG00000090881	Gm6904
		ENSMUSG00000022548	Apod
		ENSMUSG00000021322	Aoah
		ENSMUSG00000051124	Gimap9
		ENSMUSG00000044583	Tlr7
		ENSMUSG00000024661	Fth1
		ENSMUSG00000022015	Tnfsf11
		ENSMUSG00000082902	Ccl19-ps1
		ENSMUSG00000039865	Slc44a3
		ENSMUSG00000034595	Ppp1r18
		ENSMUSG00000052485	Tmem171
		ENSMUSG00000020865	Abcc3
		ENSMUSG00000026117	Zap70
		ENSMUSG00000050994	Adgb
		ENSMUSG00000094877	Trav3n-3
		ENSMUSG00000053559	Smagp
		ENSMUSG00000017607	Tns4
		ENSMUSG00000022901	Cd86
		ENSMUSG00000016206	H2-M3
		ENSMUSG00000022220	Adcy4
		ENSMUSG00000020649	Rrm2
		ENSMUSG00000024885	Aldh3b1
		ENSMUSG00000022102	Dok2
		ENSMUSG00000082475	Gm7206
		ENSMUSG00000032334	Loxl1
		ENSMUSG00000004707	Ly9
		ENSMUSG00000003348	Mob3a
		ENSMUSG00000076895	Traj34
		ENSMUSG00000096850	Gm21748
		ENSMUSG00000001228	Uhrf1
		ENSMUSG00000028494	Plin2
		ENSMUSG00000023484	Prph
		ENSMUSG00000105096	Gbp10
		ENSMUSG00000058818	Pirb
		ENSMUSG00000019866	Crybg1
		ENSMUSG00000042677	Zc3h12a
		ENSMUSG00000062210	Tnfaip8
		ENSMUSG00000051998	Lax1
		ENSMUSG00000026875	Traf1
		ENSMUSG00000031504	Rab20
		ENSMUSG00000059336	Slc14a1
		ENSMUSG00000044197	Gpr146
		ENSMUSG00000024300	Myo1f
		ENSMUSG00000031165	Was
		ENSMUSG00000005803	Sqor
		ENSMUSG00000082956	Naip3
		ENSMUSG00000032246	Calml4
		ENSMUSG00000047180	Neurl3
		ENSMUSG00000027962	Vcam1
		ENSMUSG00000030674	Qprt
		ENSMUSG00000034947	Tmem106a
		ENSMUSG00000105360	Gm7824
		ENSMUSG00000062157	Ifnlr1
		ENSMUSG00000016758	Bik
		ENSMUSG00000070354	Evi2
		ENSMUSG00000070691	Runx3
		ENSMUSG00000062939	Stat4
		ENSMUSG00000053044	Cd8b1
		ENSMUSG00000037447	Arid5a
		ENSMUSG00000032093	Cd3e
		ENSMUSG00000079484	Phyhd1
		ENSMUSG00000059305	Vpreb1
		ENSMUSG00000093953	Trav3d-3
		ENSMUSG00000040699	Limd2
		ENSMUSG00000035551	Igfbpl1
		ENSMUSG00000030167	Klrc1
		ENSMUSG00000017756	Slc12a7
		ENSMUSG00000029759	Pon3
		ENSMUSG00000063388	BC023105
		ENSMUSG00000081665	Gm15922
		ENSMUSG00000021880	Rnase6
		ENSMUSG00000063234	Gpr84
		ENSMUSG00000091736	Yy2
		ENSMUSG00000035692	Isg15
		ENSMUSG00000007122	Casq1
		ENSMUSG00000004864	Mapk13
		ENSMUSG00000048521	Cxcr6
		ENSMUSG00000031548	Sfrp1
		ENSMUSG00000040296	Ddx58
		ENSMUSG00000051811	Cox6b2
		ENSMUSG00000004837	Grap
		ENSMUSG00000038037	Socs1
		ENSMUSG00000070873	Lilra5
		ENSMUSG00000040978	Gm11992
		ENSMUSG00000052384	Nrros
		ENSMUSG00000021118	Plek2
		ENSMUSG00000032346	Ooep
		ENSMUSG00000041134	Cyyr1
		ENSMUSG00000100865	Gm9320
		ENSMUSG00000031803	B3gnt3
		ENSMUSG00000032508	Myd88
		ENSMUSG00000028362	Tnfsf8
		ENSMUSG00000026475	Rgs16
		ENSMUSG00000035004	Igsf6
		ENSMUSG00000026548	Slamf9
		ENSMUSG00000095126	Trav6-7-dv9
		ENSMUSG00000029859	Epha1
		ENSMUSG00000037552	Plekhg2
		ENSMUSG00000046561	Arsj
		ENSMUSG00000004043	Stat5a
		ENSMUSG00000034361	Cpne2
		ENSMUSG00000046718	Bst2
		ENSMUSG00000051498	Tlr6
		ENSMUSG00000028497	Hacd4
		ENSMUSG00000027306	Nusap1
		ENSMUSG00000078153	Psme2b
		ENSMUSG00000020914	Top2a
		ENSMUSG00000020808	Pimreg
		ENSMUSG00000044258	Ctla2a
		ENSMUSG00000028076	Cd1d1
		ENSMUSG00000029915	Clec5a
		ENSMUSG00000039062	Anpep
		ENSMUSG00000068220	Lgals1
		ENSMUSG00000046688	Tifa
		ENSMUSG00000024308	Tapbp
		ENSMUSG00000002668	Dennd1c
		ENSMUSG00000032661	Oas3
		ENSMUSG00000045826	Ptprcap
		ENSMUSG00000024339	Tap2
		ENSMUSG00000029810	Tmem176b
		ENSMUSG00000001750	Tcirg1
		ENSMUSG00000037820	Tgm2
		ENSMUSG00000064090	Vrk2
		ENSMUSG00000050107	Haspin
		ENSMUSG00000054203	Ifi205
		ENSMUSG00000038213	Tapbpl
		ENSMUSG00000041390	Mdfic
		ENSMUSG00000060441	Trim5
		ENSMUSG00000021665	Hexb
		ENSMUSG00000017057	Il13ra1
		ENSMUSG00000079363	Gbp4
		ENSMUSG00000037062	Sh3glb1
		ENSMUSG00000076926	Traj2
		ENSMUSG00000054612	Mgmt
		ENSMUSG00000060802	B2m
		ENSMUSG00000070867	Trabd2b
		ENSMUSG00000042379	Esm1
		ENSMUSG00000018899	Irf1
		ENSMUSG00000037731	Themis2
		ENSMUSG00000029082	Bst1
		ENSMUSG00000034227	Foxj1
		ENSMUSG00000057191	AB124611
		ENSMUSG00000005696	Sh2d1a
		ENSMUSG00000032065	Tex12
		ENSMUSG00000056116	H2-T22
		ENSMUSG00000036594	H2-Aa
		ENSMUSG00000020432	Tcn2
		ENSMUSG00000067599	Klra7
		ENSMUSG00000024397	Aif1
		ENSMUSG00000037548	H2-DMb2
		ENSMUSG00000031995	St14
		ENSMUSG00000067203	H2-K2
		ENSMUSG00000052117	D630039A03Rik
		ENSMUSG00000073599	Ecscr
		ENSMUSG00000024778	Fas
		ENSMUSG00000031304	Il2rg
		ENSMUSG00000020592	Sdc1
Type III Bystanders, Type II Bystanders, Type II TINs	7	ENSMUSG00000091694	Apol11b
		ENSMUSG00000020963	Tshr
		ENSMUSG00000102805	Gm37240
		ENSMUSG00000070271	Gm13268
		ENSMUSG00000017499	Cdc6
		ENSMUSG00000047171	Helt
		ENSMUSG00000067144	Slc22a7
Type III Bystanders, Type II Bystanders, Type III TINs	16	ENSMUSG00000099569	Gm18301
		ENSMUSG00000042816	Gpr151
		ENSMUSG00000081249	Gm11517
		ENSMUSG00000056494	Cngb3
		ENSMUSG00000048416	Mlf1
		ENSMUSG00000047884	Klk9
		ENSMUSG00000078958	Atp6ap1l
		ENSMUSG00000015093	Clic3
		ENSMUSG00000036912	Piwil4
		ENSMUSG00000051043	Gprc5c
		ENSMUSG00000025013	Tll2
		ENSMUSG00000017204	Gsdma
		ENSMUSG00000024340	Btnl2
		ENSMUSG00000042707	Dnali1
		ENSMUSG00000072675	Duxbl2
		ENSMUSG00000090215	Trim34b
Type II Bystanders, Type II TINs, Type III TINs	356	ENSMUSG00000071489	Ptgdr
		ENSMUSG00000013936	Myl2
		ENSMUSG00000041577	Prelp
		ENSMUSG00000003477	Inmt
		ENSMUSG00000026712	Mrc1
		ENSMUSG00000027997	Casp6
		ENSMUSG00000028643	Svbp
		ENSMUSG00000096802	Gm15433
		ENSMUSG00000031490	Eif4ebp1
		ENSMUSG00000026380	Tfcp2l1
		ENSMUSG00000027082	Tfpi
		ENSMUSG00000001021	S100a3
		ENSMUSG00000001247	Lsr
		ENSMUSG00000039956	Mrap
		ENSMUSG00000046295	Ankle1
		ENSMUSG00000071151	Gm4799
		ENSMUSG00000068969	Rpl32-ps
		ENSMUSG00000062980	Cped1
		ENSMUSG00000030587	2200002D01Rik
		ENSMUSG00000031802	Phxr4
		ENSMUSG00000030199	Etv6
		ENSMUSG00000097295	Hmgb1-ps8
		ENSMUSG00000046731	Kctd11
		ENSMUSG00000075304	Sp5
		ENSMUSG00000039968	Rsbn1l
		ENSMUSG00000040522	Tlr8
		ENSMUSG00000089988	Gm16238
		ENSMUSG00000078350	Smim1
		ENSMUSG00000060639	Hist1h4i
		ENSMUSG00000027435	Cd93
		ENSMUSG00000072674	Plac9b
		ENSMUSG00000060143	Gm10076
		ENSMUSG00000046006	Gapt
		ENSMUSG00000031146	Plp2
		ENSMUSG00000029061	Mmp23
		ENSMUSG00000062169	Cnih4
		ENSMUSG00000004655	Aqp1
		ENSMUSG00000036606	Plxnb2
		ENSMUSG00000059835	Rpl13-ps3
		ENSMUSG00000025432	Avil
		ENSMUSG00000011008	Mcoln2
		ENSMUSG00000095385	D630033O11Rik
		ENSMUSG00000064280	Ccdc146
		ENSMUSG00000061167	Rpl15-ps3
		ENSMUSG00000001240	Ramp2
		ENSMUSG00000003680	Taf6l
		ENSMUSG00000037254	Itih2
		ENSMUSG00000006369	Fbln1
		ENSMUSG00000079190	AC133103.1
		ENSMUSG00000048583	Igf2
		ENSMUSG00000080917	Gm15925
		ENSMUSG00000022799	Arhgap31
		ENSMUSG00000031871	Cdh5
		ENSMUSG00000055148	Klf2
		ENSMUSG00000096706	Gm21854
		ENSMUSG00000026193	Fn1
		ENSMUSG00000053173	Rpl18-ps2
		ENSMUSG00000020377	Ltc4s
		ENSMUSG00000023084	Lrrc71
		ENSMUSG00000018916	Csf2
		ENSMUSG00000040842	Szrd1
		ENSMUSG00000031779	Ccl22
		ENSMUSG00000058396	Gpr182
		ENSMUSG00000045799	Gm9800
		ENSMUSG00000080932	Gm10224
		ENSMUSG00000058173	Smco4
		ENSMUSG00000050241	Klre1
		ENSMUSG00000003849	Nqo1
		ENSMUSG00000046402	Rbp1
		ENSMUSG00000025572	Tmc6
		ENSMUSG00000008683	Rps15a
		ENSMUSG00000036169	Sostdc1
		ENSMUSG00000066442	Mthfs
		ENSMUSG00000046330	Rpl37a
		ENSMUSG00000017754	Pltp
		ENSMUSG00000032006	Pdgfd
		ENSMUSG00000036885	Arhgef26
		ENSMUSG00000048164	Gm7204
		ENSMUSG00000032278	Paqr5
		ENSMUSG00000020941	Map3k14
		ENSMUSG00000050295	Foxc1
		ENSMUSG00000059479	B3gnt8
		ENSMUSG00000028228	Cpne3
		ENSMUSG00000023411	Nfatc4
		ENSMUSG00000018672	Copz2
		ENSMUSG00000022178	Ajuba
		ENSMUSG00000021741	Gm5457
		ENSMUSG00000056606
		ENSMUSG00000103034	Gm8797
		ENSMUSG00000052305	Hbb-bs
		ENSMUSG00000054690	Emcn
		ENSMUSG00000064294	Aox3
		ENSMUSG00000041012	Cmtm8
		ENSMUSG00000042293	Gm5617
		ENSMUSG00000058806	Col13a1
		ENSMUSG00000070637	Srarp
		ENSMUSG00000026919	Lcn4
		ENSMUSG00000037411	Serpine1
		ENSMUSG00000094800	Gm9780
		ENSMUSG00000020021	Fgd6
		ENSMUSG00000054763	Defb42
		ENSMUSG00000019791	Hint3
		ENSMUSG00000084289	Gm6977
		ENSMUSG00000030249	Abcc9
		ENSMUSG00000051669	AU021092
		ENSMUSG00000083004	Gm13413
		ENSMUSG00000104862	Gm6520
		ENSMUSG00000063954	Hist2h2aa2
		ENSMUSG00000047534	Mis18bp1
		ENSMUSG00000056209	Npm3
		ENSMUSG00000063177	Klk1b27
		ENSMUSG00000031443	F7
		ENSMUSG00000078810	Gp6
		ENSMUSG00000095304	Plac9
		ENSMUSG00000026866	Kynu
		ENSMUSG00000028716	Pdzk1ip1
		ENSMUSG00000001128	Cfp
		ENSMUSG00000048368	Omd
		ENSMUSG00000069917	Hba-a2
		ENSMUSG00000029163	Emilin1
		ENSMUSG00000040812	Agbl2
		ENSMUSG00000101436	Gm5157
		ENSMUSG00000029490	Mfsd7a
		ENSMUSG00000056174	Col8a2
		ENSMUSG00000048924	Ccdc125
		ENSMUSG00000062619	2310039H08Rik
		ENSMUSG00000064220	Hist2h2aa1
		ENSMUSG00000068105	Tnfrsf13c
		ENSMUSG00000060467	Gm10080
		ENSMUSG00000057092	Fxyd3
		ENSMUSG00000027985	Lef1
		ENSMUSG00000029070	Mxra8
		ENSMUSG00000028234	Rps20
		ENSMUSG00000076609	Igkc
		ENSMUSG00000078439	Smim24
		ENSMUSG00000068689	Rps19-ps9
		ENSMUSG00000037225	Fgf2
		ENSMUSG00000039783	Kmo
		ENSMUSG00000028763	Hspg2
		ENSMUSG00000074800	Gm4149
		ENSMUSG00000027800	Tm4sf1
		ENSMUSG00000089661	Mia
		ENSMUSG00000106037	Gm4332
		ENSMUSG00000029287	Tgfbr3
		ENSMUSG00000035095	Fam167a
		ENSMUSG00000028602	Tnfrsf8
		ENSMUSG00000036880	Acaa2
		ENSMUSG00000009378	Slc16a12
		ENSMUSG00000036103	Colec12
		ENSMUSG00000073002	Vamp5
		ENSMUSG00000030108	Slc6a13
		ENSMUSG00000051367	Six1
		ENSMUSG00000106952
		ENSMUSG00000030340	Scnn1a
		ENSMUSG00000032673	Prorsd1
		ENSMUSG00000026365	Cfh
		ENSMUSG00000071451	Psmg4
		ENSMUSG00000095440	Fignl2
		ENSMUSG00000092281	Hmgb1-ps7
		ENSMUSG00000041731	Pgm5
		ENSMUSG00000035305	Ror1
		ENSMUSG00000014603	Alx3
		ENSMUSG00000083337	Gm11539
		ENSMUSG00000047420	Fam180a
		ENSMUSG00000046808	Atp10d
		ENSMUSG00000063245	Zfp993
		ENSMUSG00000005397	Nid1
		ENSMUSG00000001930	Vwf
		ENSMUSG00000026586	Prrx1
		ENSMUSG00000032232	Cgnl1
		ENSMUSG00000034127	Tspan8
		ENSMUSG00000024070	Prkd3
		ENSMUSG00000063328	Gm9396
		ENSMUSG00000024205	Rpl36-ps2
		ENSMUSG00000015134	Aldh1a3
		ENSMUSG00000019929	Dcn
		ENSMUSG00000030325	Klrb1c
		ENSMUSG00000040428	Plekha4
		ENSMUSG00000027496	Aurka
		ENSMUSG00000039903	Eva1c
		ENSMUSG00000042312	S100a13
		ENSMUSG00000107174
		ENSMUSG00000036446	Lum
		ENSMUSG00000051506	Wdfy4
		ENSMUSG00000094518
		ENSMUSG00000083902	Gm15975
		ENSMUSG00000037762	Slc16a9
		ENSMUSG00000038855	Itpkb
		ENSMUSG00000006281	Tep1
		ENSMUSG00000069270	Hist1h2ac
		ENSMUSG00000027470	Mylk2
		ENSMUSG00000034401	Spata6
		ENSMUSG00000018293	Pfn1
		ENSMUSG00000032092	Mpzl2
		ENSMUSG00000073010	Gm5127
		ENSMUSG00000031289	Il13ra2
		ENSMUSG00000032679	Cd59a
		ENSMUSG00000048636	A730049H05Rik
		ENSMUSG00000078497	Zfp978
		ENSMUSG00000036256	Igfbp7
		ENSMUSG00000021922	Itih4
		ENSMUSG00000027239	Mdk
		ENSMUSG00000073940	Hbb-bt
		ENSMUSG00000063556	Gm10132
		ENSMUSG00000069919	Hba-a1
		ENSMUSG00000096753	Fam181a
		ENSMUSG00000032715	Trib3
		ENSMUSG00000027377	Mall
		ENSMUSG00000030218	Mgp
		ENSMUSG00000025353	Ormdl2
		ENSMUSG00000003379	Cd79a
		ENSMUSG00000059588	Calcrl
		ENSMUSG00000082035	Rpl17-ps8
		ENSMUSG00000074227	Spint2
		ENSMUSG00000058976	Usp17lc
		ENSMUSG00000037095	Lrg1
		ENSMUSG00000044976	Wdr72
		ENSMUSG00000100755	Rps23-ps1
		ENSMUSG00000031077	Fadd
		ENSMUSG00000024517	Grp
		ENSMUSG00000036972	Zic4
		ENSMUSG00000051037	Zfp455
		ENSMUSG00000031375	Bgn
		ENSMUSG00000061524	Zic2
		ENSMUSG00000020473	Aebp1
		ENSMUSG00000041482	Piezo2
		ENSMUSG00000071001	Hrct1
		ENSMUSG00000071550	Cfap44
		ENSMUSG00000038618	Rassf7
		ENSMUSG00000023348	Trip6
		ENSMUSG00000039004	Bmp6
		ENSMUSG00000020186	Csrp2
		ENSMUSG00000057789	Bak1
		ENSMUSG00000029661	Col1a2
		ENSMUSG00000001604	Tcea3
		ENSMUSG00000074221	Zfp568
		ENSMUSG00000078370	Gm6316
		ENSMUSG00000036570	Fxyd1
		ENSMUSG00000038776	Ephx1
		ENSMUSG00000019539	Rcn3
		ENSMUSG00000042745	Id1
		ENSMUSG00000025969	Nrp2
		ENSMUSG00000076901	Traj28
		ENSMUSG00000024538	Ppic
		ENSMUSG00000026271	Gpr35
		ENSMUSG00000022425	Enpp2
		ENSMUSG00000102135	Gm37108
		ENSMUSG00000084111	Gm15710
		ENSMUSG00000024936	Kcnk7
		ENSMUSG00000051314	Ffar2
		ENSMUSG00000021485	Mxd3
		ENSMUSG00000086846	Gm13642
		ENSMUSG00000028689	Ccdc163
		ENSMUSG00000071757	Zhx2
		ENSMUSG00000060509	Xcr1
		ENSMUSG00000036832	Lpar3
		ENSMUSG00000041703	Zic5
		ENSMUSG00000043807	Ly6g5b
		ENSMUSG00000081564	Gm13717
		ENSMUSG00000107281
		ENSMUSG00000057036	Gm7536
		ENSMUSG00000031825	Crispld2
		ENSMUSG00000043592	Unc5cl
		ENSMUSG00000064281	Rpl19-ps1
		ENSMUSG00000026604	Ptpn14
		ENSMUSG00000015702	Anxa9
		ENSMUSG00000044674	Fzd1
		ENSMUSG00000049517	Rps23
		ENSMUSG00000027641	Rbl1
		ENSMUSG00000027570	Col9a3
		ENSMUSG00000029762	Akr1b8
		ENSMUSG00000056313	Tcim
		ENSMUSG00000083394	Gm11703
		ENSMUSG00000027868	Tbx15
		ENSMUSG00000021765	Fst
		ENSMUSG00000048424	Ranbp3l
		ENSMUSG00000066487	Gm5786
		ENSMUSG00000102671
		ENSMUSG00000035413	Tmem98
		ENSMUSG00000004885	Crabp2
		ENSMUSG00000068014	Gm14648
		ENSMUSG00000091410	Gm17150
		ENSMUSG00000008999	Bmp7
		ENSMUSG00000079415	Cntf
		ENSMUSG00000054951	9130008F23Rik
		ENSMUSG00000096140	Ankrd66
		ENSMUSG00000062866	Phactr2
		ENSMUSG00000025652	Tmem89
		ENSMUSG00000090467	Gm4613
		ENSMUSG00000055093	Gm8430
		ENSMUSG00000024659	Anxa1
		ENSMUSG00000072419	Dppa2
		ENSMUSG00000079592	C1qtnf5
		ENSMUSG00000022034	Esco2
		ENSMUSG00000032066	Bco2
		ENSMUSG00000081153	Gm11401
		ENSMUSG00000013584	Aldh1a2
		ENSMUSG00000095585	CR974586.3
		ENSMUSG00000049409	Prokr1
		ENSMUSG00000080823	Atp5l-ps2
		ENSMUSG00000035181	Heatr5a
		ENSMUSG00000070436	Serpinh1
		ENSMUSG00000042010	Acacb
		ENSMUSG00000057841	Rpl32
		ENSMUSG00000044424	Gm9493
		ENSMUSG00000037490	Slc2a12
		ENSMUSG00000081051	Gm15427
		ENSMUSG00000004552	Ctse
		ENSMUSG00000006360	Crip1
		ENSMUSG00000003032	Klf4
		ENSMUSG00000025935	Tram1
		ENSMUSG00000034652	Cd300a
		ENSMUSG00000069307	Hist1h2bq
		ENSMUSG00000045930	Clec14a
		ENSMUSG00000060678	Hist1h4c
		ENSMUSG00000052013	Btla
		ENSMUSG00000046352	Gjb2
		ENSMUSG00000032377	Plscr4
		ENSMUSG00000044317	Gpr4
		ENSMUSG00000000317	Bcl6b
		ENSMUSG00000010051	Hyal1
		ENSMUSG00000067860	Zic3
		ENSMUSG00000025270	Alas2
		ENSMUSG00000061272	Gm14173
		ENSMUSG00000029149	Krtcap3
		ENSMUSG00000042485	Mustn1
		ENSMUSG00000031274	Col4a5
		ENSMUSG00000064246	Chil1
		ENSMUSG00000036246	Gmip
		ENSMUSG00000041361	Myzap
		ENSMUSG00000054293	P2ry10b
		ENSMUSG00000096920	Rps19-ps8
		ENSMUSG00000019851	Perp
		ENSMUSG00000063628	Gm7665
		ENSMUSG00000044080	S100a1
		ENSMUSG00000032714	Syde1
		ENSMUSG00000018752	Tnfsfm13
		ENSMUSG00000044854	1700056E22Rik
		ENSMUSG00000048373	Fgfbp1
		ENSMUSG00000089838	Gm2962
		ENSMUSG00000095847	Gm5451
		ENSMUSG00000031023	Akip1
		ENSMUSG00000037683	Armc3
		ENSMUSG00000006014	Prg4
		ENSMUSG00000083705	Gm8624
		ENSMUSG00000069372	Ctxn3
		ENSMUSG00000045128	Rpl18a
		ENSMUSG00000029843	Slc13a4
		ENSMUSG00000010122	Slc47a1
		ENSMUSG00000038352	Arl5c
		ENSMUSG00000026989	Dapl1
		ENSMUSG00000105547	Iglc3
		ENSMUSG00000058773	Hist1h1b
		ENSMUSG00000030761	Myo7a
		ENSMUSG00000060703	Cd302
		ENSMUSG00000040952	Rps19
Type III Bystanders, Type II TINs, Type III TINs	322	ENSMUSG00000094779	Trav13n-2
		ENSMUSG00000006344	Ggt5
		ENSMUSG00000032554	Trf
		ENSMUSG00000009614	Sardh
		ENSMUSG00000044986	Tst
		ENSMUSG00000099775	Gm5960
		ENSMUSG00000031557	Plekha2
		ENSMUSG00000036854	Hspb6
		ENSMUSG00000071552	Tigit
		ENSMUSG00000007891	Ctsd
		ENSMUSG00000022435	Upk3a
		ENSMUSG00000001517	Foxm1
		ENSMUSG00000078935	1700025C18Rik
		ENSMUSG00000048376	F2r
		ENSMUSG00000037816	Fbxw17
		ENSMUSG00000023008	Fmnl3
		ENSMUSG00000042784	Muc1
		ENSMUSG00000076492	Trbj2-1
		ENSMUSG00000014361	Mertk
		ENSMUSG00000029860	Zyx
		ENSMUSG00000024670	Cd6
		ENSMUSG00000027656	Wisp2
		ENSMUSG00000026873	Phf19
		ENSMUSG00000028223	Decr1
		ENSMUSG00000041548	Hspb8
		ENSMUSG00000024053	Emilin2
		ENSMUSG00000062031	Pgghg
		ENSMUSG00000024513	Mbd2
		ENSMUSG00000025911	Adhfe1
		ENSMUSG00000066058	Cldn19
		ENSMUSG00000041309	Nkx6-2
		ENSMUSG00000022091	Sorbs3
		ENSMUSG00000107039
		ENSMUSG00000027474	Ccm2l
		ENSMUSG00000032202	Rab27a
		ENSMUSG00000025511	Tspan4
		ENSMUSG00000044626	Liph
		ENSMUSG00000028364	Tnc
		ENSMUSG00000005142	Man2b1
		ENSMUSG00000031765	Mt1
		ENSMUSG00000000278	Scpep1
		ENSMUSG00000098470	C1rb
		ENSMUSG00000028378	Ptgr1
		ENSMUSG00000023885	Thbs2
		ENSMUSG00000074622	Mafb
		ENSMUSG00000030513	Pcsk6
		ENSMUSG00000025355	Mmp19
		ENSMUSG00000058446	Znrf2
		ENSMUSG00000019487	Trip10
		ENSMUSG00000018339	Gpx3
		ENSMUSG00000078495	Zfp984
		ENSMUSG00000098050	Gm5345
		ENSMUSG00000033114	Slc35d2
		ENSMUSG00000021556	Golm1
		ENSMUSG00000026701	Prdx6
		ENSMUSG00000023274	Cd4
		ENSMUSG00000019818	Cd164
		ENSMUSG00000055632	Hmcn2
		ENSMUSG00000038732	Mboat1
		ENSMUSG00000021959	Lats2
		ENSMUSG00000021200	Asb2
		ENSMUSG00000102418	Sh2d1b1
		ENSMUSG00000025171	Ubtd1
		ENSMUSG00000024424	Ttc39c
		ENSMUSG00000042489	Clspn
		ENSMUSG00000022468	Endou
		ENSMUSG00000024816	Frmd8
		ENSMUSG00000020743	Mif4gd
		ENSMUSG00000036995	Asap3
		ENSMUSG00000030247	Kcnj8
		ENSMUSG00000076770	Trav8d-1
		ENSMUSG00000027832	Ptx3
		ENSMUSG00000020427	Igfbp3
		ENSMUSG00000031665	Sall1
		ENSMUSG00000034663	Bmp2k
		ENSMUSG00000027331	Knstrn
		ENSMUSG00000028645	Slc2a1
		ENSMUSG00000028042	Zbtb7b
		ENSMUSG00000076913	Traj16
		ENSMUSG00000092243	Gm7030
		ENSMUSG00000046719	Nxph3
		ENSMUSG00000022501	Prm1
		ENSMUSG00000025473	Adam8
		ENSMUSG00000030346	Rad51ap1
		ENSMUSG00000070942	Il1rl2
		ENSMUSG00000032841	Prr5l
		ENSMUSG00000017765	Slc12a4
		ENSMUSG00000095756	Trav6d-7
		ENSMUSG00000014846	Tppp3
		ENSMUSG00000022322	Shcbp1
[truncated: 2,526 more rows]

## Sheet: Downregulated DEGs
Groups DEGs are Downregulated in	total	ENSEMBL IDs	Gene Names
Type III Bystanders, Type II Bystanders, Type II TINs, Type III TINs	34	ENSMUSG00000027955	Fam198b
		ENSMUSG00000079183	C030005K15Rik
		ENSMUSG00000074737	C530025M09Rik
		ENSMUSG00000021919	Chat
		ENSMUSG00000031189	Aff2
		ENSMUSG00000057606	Colq
		ENSMUSG00000086596	Susd5
		ENSMUSG00000082309	Gm12123
		ENSMUSG00000028072	Ntrk1
		ENSMUSG00000067724	Gbx1
		ENSMUSG00000079008	Gm14124
		ENSMUSG00000079051	Gm14025
		ENSMUSG00000083744	Gm14824
		ENSMUSG00000035275	Raver2
		ENSMUSG00000010066	Cacna2d2
		ENSMUSG00000030043	Tacr1
		ENSMUSG00000045034	Ankrd34b
		ENSMUSG00000023945	Slc5a7
		ENSMUSG00000074997	Pin1rt1
		ENSMUSG00000015852	Fcrls
		ENSMUSG00000031543	Ank1
		ENSMUSG00000000120	Ngfr
		ENSMUSG00000082068	Gm2673
		ENSMUSG00000038180	Spag4
		ENSMUSG00000098158	Gm4804
		ENSMUSG00000103922	Gm6123
		ENSMUSG00000038676	Ucn
		ENSMUSG00000083748	Gm11662
		ENSMUSG00000083498	Gm14172
		ENSMUSG00000034472	Rasd2
		ENSMUSG00000104295	Gm6197
		ENSMUSG00000105053	Gm43064
		ENSMUSG00000001496	Nkx2-1
		ENSMUSG00000046008	Pnlip
Type III Bystanders, Type II Bystanders, Type II TINs	15	ENSMUSG00000031173	Otc
		ENSMUSG00000045573	Penk
		ENSMUSG00000021927	Hnrnpa1l2-ps2
		ENSMUSG00000081142	Gm15497
		ENSMUSG00000030607	Acan
		ENSMUSG00000046922	Gpr6
		ENSMUSG00000087141	Plcxd2
		ENSMUSG00000031344	Gabrq
		ENSMUSG00000090291	Lrrc10b
		ENSMUSG00000035775	Krt20
		ENSMUSG00000091814	Gm8050
		ENSMUSG00000104824	Gm21663
		ENSMUSG00000095550	Gm21671
		ENSMUSG00000037679	Inf2
		ENSMUSG00000082823	Gm15828
Type III Bystanders, Type II Bystanders, Type III TINs	11	ENSMUSG00000026452	Syt2
		ENSMUSG00000030048	Gkn3
		ENSMUSG00000019326	Aoc3
		ENSMUSG00000061864
		ENSMUSG00000000202	Btbd17
		ENSMUSG00000087235	Gm4750
		ENSMUSG00000042256	Ptchd4
		ENSMUSG00000043441	Gpr149
		ENSMUSG00000029378	Mcub
		ENSMUSG00000026841	Fibcd1
		ENSMUSG00000036036	Zfp57
Type II Bystanders, Type II TINs, Type III TINs	40	ENSMUSG00000024979	Tectb
		ENSMUSG00000090223	Pcp4
		ENSMUSG00000100937	1700020D05Rik
		ENSMUSG00000073209	Klf14
		ENSMUSG00000043648	Pld6
		ENSMUSG00000105993	Tex13c2
		ENSMUSG00000039632	Ccdc151
		ENSMUSG00000081593	Gm11841
		ENSMUSG00000070866	Zfp804a
		ENSMUSG00000009734	Pou6f2
		ENSMUSG00000053368	Rxfp2
		ENSMUSG00000101262	Gm8326
		ENSMUSG00000083122	Gm15578
		ENSMUSG00000079259	Trim71
		ENSMUSG00000047904	Sstr2
		ENSMUSG00000107272	Gm34583
		ENSMUSG00000048240	Gng7
		ENSMUSG00000046321	Hs3st2
		ENSMUSG00000075405	9430097D07Rik
		ENSMUSG00000050541	Adra1b
		ENSMUSG00000022054	Nefm
		ENSMUSG00000094226	Gm21759
		ENSMUSG00000017978	Cadps2
		ENSMUSG00000055480	Zfp458
		ENSMUSG00000085718	Rpl9-ps3
		ENSMUSG00000096914	Galntl6
		ENSMUSG00000001119	Col6a1
		ENSMUSG00000006342	Susd2
		ENSMUSG00000072952	Gm5878
		ENSMUSG00000103255	Pcdhac1
		ENSMUSG00000103442	Pcdha1
		ENSMUSG00000026963	Tmem210
		ENSMUSG00000033948	Zswim5
		ENSMUSG00000081516	Gm12470
		ENSMUSG00000063804	Lin28b
		ENSMUSG00000061086	Myl4
		ENSMUSG00000020679	Hnf1b
		ENSMUSG00000020396	Nefh
		ENSMUSG00000010797	Wnt2
		ENSMUSG00000023083	H2-M10.2
Type III Bystanders, Type II TINs, Type III TINs	167	ENSMUSG00000096054	Syne1
		ENSMUSG00000019368	Sec14l4
		ENSMUSG00000039620	6430573F11Rik
		ENSMUSG00000038418	Egr1
		ENSMUSG00000036816	Atoh7
		ENSMUSG00000031620	Iqcm
		ENSMUSG00000034063	4930590J08Rik
		ENSMUSG00000024190	Dusp1
		ENSMUSG00000057003	Myh4
		ENSMUSG00000039114	Nrn1
		ENSMUSG00000060402	Chst8
		ENSMUSG00000022096	Hr
		ENSMUSG00000091898	Tnnc1
		ENSMUSG00000098029	Gm7745
		ENSMUSG00000074877	Gm10780
		ENSMUSG00000028865	Cd164l2
		ENSMUSG00000090125	Pou3f1
		ENSMUSG00000090535	Gm8540
		ENSMUSG00000083985	Gm12468
		ENSMUSG00000078307	AI593442
		ENSMUSG00000037428	Vgf
		ENSMUSG00000055540	Epha6
		ENSMUSG00000079774	Gm13298
		ENSMUSG00000083154	Gm11892
		ENSMUSG00000024256	Adcyap1
		ENSMUSG00000016179	Camk1g
		ENSMUSG00000025813	Homer2
		ENSMUSG00000026525	Opn3
		ENSMUSG00000043843	Tmem145
		ENSMUSG00000055523	Gucy2g
		ENSMUSG00000027401	Tgm3
		ENSMUSG00000004151	Etv1
		ENSMUSG00000031994	Adamts8
		ENSMUSG00000038128	Camk4
		ENSMUSG00000014786	Slc9a5
		ENSMUSG00000053199	Arhgap20
		ENSMUSG00000031558	Slit2
		ENSMUSG00000047986	Palm3
		ENSMUSG00000022537	Tmem44
		ENSMUSG00000040136	Abcc8
		ENSMUSG00000056267	Cep70
		ENSMUSG00000040432	Ltb4r2
		ENSMUSG00000030592	Ryr1
		ENSMUSG00000041710	Trpc5
		ENSMUSG00000105823	Trdv3
		ENSMUSG00000042529	Kcnj12
		ENSMUSG00000034551	Hdx
		ENSMUSG00000072568	Fam84b
		ENSMUSG00000036510	Cdh8
		ENSMUSG00000022376	Adcy8
		ENSMUSG00000022097	Sftpc
		ENSMUSG00000040086	Tnni3k
		ENSMUSG00000034402	Kcnh5
		ENSMUSG00000066693	Gm7493
		ENSMUSG00000062410	Hsd3b3
		ENSMUSG00000096256	Gm21093
		ENSMUSG00000020805	Slc13a5
		ENSMUSG00000025529	Zfp711
		ENSMUSG00000034687	Fras1
		ENSMUSG00000032503	Arpp21
		ENSMUSG00000035355	Kcnh4
		ENSMUSG00000080726	Gm15366
		ENSMUSG00000036196	Slc26a8
		ENSMUSG00000097427	Gm6763
		ENSMUSG00000090622	A930033H14Rik
		ENSMUSG00000023192	Grm2
		ENSMUSG00000025221	Kcnip2
		ENSMUSG00000030792	Dkkl1
		ENSMUSG00000094840	Muc3a
		ENSMUSG00000001313	Rnd2
		ENSMUSG00000020912	Krt12
		ENSMUSG00000056258	Kcnq3
		ENSMUSG00000026417	Pigr
		ENSMUSG00000018634	Crhr1
		ENSMUSG00000000182	Fgf23
		ENSMUSG00000095552	CR974586.2
		ENSMUSG00000046613	Vwa5b2
		ENSMUSG00000020472	Zkscan17
		ENSMUSG00000053399	Adamts18
		ENSMUSG00000052374	Actn2
		ENSMUSG00000078868	Gm14412
		ENSMUSG00000027335	Adra1d
		ENSMUSG00000035067	Xkr6
		ENSMUSG00000040514	Tex47
		ENSMUSG00000035580	Kcnh8
		ENSMUSG00000028753	Vwa5b1
		ENSMUSG00000079575	Rbpj-ps3
		ENSMUSG00000074575	Kcng1
		ENSMUSG00000036938	Try5
		ENSMUSG00000064329	Scn1a
		ENSMUSG00000091890	A830073O21Rik
		ENSMUSG00000039860	Srrm3
		ENSMUSG00000021700	Rab3c
		ENSMUSG00000048279	Sacs
		ENSMUSG00000092048	Vmn2r85
		ENSMUSG00000071341	Egr4
		ENSMUSG00000043439	Epop
		ENSMUSG00000081788	Gm5898
		ENSMUSG00000004698	Hdac9
		ENSMUSG00000037843	Vstm2l
		ENSMUSG00000037593	BC030499
		ENSMUSG00000042476	Abcb4
		ENSMUSG00000015879	Fam184b
		ENSMUSG00000038060	Dlec1
		ENSMUSG00000020140	Lgr5
		ENSMUSG00000078746	Fam205a4
		ENSMUSG00000091514	Gm17484
		ENSMUSG00000028876	Epha10
		ENSMUSG00000023034	Nr4a1
		ENSMUSG00000103421	Golt1a
		ENSMUSG00000053465	Hs6st3
		ENSMUSG00000041596	Nlrp5-ps
		ENSMUSG00000056771	Gm10010
		ENSMUSG00000030270	Cpne9
		ENSMUSG00000022602	Arc
		ENSMUSG00000027520	Zdbf2
[truncated: 2,442 more rows]
