# Supplementary material for: Transcriptional Profiling Suggests T Cells Cluster around Neurons Injected with Toxoplasma gondii Proteins
Source: mSphere. 2020 Sep 2;5(5):e00538-20. doi: 10.1128/mSphere.00538-20 (PMC7471001; doi:10.1128/mSphere.00538-20)
Supplement: TABLE S4 [file mSphere.00538-20-st004.xlsx]

## Sheet: CIBERSORT
Input Sample	B cells naive	B cells memory	Plasma cells	T cells CD8	T cells CD4 naive	T cells CD4 memory resting	T cells CD4 memory activated	T cells follicular helper	T cells regulatory (Tregs)	T cells gamma delta	NK cells resting	NK cells activated	Monocytes	Macrophages M0	Macrophages M1	Macrophages M2	Dendritic cells resting	Dendritic cells activated	Mast cells resting	Mast cells activated	Eosinophils	Neutrophils	P-value	Pearson Correlation	Absolute score
S_1	0.0186328	0	0.0139793	0.00471872	0.00749052	0	0	0.00271787	0	0.00931185	0	0.00105156	0	0	0	0	0.0189203	0	0	0	0	0.00556635	1	-0.0948	0.0823893
S_2	0.0173412	0	0.0205407	0	0	0.00925827	0	0.0034538	0	0	0	0.00963743	0	0.00114468	0	0.00756166	0	0	0.00730367	0	0	0.00305825	1	-0.1065	0.0792997
S_3	0.0302949	0	0.0161627	0	0.0105368	0	0	0.00544532	0	0.0064262	0	0.00408151	0	0	0	0.00795221	0.0126165	0	0.0022614	0	0	0	1	-0.0919	0.0957775
S_4	0.0147276	0	0.00570547	0	0.00605436	0	0	0.00275583	0	0	0	0.00213988	0	0	0	0.00361559	0.0105983	0	0	0	0.00383646	0	1	-0.1152	0.0494336
S_5	0.0170939	0	0.0104323	0	0.00187014	0	0	0.0038163	0	0	0.0003	0.00160238	0	0	0	0.00354495	0.0142036	0	0	0	0	0.0002	1	-0.0838	0.0530381
Average_S	0.0205703	0	0.0149533	0	0.0114647	0	0	0.00811339	0	0	0	0.00249444	0	0	0	0.00856936	0.00686254	0	0	0	0.00287309	0	1	-0.0846	0.0759011
IIB_1	0.0126291	0	0	0.118128	0	0	0	0.00583355	0	0	0	0.0117114	0.0297387	0	0.0220552	0.0166311	0.00708357	0	0.0146034	0	0	0	0.02	0.253109	0.238414
IIB_2	0.02709	0	0	0.124731	0	0	0.0132165	0.0127067	0	0	0	0.0114075	0.0408239	0	0.0388152	0.0166142	0.0110546	0.0008	0.0220214	0	0	0	0	0.363348	0.319258
IIB_3	0.0188936	0	0	0.174843	0	0	0	0	0	0.0210933	0	0	0.0732951	0	0.0430196	0.0379572	0.0257025	0	0.00684362	0	0	0	0	0.337537	0.401648
IIB_4	0.0143437	0	0	0.103363	0	0	0	0.0009	0.00143847	0.0185182	0	0.00712412	0.0228464	0.0002	0.0189755	0.0232778	0	0	0.0210572	0	0.00224072	0	0.02	0.258475	0.234295
IIB_5	0.0195638	0	0	0.195058	0	0	0	0.00560973	0	0	0	0.0231532	0.0552687	0	0.0428898	0.0273768	0.024673	0	0.0116593	0	0	0	0	0.38052	0.405252
Average_IIB	0.0334501	0	0	0.142827	0	0	0.00689268	0.00200196	0.00861666	0	0	0.0167834	0.058463	0	0.0406414	0.0167488	0.0126704	0	0.0203276	0	0	0	0	0.331648	0.359423
IIT_1	0.004261	0	0	0.328977	0	0	0.0245076	0	0.00202685	0	0	0.0330326	0.0933602	0	0.064464	0.0313112	0.00304098	0.00620003	0.036007	0	0	0	0	0.468367	0.627188
IIT_2	0	0	0.00238754	0.222308	0	0	0.0334409	0	0.0118133	0.0215578	0	0.00281024	0.0769632	0	0.0436094	0.0150611	0.0173369	0	0.0140918	0	0	0	0	0.42879	0.46138
IIT_3	0.0030796	0	0	0.289653	0	0	0.00318574	0.0157812	0.00102602	0	0	0.0169751	0.11243	0	0.0871807	0.0151628	0.0321258	0	0.0253564	0	0	0	0	0.434134	0.601957
IIT_4	0	0	0	0.320928	0	0	0.0131028	0.0132376	0	0	0	0.0426186	0.100774	0	0.0561273	0.0329169	0.00425251	0.013879	0.030381	0	0	0	0	0.449747	0.628218
IIT_5	0	0	0	0.304757	0	0	0.0156993	0.00386127	0.0173917	0	0	0.0333207	0.100722	0	0.0699038	0.0339152	0.0542271	0	0.0263457	0	0	0	0	0.423241	0.660144
Average_IIT	0.00429546	0	0	0.321856	0	0	0.020377	0.00981527	0	0	0	0.0172975	0.09712	0	0.068372	0.0225786	0.0338137	0	0.0243509	0	0	0	0	0.439138	0.619876
IIIB_1	0.00755535	0	0	0.0979121	0	0	0.0277823	0	0	0.0167613	0	0.00292762	0.0603481	0.00153378	0.0109176	0.0189251	0	0	0.0112584	0	0	0	0.03	0.21106	0.255922
IIIB_2	0.0149391	0	0	0.281244	0	0	0.0110774	0	0.0006	0	0	0.00486474	0.102277	0	0.00996008	0.0565807	0.00908538	0	0.0109361	0	0	0	0.02	0.290142	0.501545
IIIB_3	0.025364	0	0	0.0972413	0	0	0	0.0083174	0	0	0	0.0146177	0.0406038	0	0.00655067	0.0311718	0	0	0.0227712	0	0	0	0.13	0.116816	0.246653
IIIB_4	0.0149245	0	0	0.211765	0	0	0.0352674	0	0	0	0	0.0220462	0.0714243	0	0.0306133	0.0317291	0.0162804	0	0.00106861	0	0	0	0	0.35588	0.435118
IIIB_5	0.0118172	0	0	0.110557	0	0	0.00134681	0.00730265	0	0	0	0.015377	0.0578736	0	0.0164506	0.0276419	0	0	0.0214586	0	0	0	0.02	0.245712	0.269825
Average_IIIB	0.0172537	0	0	0.162643	0	0	0.0088265	0	0.0002	0.0375373	0	0	0.0622831	0	0.0165999	0.0413496	0.0121982	0	0.00732253	0	0.00384313	0	0.02	0.296038	0.370031
IIIT_1	0.0193263	0	0	0.267386	0	0	0.006126	0.0165741	0	0	0	0.0414718	0.106981	0	0.0624972	0.0595058	0.0131433	0.0036023	0.0274853	0	0	0	0	0.427957	0.624099
IIIT_2	0.0114962	0	0.00111546	0.308563	0	0	0.00311066	0	0.00259317	0	0	0.00426017	0.146008	0	0.0580576	0.0197907	0.0738119	0	0	0.0189782	0	0	0	0.384944	0.647786
IIIT_3	0	0.0044108	0	0.206119	0	0	0.022588	0	0.00282536	0.00166663	0	0.00661277	0.172972	0	0.0312414	0.0288748	0.0577938	0	0.00402986	0	0	0	0	0.34668	0.539135
IIIT_4	0.0001	0	0	0.103115	0	0	0.00493612	0	0	0	0	0.0002	0.053177	0	0.0211232	0.0102928	0.0158887	0	0.00232285	0	0	0	0	0.388507	0.211123
IIIT_5	0.0138293	0	0	0.253459	0	0	0.0204395	0.0121584	0	0	0	0	0.131685	0	0.0373363	0.0651258	0.0433161	0	0	0.00607	0	0	0	0.33844	0.583419
Average_IIIT	0.00569589	0	0	0.2603	0	0	0.016666	0.00113819	0.00180585	0	0	0.00606857	0.124168	0	0.0432976	0.0492577	0.0372397	0	0	0.00235502	0	0	0	0.379372	0.547992

## Sheet: Microglial Reads
Genes	S 1	S 2	S 3	S 4	S 5	1_II_BY	2_II_BY	3_II_BY	4_II_BY	5_II_BY	1_III_BY	2_III_BY	3_III_BY	4_III_BY	5_III_BY	1_II_TIN	2_II_TIN	3_II_TIN	4_II_TIN	5_II_TIN	1_III_TIN	2_III_TIN	3_III_TIN	4_III_TIN	5_III_TIN
Aif1l	166	229	148	60	90	56	199	138	140	173	128	84	87	45	114	276	526	26	385	1	516	72	144	29	266
Cx3cr1	356	667	576	261	613	1784	1059	2273	1828	1646	1895	2905	1636	2051	2213	3542	2797	2356	3867	2524	5502	1933	1776	784	1684
P2ry12	308	489	295	262	651	330	156	561	148	302	456	823	449	425	412	387	188	590	930	139	1094	328	750	145	434
Csf1r	497	1434	1464	450	847	2533	4889	6565	2755	4765	5380	9400	5387	7007	7836	9054	9511	13819	9448	12460	15787	13141	8472	5922	13702
Fcrls	205	341	236	190	269	0	0	30	0	0	1	10	0	0	18	5	1	5	11	0	0	0	0	0	0
Hexb	1345	1874	1794	1437	2110	4017	5839	8534	4517	6847	8221	12344	9021	9705	13145	8851	3716	9058	8866	5510	16797	12075	8907	3764	9749
Tmem119	173	549	722	72	366	815	1110	1559	614	1404	2104	2305	2250	1142	1892	2325	353	1803	2743	2983	4715	1874	1921	483	778
Olfml3	110	493	379	180	437	644	1562	806	516	1587	1272	2825	1368	1937	1693	3335	2876	3481	2470	3448	4474	3055	3197	1374	3284
C1qa	531	1107	1023	382	575	11334	19499	18671	10831	20609	17484	31511	16342	25800	25995	46001	51451	76234	37940	66576	43726	63276	61346	24903	54837
Plxdc2	1078	725	1113	796	1421	1351	1085	949	1845	750	1232	1795	1234	1457	1724	1675	442	1090	1242	398	2638	1819	1060	389	1912
Ccr5	766	436	697	457	463	705	857	929	877	881	556	762	362	846	471	1634	2043	3149	1482	2331	854	1927	2032	975	2047
Siglech	210	450	378	286	368	387	375	218	463	108	392	267	219	219	459	674	33	275	382	111	1263	41	271	23	58
Golm1	370	549	568	695	190	443	482	722	559	799	922	2293	1437	1722	1704	864	297	1169	768	1237	1174	706	913	201	1211
Ltc4s	81	100	54	41	54	1165	28	1	930	56	171	487	21	29	36	507	233	272	425	419	398	132	79	85	941
Lrrc3	525	368	695	428	354	575	372	524	354	433	310	294	394	241	348	196	95	372	201	160	693	141	140	108	322
Slc2a5	61	52	46	62	36	0	2	74	89	2	191	124	76	140	69	138	0	17	66	0	249	5	212	13	0
Crybb1	80	58	130	68	98	515	413	269	299	411	309	519	596	377	737	649	484	536	637	299	1234	323	134	150	475
Tanc2	9660	6861	9366	7770	8004	7793	6806	12606	9369	7289	7659	8152	7490	6114	6243	3429	2251	3125	3600	3849	8021	5669	4794	1453	4278
Fcgr1	82	65	11	14	41	657	1084	1425	425	1101	1069	1598	755	1377	1351	2201	2719	3687	2730	3337	2968	2878	4270	1121	3177
Rtn4rl1	3413	2619	4251	3061	2464	3821	2677	3029	4512	2495	2940	3563	3284	2558	2210	1150	599	280	1486	232	1778	1153	753	384	1059
Ang	27	68	37	10	1	67	64	118	6	169	130	155	97	221	134	532	685	302	474	206	288	584	493	122	410
Gpr183	123	79	52	37	27	5	121	149	14	184	71	121	12	174	61	396	289	143	476	62	262	328	422	57	291
